# Supplementary material for: Genome-Wide Identification of Microsatellites and Transposable Elements in the Dromedary Camel Genome Using Whole-Genome Sequencing Data
Source: Front Genet. 2019 Jul 26;10:692. doi: 10.3389/fgene.2019.00692 (PMC6675863; doi:10.3389/fgene.2019.00692)
Supplement: Supplementary file 3 [file Table_3.xlsx]

## Sheet: Supplementary Table 3A
Supplementary Table 3A: Results of transposable elements annotation using created information by MAKER
Contig ID	Start	End	Repeat	Refseq protein accession	Gene symbol
contig_35298	5933	6083	MIRb	NP_001290449.1	IL10
contig_26135	51109	51234	L1MC5a	NP_001290451.1	IL4
contig_26135	51219	51306	HAL1ME	NP_001290451.1	IL4
contig_26135	51321	51677	HAL1ME	NP_001290451.1	IL4
contig_26135	52656	52803	MIRb	NP_001290451.1	IL4
contig_26135	52918	53167	L2a	NP_001290451.1	IL4
contig_26135	53185	53737	L2-1_AMi	NP_001290451.1	IL4
contig_26135	53743	54440	L2a	NP_001290451.1	IL4
contig_26135	55635	55769	MER5A1	NP_001290451.1	IL4
contig_26135	56099	56340	L1ME4a	NP_001290451.1	IL4
contig_26135	58219	58364	MIR3	NP_001290451.1	IL4
contig_15852	11810	11981	MIR3	XP_010943984.1	KIF13A
contig_15852	13347	13511	MIR3	XP_010943984.1	KIF13A
contig_15852	15006	15534	L1ME2	XP_010943984.1	KIF13A
contig_15852	1538	1849	L1M5	XP_010943984.1	KIF13A
contig_15852	18123	18286	L1_Art	XP_010943984.1	KIF13A
contig_15852	19425	19561	L2a	XP_010943984.1	KIF13A
contig_15852	22856	23117	L1ME4a	XP_010943984.1	KIF13A
contig_15852	24139	24271	L1_Art	XP_010943984.1	KIF13A
contig_15852	24915	25097	Tigger2a_Art	XP_010943984.1	KIF13A
contig_15852	25159	25306	MIRb	XP_010943984.1	KIF13A
contig_15852	27379	27563	MIRb	XP_010943984.1	KIF13A
contig_15852	3122	3350	MIR	XP_010943984.1	KIF13A
contig_15852	32343	33152	L1MC5	XP_010943984.1	KIF13A
contig_15852	34843	35015	ERV54-EC_39	XP_010943984.1	KIF13A
contig_15852	35257	35411	MER3	XP_010943984.1	KIF13A
contig_15852	35647	36135	L1MEd	XP_010943984.1	KIF13A
contig_15852	36526	36930	L2	XP_010943984.1	KIF13A
contig_15852	372	537	L1ME3Cz	XP_010943984.1	KIF13A
contig_15852	37848	37984	MIRc	XP_010943984.1	KIF13A
contig_15852	40226	40699	L2b	XP_010943984.1	KIF13A
contig_15852	40712	40944	L2a	XP_010943984.1	KIF13A
contig_15852	42824	42962	L2c	XP_010943984.1	KIF13A
contig_15852	44924	45019	MER5A1	XP_010943984.1	KIF13A
contig_15852	45070	45246	MER5A	XP_010943984.1	KIF13A
contig_15852	5654	5811	L3	XP_010943984.1	KIF13A
contig_15852	580	691	MER94	XP_010943984.1	KIF13A
contig_15852	821	921	L2d2	XP_010943984.1	KIF13A
contig_15852	8605	8787	MIRc	XP_010943984.1	KIF13A
contig_32602	22111	22339	MIRb	XP_010943986.1	FAM8A1
contig_32602	22343	23083	L2b	XP_010943986.1	FAM8A1
contig_32602	24702	24922	MIR	XP_010943986.1	FAM8A1
contig_1351	2837	3062	MER58A	XP_010943989.1	CAP2
contig_1351	3208	3410	L2d	XP_010943989.1	CAP2
contig_1351	5169	5257	Charlie15b	XP_010943989.1	CAP2
contig_1351	7463	7614	L1ME4c	XP_010943989.1	CAP2
contig_2963	16298	16458	Tigger19a	XP_010943991.1	LOC105061595
contig_12377	55752	56289	MER74A	XP_010943992.1	ATXN1
contig_12377	56383	56578	MER105	XP_010943992.1	ATXN1
contig_12377	10502	10746	MIRb	XP_010943994.1	GMPR
contig_12377	11484	11635	L1ME3B	XP_010943994.1	GMPR
contig_12377	13080	13188	MIRb	XP_010943994.1	GMPR
contig_12377	13986	14133	MIRb	XP_010943994.1	GMPR
contig_12377	15777	16283	L1M5	XP_010943994.1	GMPR
contig_12377	20269	20494	L2b	XP_010943994.1	GMPR
contig_12377	20850	20957	MIRb	XP_010943994.1	GMPR
contig_12377	21745	22076	MLT1C	XP_010943994.1	GMPR
contig_12377	22101	22251	L2b	XP_010943994.1	GMPR
contig_12377	22560	22673	MER5A	XP_010943994.1	GMPR
contig_12377	22831	22938	MamSINE1	XP_010943994.1	GMPR
contig_12377	23389	23486	MIRb	XP_010943994.1	GMPR
contig_12377	23487	23958	MLT2B4	XP_010943994.1	GMPR
contig_12377	23959	24086	MIRb	XP_010943994.1	GMPR
contig_12377	24817	25013	MIRb	XP_010943994.1	GMPR
contig_12377	2935	3151	LTR33A_	XP_010943994.1	GMPR
contig_12377	30654	30789	MIRb	XP_010943994.1	GMPR
contig_12377	4559	4694	MIR	XP_010943994.1	GMPR
contig_12377	5512	5710	MIRb	XP_010943994.1	GMPR
contig_12377	7034	7733	L1MB7	XP_010943994.1	GMPR
contig_37444	23755	23858	MamSINE1	XP_010943996.1	MYLIP
contig_37444	24066	24146	UCON44	XP_010943996.1	MYLIP
contig_37444	25376	25574	Charlie16	XP_010943996.1	MYLIP
contig_37444	27308	27525	MLT1F2	XP_010943996.1	MYLIP
contig_37444	28126	28302	L2	XP_010943996.1	MYLIP
contig_12620	84712	84828	MIR3	XP_010943998.1	FAM83G
contig_12620	85887	86011	MIR3	XP_010943998.1	FAM83G
contig_12620	86780	86903	MIRb	XP_010943998.1	FAM83G
contig_12620	87685	87836	MER20	XP_010943998.1	FAM83G
contig_12620	88810	88904	MIRb	XP_010943998.1	FAM83G
contig_12620	94046	94166	MIR3	XP_010943998.1	FAM83G
contig_12620	94189	94280	L1MB7	XP_010943998.1	FAM83G
contig_12620	95255	95750	MER89	XP_010943998.1	FAM83G
contig_16811	174684	174836	MIRb	XP_010944001.1	RANBP9
contig_16811	175779	175931	MIRb	XP_010944001.1	RANBP9
contig_16811	176010	176121	L2c	XP_010944001.1	RANBP9
contig_16811	176656	176957	L1ME4c	XP_010944001.1	RANBP9
contig_16811	177972	178187	Charlie1b	XP_010944001.1	RANBP9
contig_16811	178358	178619	Charlie1b	XP_010944001.1	RANBP9
contig_16811	179545	179692	MIRc	XP_010944001.1	RANBP9
contig_16811	180568	180782	MIR	XP_010944001.1	RANBP9
contig_16811	183035	183119	L2c	XP_010944001.1	RANBP9
contig_16811	183213	183345	L2c	XP_010944001.1	RANBP9
contig_16811	183312	183505	MIRc	XP_010944001.1	RANBP9
contig_16811	185419	185502	MIRb	XP_010944001.1	RANBP9
contig_16811	187182	187883	L1MB3	XP_010944001.1	RANBP9
contig_16811	188604	188717	L1MA10	XP_010944001.1	RANBP9
contig_16811	193155	193326	MIRb	XP_010944001.1	RANBP9
contig_16811	164559	164749	L2c	XP_010944002.1	NOL7
contig_16811	142794	143047	L1MC	XP_010944005.1	SIRT5
contig_16811	143479	143655	MER5A	XP_010944005.1	SIRT5
contig_16811	145859	145978	LTR104_Mam	XP_010944005.1	SIRT5
contig_16811	149252	149802	Kanga1	XP_010944005.1	SIRT5
contig_16811	151254	151415	L1ME4a	XP_010944005.1	SIRT5
contig_16811	152325	152556	MER103C	XP_010944005.1	SIRT5
contig_16811	153956	154101	L1ME4a	XP_010944005.1	SIRT5
contig_16811	154163	154271	MER58B	XP_010944005.1	SIRT5
contig_16811	154274	154625	L1ME4a	XP_010944005.1	SIRT5
contig_16811	154710	154905	L1ME4a	XP_010944005.1	SIRT5
contig_16811	156255	156369	MER5B	XP_010944005.1	SIRT5
contig_16811	156590	157052	L1M4	XP_010944005.1	SIRT5
contig_16811	158060	158282	MER58A	XP_010944005.1	SIRT5
contig_16811	158786	159231	L2a	XP_010944005.1	SIRT5
contig_16811	159447	159685	Tigger13a	XP_010944005.1	SIRT5
contig_16811	159990	160192	Tigger13a	XP_010944005.1	SIRT5
contig_16811	160263	160864	Charlie2b	XP_010944005.1	SIRT5
contig_16811	160876	161526	LTR65	XP_010944005.1	SIRT5
contig_16811	161548	161692	Charlie2b	XP_010944005.1	SIRT5
contig_16811	161959	162042	L1_Art	XP_010944005.1	SIRT5
contig_16811	15588	15688	L3b	XP_010944007.1	GFOD1
contig_12620	59309	59402	L2a	XP_010944008.1	SLC5A10
contig_12620	60240	60386	L2c	XP_010944008.1	SLC5A10
contig_12620	62767	62877	MIR3	XP_010944008.1	SLC5A10
contig_12620	63754	63870	MIRb	XP_010944008.1	SLC5A10
contig_12620	64044	64194	MIRb	XP_010944008.1	SLC5A10
contig_12620	64270	64469	MIR	XP_010944008.1	SLC5A10
contig_12620	66196	66556	L2b	XP_010944008.1	SLC5A10
contig_14668	1	86	L2d2	XP_010944019.1	TMEM170B
contig_14668	1789	1902	L1ME4a	XP_010944019.1	TMEM170B
contig_14668	2184	2306	MIRb	XP_010944019.1	TMEM170B
contig_14668	604	788	MER58A	XP_010944019.1	TMEM170B
contig_21154	25661	25744	MIR	XP_010944021.1	NEDD9
contig_21154	26187	26542	L1_Art	XP_010944021.1	NEDD9
contig_21154	26580	26739	L1MA9	XP_010944021.1	NEDD9
contig_21154	27064	27276	MIR3	XP_010944021.1	NEDD9
contig_21154	29293	29441	MIRc	XP_010944021.1	NEDD9
contig_21154	31101	31245	MIRc	XP_010944021.1	NEDD9
contig_36750	49237	49432	L1M5	XP_010944021.1	NEDD9
contig_36750	56857	57017	MIRb	XP_010944021.1	NEDD9
contig_36750	57018	57146	MER94	XP_010944021.1	NEDD9
contig_36750	57292	57461	MIR	XP_010944021.1	NEDD9
contig_36750	60257	60410	MIR	XP_010944021.1	NEDD9
contig_36750	60465	60625	L1M5	XP_010944021.1	NEDD9
contig_36750	60648	60838	L1ME4a	XP_010944021.1	NEDD9
contig_36750	61359	61589	L1MC5	XP_010944021.1	NEDD9
contig_36750	61579	61671	L1ME4a	XP_010944021.1	NEDD9
contig_36750	61708	61856	L1MC4a	XP_010944021.1	NEDD9
contig_36750	61854	61951	L1MD2	XP_010944021.1	NEDD9
contig_3088	59506	59633	L3	XP_010944022.1	LOC105061588
contig_3088	59665	59835	Tigger19a	XP_010944022.1	LOC105061588
contig_3088	62506	62693	L3	XP_010944022.1	LOC105061588
contig_37840	10756	10899	L1MA9	XP_010944023.1	EPN2
contig_37840	10932	11248	L1MA9	XP_010944023.1	EPN2
contig_37840	11360	11761	L1MEd	XP_010944023.1	EPN2
contig_37840	14611	14891	L1ME4a	XP_010944023.1	EPN2
contig_37840	5597	5803	L1MB7	XP_010944023.1	EPN2
contig_37840	7160	7252	L2c	XP_010944023.1	EPN2
contig_37840	7514	7666	MER5B	XP_010944023.1	EPN2
contig_37840	8680	8764	L1MEd	XP_010944023.1	EPN2
contig_37840	9270	9509	L1MEd	XP_010944023.1	EPN2
contig_37840	9833	10729	L1MEd	XP_010944023.1	EPN2
contig_10913	6468	7037	Kanga1	XP_010944024.1	SMIM13
contig_10913	7762	8473	L1M4	XP_010944024.1	SMIM13
contig_21762	13311	13454	L1MC1	XP_010944025.1	ELOVL2
contig_21762	8195	8361	L1MA9	XP_010944025.1	ELOVL2
contig_21762	9481	9589	MIRb	XP_010944025.1	ELOVL2
contig_31328	23927	24064	L2b	XP_010944025.1	ELOVL2
contig_31328	25836	26069	MIRb	XP_010944025.1	ELOVL2
contig_31709	10960	11152	MIRb	XP_010944026.1	GCM2
contig_31709	7220	7360	MARNA	XP_010944026.1	GCM2
contig_31709	7943	8052	MIR3	XP_010944026.1	GCM2
contig_31709	8652	8973	L1_Art	XP_010944026.1	GCM2
contig_31709	9021	9229	MIR	XP_010944026.1	GCM2
contig_17361	58322	58416	MIR	XP_010944027.1	MAK
contig_17361	59800	59994	MIRb	XP_010944027.1	MAK
contig_17361	60370	60471	MIRb	XP_010944027.1	MAK
contig_17361	60613	60711	MIRb	XP_010944027.1	MAK
contig_17361	61833	61963	MIRb	XP_010944027.1	MAK
contig_17361	63008	63841	Charlie2b	XP_010944027.1	MAK
contig_17361	64056	64147	Charlie2b	XP_010944027.1	MAK
contig_17361	64153	64265	Charlie2b	XP_010944027.1	MAK
contig_17361	64282	64413	Charlie2b	XP_010944027.1	MAK
contig_17361	66274	66709	L2a	XP_010944027.1	MAK
contig_17361	68035	68326	L2b	XP_010944027.1	MAK
contig_17361	68751	69009	L2b	XP_010944027.1	MAK
contig_17361	69031	69333	L2b	XP_010944027.1	MAK
contig_17361	69541	69814	Tigger20a	XP_010944027.1	MAK
contig_17361	70185	70623	L2	XP_010944027.1	MAK
contig_17361	72132	72218	Charlie2a	XP_010944027.1	MAK
contig_17361	72364	72481	Charlie2a	XP_010944027.1	MAK
contig_17361	73580	73747	MIRb	XP_010944027.1	MAK
contig_11126	110668	110750	L1ME3A	XP_010944033.1	LOC105061625
contig_11126	112553	113267	L1ME1	XP_010944033.1	LOC105061625
contig_26570	19488	19593	L2d2	XP_010944033.1	LOC105061625
contig_26570	21254	21346	L2c	XP_010944033.1	LOC105061625
contig_26570	21683	22046	MLT1A0	XP_010944033.1	LOC105061625
contig_11126	108930	109126	MER3	XP_010944034.1	LOC105061626
contig_25672	42145	42666	L1MC5	XP_010944040.1	TXNDC5
contig_25672	42676	42946	L1ME3B	XP_010944040.1	TXNDC5
contig_25672	45544	45803	L1ME4c	XP_010944040.1	TXNDC5
contig_25672	47804	48058	L1MB3	XP_010944040.1	TXNDC5
contig_25672	49863	50267	MLT1C2	XP_010944040.1	TXNDC5
contig_25672	51439	51560	MIR	XP_010944040.1	TXNDC5
contig_25672	51743	51827	MLT1O	XP_010944040.1	TXNDC5
contig_25672	52871	53139	L2c	XP_010944040.1	TXNDC5
contig_25672	53246	53452	Kanga2_a	XP_010944040.1	TXNDC5
contig_25672	53631	53942	Kanga2_a	XP_010944040.1	TXNDC5
contig_25672	54115	54267	MamSINE1	XP_010944040.1	TXNDC5
contig_25672	20992	21314	L1MA9	XP_010944041.1	BMP6
contig_25672	22865	22982	MIRb	XP_010944041.1	BMP6
contig_25672	28628	28895	BLACKJACK	XP_010944041.1	BMP6
contig_25672	29428	29653	MER21C	XP_010944041.1	BMP6
contig_25672	31075	31259	MIRb	XP_010944041.1	BMP6
contig_31826	10792	10950	L1MD	XP_010944043.1	LOC105061631
contig_31826	13147	13292	L1MA9	XP_010944043.1	LOC105061631
contig_31826	13675	13894	L1ME1	XP_010944043.1	LOC105061631
contig_31826	13948	14082	L1ME1	XP_010944043.1	LOC105061631
contig_31826	14601	15073	MER89	XP_010944043.1	LOC105061631
contig_31826	15144	15513	MER89-int	XP_010944043.1	LOC105061631
contig_31826	15518	15902	L1_Art	XP_010944043.1	LOC105061631
contig_31826	15930	16169	L1M2	XP_010944043.1	LOC105061631
contig_31826	16170	16295	MER89	XP_010944043.1	LOC105061631
contig_31826	22121	22367	L1M2	XP_010944043.1	LOC105061631
contig_31826	6708	6891	L1M3	XP_010944043.1	LOC105061631
contig_31826	7322	7497	L1ME4c	XP_010944043.1	LOC105061631
contig_31826	7755	8246	L1_Art	XP_010944043.1	LOC105061631
contig_31826	8248	8487	MIR	XP_010944043.1	LOC105061631
contig_25170	58228	58323	OldhAT1	XP_010944045.1	DSP
contig_1185	20271	20381	L2a	XP_010944049.1	LOC105061640
contig_104986	23	116	L1_Art	XP_010944051.1	LOC105061643
contig_112836	688	859	MER33	XP_010944051.1	LOC105061643
contig_112836	897	1076	MER33	XP_010944051.1	LOC105061643
contig_12207	4143	4385	MER34A	XP_010944051.1	LOC105061643
contig_14849	12133	12491	L1ME4a	XP_010944051.1	LOC105061643
contig_14849	13887	14659	L1ME2	XP_010944051.1	LOC105061643
contig_15727	30592	31263	L1MB3	XP_010944051.1	LOC105061643
contig_15727	35554	35798	ORSL	XP_010944051.1	LOC105061643
contig_15727	36383	36571	MIRb	XP_010944051.1	LOC105061643
contig_1598	52229	52857	L1ME3	XP_010944051.1	LOC105061643
contig_1598	55319	55473	MIR	XP_010944051.1	LOC105061643
contig_1598	55589	55675	L1M3	XP_010944051.1	LOC105061643
contig_1598	55677	55912	ERV3-16A3_39	XP_010944051.1	LOC105061643
contig_1598	55918	56124	LTR68	XP_010944051.1	LOC105061643
contig_1598	56130	56510	LTR55	XP_010944051.1	LOC105061643
contig_1598	56633	56774	LTR55	XP_010944051.1	LOC105061643
contig_1598	56775	56903	LTR68	XP_010944051.1	LOC105061643
contig_1598	56917	57021	MER3	XP_010944051.1	LOC105061643
contig_1598	57769	57965	MLT1I	XP_010944051.1	LOC105061643
contig_1598	58025	58244	MIRb	XP_010944051.1	LOC105061643
contig_1598	59931	60565	L1MC4	XP_010944051.1	LOC105061643
contig_1653	10856	11061	MIRb	XP_010944051.1	LOC105061643
contig_1653	12978	13524	LTR85c	XP_010944051.1	LOC105061643
contig_1653	13531	13705	MER5A	XP_010944051.1	LOC105061643
contig_1653	13950	14725	L1ME4a	XP_010944051.1	LOC105061643
contig_1653	15165	15258	MIR3	XP_010944051.1	LOC105061643
contig_1653	17386	17636	ORSL-2a	XP_010944051.1	LOC105061643
contig_1653	19027	19169	L1ME3E	XP_010944051.1	LOC105061643
contig_1653	19448	19676	MIR	XP_010944051.1	LOC105061643
contig_1653	19699	20451	L1ME3Cz	XP_010944051.1	LOC105061643
contig_1653	22906	23105	MIRc	XP_010944051.1	LOC105061643
contig_1653	23119	23281	MIR3	XP_010944051.1	LOC105061643
contig_1653	4710	5105	L1MEg	XP_010944051.1	LOC105061643
contig_1653	7436	7583	L1MA10	XP_010944051.1	LOC105061643
contig_17425	835	2262	L1MA9	XP_010944051.1	LOC105061643
contig_1833	31364	31519	MER5A1	XP_010944051.1	LOC105061643
contig_19044	9517	9614	MIRb	XP_010944051.1	LOC105061643
contig_19044	9659	9774	MER5A	XP_010944051.1	LOC105061643
contig_19806	10894	11425	L2a	XP_010944051.1	LOC105061643
contig_19806	11547	11940	MLT1B	XP_010944051.1	LOC105061643
contig_19806	11943	12304	MLT1B-int	XP_010944051.1	LOC105061643
contig_19806	14226	14333	L1M5	XP_010944051.1	LOC105061643
contig_19806	14565	15131	L1ME4b	XP_010944051.1	LOC105061643
contig_19806	4850	4949	MER5A	XP_010944051.1	LOC105061643
contig_19806	5804	6016	MIRb	XP_010944051.1	LOC105061643
contig_19806	6381	6563	MIR	XP_010944051.1	LOC105061643
contig_19806	7431	7684	L2a	XP_010944051.1	LOC105061643
contig_19806	7702	8156	L1MC	XP_010944051.1	LOC105061643
contig_19806	9443	9595	MIRb	XP_010944051.1	LOC105061643
contig_19843	54123	54245	L2c	XP_010944051.1	LOC105061643
contig_19843	54408	54873	L2c	XP_010944051.1	LOC105061643
contig_20783	10374	10825	L1MA10	XP_010944051.1	LOC105061643
contig_20783	11025	11374	L1MA9	XP_010944051.1	LOC105061643
contig_20783	11410	13571	L1MA9	XP_010944051.1	LOC105061643
contig_20783	14038	14305	L1_Art	XP_010944051.1	LOC105061643
contig_20783	15835	16514	MER76	XP_010944051.1	LOC105061643
contig_20783	16601	17059	L2c	XP_010944051.1	LOC105061643
contig_20783	7640	9158	L1MA10	XP_010944051.1	LOC105061643
contig_21929	14806	15454	LTR65	XP_010944051.1	LOC105061643
contig_21929	15486	15646	L1MC	XP_010944051.1	LOC105061643
contig_21929	3003	3192	L1MCa	XP_010944051.1	LOC105061643
contig_21929	5399	5683	L1MA9	XP_010944051.1	LOC105061643
contig_21929	901	1627	L1ME3G	XP_010944051.1	LOC105061643
contig_22069	2164	2624	L1MB7	XP_010944051.1	LOC105061643
contig_22069	4050	4195	L1M4	XP_010944051.1	LOC105061643
contig_22069	4715	4882	MIR	XP_010944051.1	LOC105061643
contig_23276	14339	14442	L1_Art	XP_010944051.1	LOC105061643
contig_23276	2003	2228	MIRb	XP_010944051.1	LOC105061643
contig_23276	224	442	MIR	XP_010944051.1	LOC105061643
contig_23384	29879	30100	LTR73	XP_010944051.1	LOC105061643
contig_23384	32030	32613	MER67C	XP_010944051.1	LOC105061643
contig_23802	29072	29206	MER5B	XP_010944051.1	LOC105061643
contig_23802	29239	29426	MER5A	XP_010944051.1	LOC105061643
contig_23802	29726	29844	MER5A	XP_010944051.1	LOC105061643
contig_24622	5629	6145	L1ME4b	XP_010944051.1	LOC105061643
contig_24622	6319	6427	MIR3	XP_010944051.1	LOC105061643
contig_2500	3774	3866	MLT1B	XP_010944051.1	LOC105061643
contig_2500	6114	6261	MIR	XP_010944051.1	LOC105061643
contig_2500	7352	7447	L1ME3G	XP_010944051.1	LOC105061643
contig_2500	7471	7782	L1ME3G	XP_010944051.1	LOC105061643
contig_2500	7835	8044	L1ME3G	XP_010944051.1	LOC105061643
contig_2500	8908	9065	L1ME3G	XP_010944051.1	LOC105061643
contig_2500	9944	10102	L2a	XP_010944051.1	LOC105061643
contig_26569	185	396	MIRb	XP_010944051.1	LOC105061643
contig_26569	705	909	L1_Art	XP_010944051.1	LOC105061643
contig_26768	2225	2447	MIR	XP_010944051.1	LOC105061643
contig_26768	4397	4552	MER34A	XP_010944051.1	LOC105061643
contig_2694	14772	14872	L3	XP_010944051.1	LOC105061643
contig_2694	14951	15082	L1MB4	XP_010944051.1	LOC105061643
contig_2694	15192	15386	L3	XP_010944051.1	LOC105061643
contig_2694	16714	16853	L3	XP_010944051.1	LOC105061643
contig_2694	29108	29437	L2	XP_010944051.1	LOC105061643
contig_2694	29724	29951	MIRb	XP_010944051.1	LOC105061643
contig_27686	11210	11310	LTR50	XP_010944051.1	LOC105061643
contig_27686	11624	11828	LTR50	XP_010944051.1	LOC105061643
contig_27686	9125	9755	L1MA9	XP_010944051.1	LOC105061643
contig_27991	1	150	L1MA9	XP_010944051.1	LOC105061643
contig_27991	157	262	MIRc	XP_010944051.1	LOC105061643
contig_28157	42989	43131	MIR	XP_010944051.1	LOC105061643
contig_2867	10045	10177	Charlie4z	XP_010944051.1	LOC105061643
contig_2867	1252	1402	LTR67B	XP_010944051.1	LOC105061643
contig_2867	1745	2146	L2a	XP_010944051.1	LOC105061643
contig_2867	2147	2607	L1MC2	XP_010944051.1	LOC105061643
contig_2867	2608	2768	L2a	XP_010944051.1	LOC105061643
contig_2867	2847	3862	L2a	XP_010944051.1	LOC105061643
contig_2867	323	931	L2a	XP_010944051.1	LOC105061643
contig_2867	4103	4269	L1ME4c	XP_010944051.1	LOC105061643
contig_2867	5289	5474	L1ME1	XP_010944051.1	LOC105061643
contig_2867	6018	6126	MIRb	XP_010944051.1	LOC105061643
contig_2867	7563	7654	MIR3	XP_010944051.1	LOC105061643
contig_2867	7937	8086	L1MC3	XP_010944051.1	LOC105061643
contig_2867	9930	10043	MIR3	XP_010944051.1	LOC105061643
contig_30208	4455	4620	MER5A	XP_010944051.1	LOC105061643
contig_30208	474	2552	L1M3	XP_010944051.1	LOC105061643
contig_30208	5091	5171	MIRc	XP_010944051.1	LOC105061643
contig_30208	5171	5286	L2a	XP_010944051.1	LOC105061643
contig_30208	5454	5948	L1MA9	XP_010944051.1	LOC105061643
contig_30528	1423	2677	L1M2	XP_010944051.1	LOC105061643
contig_30582	16051	16388	MamRep137	XP_010944051.1	LOC105061643
contig_30582	16437	18107	L1MA9	XP_010944051.1	LOC105061643
contig_32628	1674	1799	L2c	XP_010944051.1	LOC105061643
contig_32628	315	427	MIRc	XP_010944051.1	LOC105061643
contig_32628	3999	4208	MER58A	XP_010944051.1	LOC105061643
contig_32628	4225	4603	L1M5	XP_010944051.1	LOC105061643
contig_32628	4604	5085	MLT1F2	XP_010944051.1	LOC105061643
contig_32628	5086	5418	L1M5	XP_010944051.1	LOC105061643
contig_32628	6846	6960	L2a	XP_010944051.1	LOC105061643
contig_3293	10224	10417	MIR	XP_010944051.1	LOC105061643
contig_3293	10734	10994	L3	XP_010944051.1	LOC105061643
contig_3293	11053	11311	L1ME3B	XP_010944051.1	LOC105061643
contig_3293	11586	11783	L3	XP_010944051.1	LOC105061643
contig_3293	12144	12397	MIR	XP_010944051.1	LOC105061643
contig_3293	13532	14049	L1ME3F	XP_010944051.1	LOC105061643
contig_3293	15270	15371	LTR82A	XP_010944051.1	LOC105061643
contig_3293	15372	15670	L1MB1	XP_010944051.1	LOC105061643
contig_3293	15671	16742	L1M4c	XP_010944051.1	LOC105061643
contig_3293	19841	19940	MIR3	XP_010944051.1	LOC105061643
contig_3293	20034	20254	L2	XP_010944051.1	LOC105061643
contig_3293	20297	20419	L2	XP_010944051.1	LOC105061643
contig_3293	6838	6991	MER5A	XP_010944051.1	LOC105061643
contig_3293	7200	7300	MLT1J	XP_010944051.1	LOC105061643
contig_34427	11641	12059	L1MC4	XP_010944051.1	LOC105061643
contig_34427	13237	13463	MIRb	XP_010944051.1	LOC105061643
contig_34427	13723	13860	MIR	XP_010944051.1	LOC105061643
contig_34427	14321	14634	L1ME2	XP_010944051.1	LOC105061643
contig_34427	14629	14796	L1ME2	XP_010944051.1	LOC105061643
contig_34427	14786	15158	L1MC4a	XP_010944051.1	LOC105061643
contig_34427	15154	15330	L1MD	XP_010944051.1	LOC105061643
contig_34427	15433	15786	L1MD	XP_010944051.1	LOC105061643
contig_34427	15793	15919	L1MB2	XP_010944051.1	LOC105061643
contig_34427	15920	16835	L1MB7	XP_010944051.1	LOC105061643
contig_36377	4734	4897	L2d2	XP_010944051.1	LOC105061643
contig_36377	6887	7081	MIR	XP_010944051.1	LOC105061643
contig_36908	15052	15165	L2c	XP_010944051.1	LOC105061643
contig_37720	10204	10327	LTR89	XP_010944051.1	LOC105061643
contig_37720	10328	10440	MER81	XP_010944051.1	LOC105061643
contig_37720	10441	10908	LTR89	XP_010944051.1	LOC105061643
contig_37720	11168	11342	L2d2	XP_010944051.1	LOC105061643
contig_37720	13551	13987	HAL1ME	XP_010944051.1	LOC105061643
contig_37720	14037	14229	MIR3	XP_010944051.1	LOC105061643
contig_37720	15433	15554	MIRb	XP_010944051.1	LOC105061643
contig_37720	6556	7017	Tigger1a_Art	XP_010944051.1	LOC105061643
contig_37720	7028	7261	MIR3	XP_010944051.1	LOC105061643
contig_38133	8437	8530	L2a	XP_010944051.1	LOC105061643
contig_38672	2446	2531	L1ME1	XP_010944051.1	LOC105061643
contig_3895	27391	27826	MLT1C	XP_010944051.1	LOC105061643
contig_3895	27972	28067	MER5A1	XP_010944051.1	LOC105061643
contig_3895	28390	28609	L2b	XP_010944051.1	LOC105061643
contig_3895	30171	30419	Tigger13a	XP_010944051.1	LOC105061643
contig_3895	30459	30572	Tigger13a	XP_010944051.1	LOC105061643
contig_102367	329	1171	L2b	XP_010944052.1	LOC105061644
contig_10178	25860	26432	L1M3	XP_010944054.1	LOC105061646
contig_10178	28321	28522	MIR	XP_010944054.1	LOC105061646
contig_10178	28738	28884	MIRb	XP_010944054.1	LOC105061646
contig_102693	3	378	L1M3	XP_010944054.1	LOC105061646
contig_10713	2922	3111	L3	XP_010944054.1	LOC105061646
contig_10713	3132	3283	L2d	XP_010944054.1	LOC105061646
contig_10713	3610	3788	MIRc	XP_010944054.1	LOC105061646
contig_10713	5498	5578	MLT1N2	XP_010944054.1	LOC105061646
contig_108522	1	87	L1MB1	XP_010944054.1	LOC105061646
contig_11191	1	193	L1MC1	XP_010944054.1	LOC105061646
contig_11191	20954	21286	L1ME4b	XP_010944054.1	LOC105061646
contig_11621	1125	1215	MIRc	XP_010944054.1	LOC105061646
contig_12444	11396	11800	L1M3d	XP_010944054.1	LOC105061646
contig_12444	11847	12011	L1MD	XP_010944054.1	LOC105061646
contig_12444	12007	13157	L1MC1	XP_010944054.1	LOC105061646
contig_12444	9423	9532	L1MC4	XP_010944054.1	LOC105061646
contig_12444	9572	9871	L1MC4	XP_010944054.1	LOC105061646
contig_12444	9914	10084	L1MC4	XP_010944054.1	LOC105061646
contig_12545	101037	101292	MIRc	XP_010944054.1	LOC105061646
contig_12545	101479	101569	L2d2	XP_010944054.1	LOC105061646
contig_12545	102779	102909	MIRb	XP_010944054.1	LOC105061646
contig_12545	104004	104185	L1MA9	XP_010944054.1	LOC105061646
contig_12545	104287	104438	L1MA9	XP_010944054.1	LOC105061646
contig_12545	104582	104740	L2c	XP_010944054.1	LOC105061646
contig_12545	106477	106682	MIR	XP_010944054.1	LOC105061646
contig_12545	94623	94791	L1MA9	XP_010944054.1	LOC105061646
contig_12545	96856	97031	L2b	XP_010944054.1	LOC105061646
contig_12545	97095	97195	L1M5	XP_010944054.1	LOC105061646
contig_12545	97756	97855	L1_Art	XP_010944054.1	LOC105061646
contig_12545	98386	98600	L3	XP_010944054.1	LOC105061646
contig_12545	99141	99487	L1MD3	XP_010944054.1	LOC105061646
contig_12559	10298	10435	ERVL-E-int	XP_010944054.1	LOC105061646
contig_12559	10451	10592	ERVL-E-int	XP_010944054.1	LOC105061646
contig_12559	10872	11134	MLT2B4	XP_010944054.1	LOC105061646
contig_12559	29	398	L1M2	XP_010944054.1	LOC105061646
contig_12559	3785	3900	L2a	XP_010944054.1	LOC105061646
contig_12559	4212	4334	L3	XP_010944054.1	LOC105061646
contig_12559	4488	4643	Charlie15a	XP_010944054.1	LOC105061646
contig_12559	451	672	MIR	XP_010944054.1	LOC105061646
contig_12559	5804	5974	MIRc	XP_010944054.1	LOC105061646
contig_12559	6046	6183	MIRb	XP_010944054.1	LOC105061646
contig_12559	6316	6451	L2a	XP_010944054.1	LOC105061646
contig_12559	8256	8620	MLT1D	XP_010944054.1	LOC105061646
contig_12559	8674	9703	ERVL-E-int	XP_010944054.1	LOC105061646
contig_12559	9723	10192	ERVL-E-int	XP_010944054.1	LOC105061646
contig_13672	24335	24546	MIRb	XP_010944054.1	LOC105061646
contig_13672	24801	24925	MIRb	XP_010944054.1	LOC105061646
contig_14026	1816	2121	L1M2	XP_010944054.1	LOC105061646
contig_14026	2875	3068	L3	XP_010944054.1	LOC105061646
contig_14026	3337	3531	Tigger1	XP_010944054.1	LOC105061646
contig_14026	3532	3634	L1M3	XP_010944054.1	LOC105061646
contig_14026	3748	3920	L1M3	XP_010944054.1	LOC105061646
contig_14026	3917	4417	L1M4b	XP_010944054.1	LOC105061646
contig_14026	4544	4843	MLT1A0	XP_010944054.1	LOC105061646
contig_14026	5268	5416	Charlie16	XP_010944054.1	LOC105061646
contig_15741	11739	11874	LTR33	XP_010944054.1	LOC105061646
contig_15741	12376	12461	L3	XP_010944054.1	LOC105061646
contig_15741	12533	12642	L3	XP_010944054.1	LOC105061646
contig_15741	5891	6162	LTR89B	XP_010944054.1	LOC105061646
contig_1598	102319	102805	L1M5	XP_010944054.1	LOC105061646
contig_1598	103113	103273	MIRb	XP_010944054.1	LOC105061646
contig_1598	104902	105025	L4_A_Mam	XP_010944054.1	LOC105061646
contig_1598	69698	69852	L2a	XP_010944054.1	LOC105061646
contig_1598	69936	70152	LTR89B	XP_010944054.1	LOC105061646
contig_1598	70313	70541	L1ME3	XP_010944054.1	LOC105061646
contig_1598	72144	72230	L4_A_Mam	XP_010944054.1	LOC105061646
contig_1598	72387	72476	MIR	XP_010944054.1	LOC105061646
contig_16216	10225	12222	LTR53-int	XP_010944054.1	LOC105061646
contig_16216	12633	13011	LTR53-int	XP_010944054.1	LOC105061646
contig_16216	13542	13729	LTR52	XP_010944054.1	LOC105061646
contig_16216	13799	13929	L1MC4	XP_010944054.1	LOC105061646
contig_16216	15509	15670	MIRc	XP_010944054.1	LOC105061646
contig_16216	16565	16659	L2b	XP_010944054.1	LOC105061646
contig_16216	18148	18424	L1M3	XP_010944054.1	LOC105061646
contig_16216	18461	18720	L1M3	XP_010944054.1	LOC105061646
contig_16216	5941	6070	L2c	XP_010944054.1	LOC105061646
contig_16216	6336	6501	L2c	XP_010944054.1	LOC105061646
contig_16216	7819	7917	MIRb	XP_010944054.1	LOC105061646
contig_16216	8012	8149	MIRb	XP_010944054.1	LOC105061646
contig_16216	8596	8976	L1MEh	XP_010944054.1	LOC105061646
contig_17718	1307	1426	LTR91	XP_010944054.1	LOC105061646
contig_17718	1648	1739	MLT1M	XP_010944054.1	LOC105061646
contig_17718	3040	3393	L3	XP_010944054.1	LOC105061646
contig_17718	4282	4516	MamRep605b	XP_010944054.1	LOC105061646
contig_17718	520	685	MER5A1	XP_010944054.1	LOC105061646
contig_17718	697	1118	LTR16	XP_010944054.1	LOC105061646
contig_17789	2533	2933	L1ME3B	XP_010944054.1	LOC105061646
contig_1791	10793	10951	MER5A	XP_010944054.1	LOC105061646
contig_1791	12429	12586	LTR16A1	XP_010944054.1	LOC105061646
contig_1791	12736	12862	L1MA9	XP_010944054.1	LOC105061646
contig_1791	12978	13212	L1M3	XP_010944054.1	LOC105061646
contig_1833	14099	14249	L2a	XP_010944054.1	LOC105061646
contig_1833	15869	16174	Charlie8	XP_010944054.1	LOC105061646
contig_1833	16254	16478	ORSL	XP_010944054.1	LOC105061646
contig_18816	49831	50446	L3	XP_010944054.1	LOC105061646
contig_18816	50696	50832	MIR3	XP_010944054.1	LOC105061646
contig_18816	51123	51233	MER94	XP_010944054.1	LOC105061646
contig_18816	52380	52498	L2a	XP_010944054.1	LOC105061646
contig_18816	53026	53349	L2d	XP_010944054.1	LOC105061646
contig_1889	30637	32004	L1MEc	XP_010944054.1	LOC105061646
contig_1889	32127	32273	L1MD	XP_010944054.1	LOC105061646
contig_18961	1492	1797	L1M4b	XP_010944054.1	LOC105061646
contig_18961	900	1491	L1M4b	XP_010944054.1	LOC105061646
contig_19375	6851	7004	LTR83	XP_010944054.1	LOC105061646
contig_19585	40456	40650	MER20	XP_010944054.1	LOC105061646
contig_19585	42050	42169	MER5A1	XP_010944054.1	LOC105061646
contig_19585	44125	44448	L2a	XP_010944054.1	LOC105061646
contig_19585	45143	45273	L2b	XP_010944054.1	LOC105061646
contig_19585	45394	45537	MER112	XP_010944054.1	LOC105061646
contig_19585	46257	46348	L2a	XP_010944054.1	LOC105061646
contig_19585	46740	47648	L1MA9	XP_010944054.1	LOC105061646
contig_19585	48485	48763	L2	XP_010944054.1	LOC105061646
contig_19585	49793	49931	MIR	XP_010944054.1	LOC105061646
contig_19585	49981	50187	MER20	XP_010944054.1	LOC105061646
contig_19585	50198	50356	MER5A1	XP_010944054.1	LOC105061646
contig_19585	51240	51541	MLT1I	XP_010944054.1	LOC105061646
contig_19585	52006	52149	L1MCc	XP_010944054.1	LOC105061646
contig_19585	52305	52479	LTR16C	XP_010944054.1	LOC105061646
contig_19585	54387	54729	L2a	XP_010944054.1	LOC105061646
contig_19806	2756	2916	MIRc	XP_010944054.1	LOC105061646
contig_19878	12817	13052	MLT1H2	XP_010944054.1	LOC105061646
contig_19878	3781	3893	L2a	XP_010944054.1	LOC105061646
contig_19878	6270	6490	L1M4a1	XP_010944054.1	LOC105061646
contig_19878	6842	6979	L1M4a1	XP_010944054.1	LOC105061646
contig_19878	7184	7572	L1M4a1	XP_010944054.1	LOC105061646
contig_19878	8119	8322	LTR73	XP_010944054.1	LOC105061646
contig_19968	7161	7330	L2c	XP_010944054.1	LOC105061646
contig_19968	9188	9298	MIR	XP_010944054.1	LOC105061646
contig_20008	12815	13097	L1MD	XP_010944054.1	LOC105061646
contig_20008	13103	13552	L1ME1	XP_010944054.1	LOC105061646
contig_20008	8030	8213	L2a	XP_010944054.1	LOC105061646
contig_20526	7676	7880	MER20	XP_010944054.1	LOC105061646
contig_20526	7928	8388	L1ME3	XP_010944054.1	LOC105061646
contig_20949	5112	5792	L1MA9	XP_010944054.1	LOC105061646
contig_20988	15761	16094	L2b	XP_010944054.1	LOC105061646
contig_20988	17508	17691	L1MA9	XP_010944054.1	LOC105061646
contig_20988	17799	18510	L1MA9	XP_010944054.1	LOC105061646
contig_21396	23894	24615	L1ME2	XP_010944054.1	LOC105061646
contig_21396	24608	24803	L1ME2	XP_010944054.1	LOC105061646
contig_21863	11455	11665	MLT1J-int	XP_010944054.1	LOC105061646
contig_21863	11767	12018	MLT1J-int	XP_010944054.1	LOC105061646
contig_21863	13368	13531	L2b	XP_010944054.1	LOC105061646
contig_21863	13539	13973	LTR16C	XP_010944054.1	LOC105061646
contig_21929	51682	52170	L1MA9	XP_010944054.1	LOC105061646
contig_21929	54398	54490	MIRb	XP_010944054.1	LOC105061646
contig_21929	55028	55220	MLT1B	XP_010944054.1	LOC105061646
contig_22460	12208	12413	MIR	XP_010944054.1	LOC105061646
contig_22460	14197	14291	MIRc	XP_010944054.1	LOC105061646
contig_22460	14626	14835	LTR79	XP_010944054.1	LOC105061646
contig_22540	10825	10975	MIRb	XP_010944054.1	LOC105061646
contig_22540	10980	11318	L2	XP_010944054.1	LOC105061646
contig_22540	11630	11965	L2c	XP_010944054.1	LOC105061646
contig_22540	13213	13408	L1_Art	XP_010944054.1	LOC105061646
contig_22540	14003	14107	L1ME4b	XP_010944054.1	LOC105061646
contig_22540	14195	14776	L1ME1	XP_010944054.1	LOC105061646
contig_22540	14774	14918	L1MEc	XP_010944054.1	LOC105061646
contig_22540	14898	15136	L1MEc	XP_010944054.1	LOC105061646
contig_22540	15174	15938	L1M5	XP_010944054.1	LOC105061646
contig_22540	4331	4674	L2	XP_010944054.1	LOC105061646
contig_22540	5001	5259	L2c	XP_010944054.1	LOC105061646
contig_22540	7068	7452	L1ME4b	XP_010944054.1	LOC105061646
contig_22540	7633	7715	L1M3	XP_010944054.1	LOC105061646
contig_22540	7717	7806	MLT1A0	XP_010944054.1	LOC105061646
contig_22540	8343	9036	L1M3	XP_010944054.1	LOC105061646
contig_22540	9036	9338	L1M3	XP_010944054.1	LOC105061646
contig_22540	9339	9538	L1M3	XP_010944054.1	LOC105061646
contig_22540	9647	9907	L2a	XP_010944054.1	LOC105061646
contig_23276	6437	6742	MLT1B	XP_010944054.1	LOC105061646
contig_23875	23663	23904	MIR	XP_010944054.1	LOC105061646
contig_23875	24368	24521	MIRc	XP_010944054.1	LOC105061646
contig_23875	6841	6923	MIRc	XP_010944054.1	LOC105061646
contig_23875	8887	9351	L2b	XP_010944054.1	LOC105061646
contig_24151	24986	25763	L1MA9	XP_010944054.1	LOC105061646
contig_24300	7032	7498	LTR79	XP_010944054.1	LOC105061646
contig_24300	7628	7744	L2c	XP_010944054.1	LOC105061646
contig_24300	9183	9811	LTR106_Mam	XP_010944054.1	LOC105061646
contig_24964	40433	40609	MIRb	XP_010944054.1	LOC105061646
contig_25176	67176	67384	MIRb	XP_010944054.1	LOC105061646
contig_25176	69740	69849	MIR1_Amn	XP_010944054.1	LOC105061646
contig_25696	40097	40237	L1M2	XP_010944054.1	LOC105061646
contig_25696	52532	52748	MIRb	XP_010944054.1	LOC105061646
contig_25696	54470	54566	MIR3	XP_010944054.1	LOC105061646
contig_25696	55045	55465	L3	XP_010944054.1	LOC105061646
contig_2674	1855	2003	MER5A	XP_010944054.1	LOC105061646
contig_2694	2520	2743	LTR67B	XP_010944054.1	LOC105061646
contig_2694	4100	4329	MIRb	XP_010944054.1	LOC105061646
contig_2694	4705	4840	MIRc	XP_010944054.1	LOC105061646
contig_27366	2943	3224	L2	XP_010944054.1	LOC105061646
contig_27746	13159	13333	L2a	XP_010944054.1	LOC105061646
contig_27746	15533	15702	MIR	XP_010944054.1	LOC105061646
contig_27746	15902	16143	MIRb	XP_010944054.1	LOC105061646
contig_28157	20680	20882	L1M4c	XP_010944054.1	LOC105061646
contig_28759	17231	17322	MIRb	XP_010944054.1	LOC105061646
contig_28759	17736	17952	MIRc	XP_010944054.1	LOC105061646
contig_2914	28712	28846	LTR83	XP_010944054.1	LOC105061646
contig_2914	30692	30826	L2a	XP_010944054.1	LOC105061646
contig_2914	31303	31472	ERV3-16A3_I-int	XP_010944054.1	LOC105061646
contig_29324	1037	1518	L2b	XP_010944054.1	LOC105061646
contig_29324	16837	17123	L1MA9	XP_010944054.1	LOC105061646
contig_29324	17237	17386	L3	XP_010944054.1	LOC105061646
contig_29324	19210	19452	L1MC1	XP_010944054.1	LOC105061646
contig_29324	2297	2388	MIRc	XP_010944054.1	LOC105061646
contig_29324	3566	3701	MIRb	XP_010944054.1	LOC105061646
contig_29324	3798	3916	MIRb	XP_010944054.1	LOC105061646
contig_3	6613	6903	L2a	XP_010944054.1	LOC105061646
contig_3	8097	8303	MIRc	XP_010944054.1	LOC105061646
contig_30014	12428	12988	L1M5	XP_010944054.1	LOC105061646
contig_30014	13050	13331	L1M5	XP_010944054.1	LOC105061646
contig_30014	14527	14895	Charlie8	XP_010944054.1	LOC105061646
contig_30014	15263	16045	L1MEi	XP_010944054.1	LOC105061646
contig_30123	25732	25919	MamRep1879	XP_010944054.1	LOC105061646
contig_30123	26351	26452	MIRb	XP_010944054.1	LOC105061646
contig_30123	26656	26799	MIRc	XP_010944054.1	LOC105061646
contig_30123	28602	28702	LTR103_Mam	XP_010944054.1	LOC105061646
contig_30521	13248	13482	L1ME4b	XP_010944054.1	LOC105061646
contig_30521	14292	14391	L2d2	XP_010944054.1	LOC105061646
contig_30521	15938	16026	MIRb	XP_010944054.1	LOC105061646
contig_30721	17622	17762	MIRc	XP_010944054.1	LOC105061646
contig_31469	1223	1335	L2a	XP_010944054.1	LOC105061646
contig_31469	1845	2324	MER77B	XP_010944054.1	LOC105061646
contig_31469	2336	2676	MLT1A0	XP_010944054.1	LOC105061646
contig_31469	2696	2853	MER77B	XP_010944054.1	LOC105061646
contig_31469	2890	3090	LTR16E1	XP_010944054.1	LOC105061646
contig_31469	6218	6608	L1ME3Cz	XP_010944054.1	LOC105061646
contig_31469	6822	7246	L1ME3Cz	XP_010944054.1	LOC105061646
contig_31469	7278	7736	LTR79	XP_010944054.1	LOC105061646
contig_31469	7793	7963	L1ME3Cz	XP_010944054.1	LOC105061646
contig_31469	8637	8854	L1M5	XP_010944054.1	LOC105061646
contig_31469	8855	9075	MER5C1	XP_010944054.1	LOC105061646
contig_31469	963	1124	MLT1H	XP_010944054.1	LOC105061646
contig_31732	1	765	L1MC1	XP_010944054.1	LOC105061646
contig_31732	2617	3363	MER21C	XP_010944054.1	LOC105061646
contig_31732	766	1031	MLT1A0	XP_010944054.1	LOC105061646
contig_32861	10142	10251	MIRc	XP_010944054.1	LOC105061646
contig_32861	10531	10684	LTR16E2	XP_010944054.1	LOC105061646
contig_32861	12182	12561	L2a	XP_010944054.1	LOC105061646
contig_33012	14351	14550	MIR	XP_010944054.1	LOC105061646
contig_33012	14622	14750	L1MA9	XP_010944054.1	LOC105061646
contig_33012	14806	14939	MIRb	XP_010944054.1	LOC105061646
contig_33012	16128	17573	L1MA9	XP_010944054.1	LOC105061646
contig_33102	2568	2677	L3	XP_010944054.1	LOC105061646
contig_33102	2898	3122	MamSINE1	XP_010944054.1	LOC105061646
contig_3324	5645	5841	MIRb	XP_010944054.1	LOC105061646
contig_3324	7358	7564	MIRb	XP_010944054.1	LOC105061646
contig_3324	7826	7944	L2a	XP_010944054.1	LOC105061646
contig_33397	1010	1184	MIRc	XP_010944054.1	LOC105061646
contig_33397	3074	3243	MIR	XP_010944054.1	LOC105061646
contig_33973	22480	22733	L1MC	XP_010944054.1	LOC105061646
contig_33980	1478	1558	L1MEh	XP_010944054.1	LOC105061646
contig_33980	2078	2360	LTR88a	XP_010944054.1	LOC105061646
contig_33980	3864	4021	MIRb	XP_010944054.1	LOC105061646
contig_34059	14808	14950	MIR3	XP_010944054.1	LOC105061646
contig_34059	9460	9578	L1MD1	XP_010944054.1	LOC105061646
contig_34335	3691	3850	L2a	XP_010944054.1	LOC105061646
contig_34510	5220	5389	L2	XP_010944054.1	LOC105061646
contig_34510	5847	5944	L2c	XP_010944054.1	LOC105061646
contig_34524	1046	1285	LTR16A1	XP_010944054.1	LOC105061646
contig_34524	1768	1999	L1MC1	XP_010944054.1	LOC105061646
contig_35758	12118	12324	L1M5	XP_010944054.1	LOC105061646
contig_35758	12409	12633	MIR	XP_010944054.1	LOC105061646
contig_35951	1	153	L1ME4c	XP_010944054.1	LOC105061646
contig_35951	1667	2491	L2c	XP_010944054.1	LOC105061646
contig_36361	10148	10701	MLT1G	XP_010944054.1	LOC105061646
contig_36376	7759	7865	L4_A_Mam	XP_010944054.1	LOC105061646
contig_36908	2397	2558	L3b	XP_010944054.1	LOC105061646
contig_36908	2886	3066	MIRb	XP_010944054.1	LOC105061646
contig_36908	697	793	X5a_31	XP_010944054.1	LOC105061646
contig_37022	6289	6463	L1ME3G	XP_010944054.1	LOC105061646
contig_37022	8510	8801	LTR89B	XP_010944054.1	LOC105061646
contig_38649	4058	4189	MIRc	XP_010944054.1	LOC105061646
contig_38649	5847	6005	MIR3	XP_010944054.1	LOC105061646
contig_10178	39050	39161	MIR3	XP_010944055.1	LOC105061648
contig_103049	1337	1499	MIR3	XP_010944055.1	LOC105061648
contig_103049	3245	3382	MIR	XP_010944055.1	LOC105061648
contig_10870	13633	13859	L2d2	XP_010944055.1	LOC105061648
contig_11160	11578	11721	MER34A	XP_010944055.1	LOC105061648
contig_11160	11749	12069	MER34A	XP_010944055.1	LOC105061648
contig_11160	12101	12727	L1MA9	XP_010944055.1	LOC105061648
contig_11160	12934	13039	MIR	XP_010944055.1	LOC105061648
contig_11160	14015	14121	MIRc	XP_010944055.1	LOC105061648
contig_11160	14342	14836	L1MEd	XP_010944055.1	LOC105061648
contig_11160	14871	15021	L1MDa	XP_010944055.1	LOC105061648
contig_11160	15082	15680	LTR41B	XP_010944055.1	LOC105061648
contig_11160	15724	16183	L1ME3Cz	XP_010944055.1	LOC105061648
contig_11160	16184	16756	MER34A1	XP_010944055.1	LOC105061648
contig_11160	16757	16893	L1ME3Cz	XP_010944055.1	LOC105061648
contig_11160	16894	17012	MIR3	XP_010944055.1	LOC105061648
contig_11160	19568	19786	MER20	XP_010944055.1	LOC105061648
contig_11160	19910	20154	MIR	XP_010944055.1	LOC105061648
contig_11160	31548	31793	L2d2	XP_010944055.1	LOC105061648
contig_11160	34674	34757	MLT1G3	XP_010944055.1	LOC105061648
contig_11160	34765	34846	MER63B	XP_010944055.1	LOC105061648
contig_11160	34848	34982	MER63B	XP_010944055.1	LOC105061648
contig_11160	35135	35286	L1MD2	XP_010944055.1	LOC105061648
contig_11160	35343	35852	L2a	XP_010944055.1	LOC105061648
contig_11160	36384	36799	L2a	XP_010944055.1	LOC105061648
contig_11160	37104	37232	UCON105	XP_010944055.1	LOC105061648
contig_11160	37514	37620	L1_Art	XP_010944055.1	LOC105061648
contig_11160	38361	38497	MIR	XP_010944055.1	LOC105061648
contig_11160	39833	39941	L2a	XP_010944055.1	LOC105061648
contig_11160	40925	41262	L2a	XP_010944055.1	LOC105061648
contig_11160	44346	44767	L1MA9	XP_010944055.1	LOC105061648
contig_11160	44794	45102	L1MA10	XP_010944055.1	LOC105061648
contig_11160	45271	45798	L1MEc	XP_010944055.1	LOC105061648
contig_11160	45820	46224	L1MC3	XP_010944055.1	LOC105061648
contig_11160	46241	46579	L1ME4a	XP_010944055.1	LOC105061648
contig_11160	50121	50238	MIRc	XP_010944055.1	LOC105061648
contig_11160	51987	52299	L1ME3A	XP_010944055.1	LOC105061648
contig_11160	53868	54102	L1MB7	XP_010944055.1	LOC105061648
contig_11160	9912	10074	MIR	XP_010944055.1	LOC105061648
contig_11692	3130	3377	MIRb	XP_010944055.1	LOC105061648
contig_11692	3528	3656	MIRc	XP_010944055.1	LOC105061648
contig_11692	763	983	L1MB1	XP_010944055.1	LOC105061648
contig_12207	11622	11717	MER81	XP_010944055.1	LOC105061648
contig_12207	16810	17163	L2a	XP_010944055.1	LOC105061648
contig_12207	25246	25451	MIRb	XP_010944055.1	LOC105061648
contig_12207	26763	26897	MIR	XP_010944055.1	LOC105061648
contig_12207	5109	5405	L1ME3	XP_010944055.1	LOC105061648
contig_12207	5967	6183	MIR	XP_010944055.1	LOC105061648
contig_12207	6284	6766	L1ME3	XP_010944055.1	LOC105061648
contig_12207	6802	6933	MLT1A0	XP_010944055.1	LOC105061648
contig_12207	9938	10022	MamGypLTR2b	XP_010944055.1	LOC105061648
contig_13513	1050	1184	L1M3	XP_010944055.1	LOC105061648
contig_13513	1174	2131	L1MA9	XP_010944055.1	LOC105061648
contig_13531	3464	3557	MIR	XP_010944055.1	LOC105061648
contig_14882	22486	24156	L1MCa	XP_010944055.1	LOC105061648
contig_14882	25445	25614	MER5B	XP_010944055.1	LOC105061648
contig_15607	12022	12771	L1M5	XP_010944055.1	LOC105061648
contig_15607	12924	13456	L1M5	XP_010944055.1	LOC105061648
contig_15607	14248	14381	MIR	XP_010944055.1	LOC105061648
contig_15607	8776	9007	L2b	XP_010944055.1	LOC105061648
contig_15607	9055	9212	MLT1B	XP_010944055.1	LOC105061648
contig_15607	9775	9918	L1MCa	XP_010944055.1	LOC105061648
contig_15607	9913	10972	L1MCa	XP_010944055.1	LOC105061648
contig_15680	15793	15918	L2d2	XP_010944055.1	LOC105061648
contig_15727	10908	11062	MIR	XP_010944055.1	LOC105061648
contig_15727	11262	11473	L1M3	XP_010944055.1	LOC105061648
contig_15727	11540	11650	L2b	XP_010944055.1	LOC105061648
contig_15727	14867	15224	LTR41B	XP_010944055.1	LOC105061648
contig_15727	15504	15722	L1_Art	XP_010944055.1	LOC105061648
contig_15727	15795	15973	MIR3	XP_010944055.1	LOC105061648
contig_15727	41081	41280	L1M5	XP_010944055.1	LOC105061648
contig_15727	41294	41504	MIRb	XP_010944055.1	LOC105061648
contig_15727	41702	41885	MIRc	XP_010944055.1	LOC105061648
contig_15727	44302	44548	MIR	XP_010944055.1	LOC105061648
contig_15727	44564	44759	MIRb	XP_010944055.1	LOC105061648
contig_15727	45570	45743	MIR3	XP_010944055.1	LOC105061648
contig_15727	46461	46584	L2a	XP_010944055.1	LOC105061648
contig_15727	46894	47047	L2c	XP_010944055.1	LOC105061648
contig_15727	47096	47316	LTR16B2	XP_010944055.1	LOC105061648
contig_15727	47324	48164	L1ME3B	XP_010944055.1	LOC105061648
contig_15727	48167	49466	L1MEf	XP_010944055.1	LOC105061648
contig_15727	49729	49882	MIRb	XP_010944055.1	LOC105061648
contig_15727	49971	50191	LTR91A	XP_010944055.1	LOC105061648
contig_15727	52084	52732	L2c	XP_010944055.1	LOC105061648
contig_15727	8481	8689	MIRb	XP_010944055.1	LOC105061648
contig_15727	8714	8859	MIRb	XP_010944055.1	LOC105061648
contig_1585	14605	14761	MIR3	XP_010944055.1	LOC105061648
contig_1585	25321	25592	L1MC4	XP_010944055.1	LOC105061648
contig_1585	25645	26009	L1MC4	XP_010944055.1	LOC105061648
contig_1585	26072	26336	L1M5	XP_010944055.1	LOC105061648
contig_1585	27610	27717	L2c	XP_010944055.1	LOC105061648
contig_1585	29181	29367	MER20	XP_010944055.1	LOC105061648
contig_1585	29691	29975	MER58B	XP_010944055.1	LOC105061648
contig_1585	30835	30926	MIRb	XP_010944055.1	LOC105061648
contig_1585	32466	32589	MIRc	XP_010944055.1	LOC105061648
contig_1585	33000	33198	L2d	XP_010944055.1	LOC105061648
contig_1790	16493	17385	L1MC1	XP_010944055.1	LOC105061648
contig_1790	17414	17553	L2a	XP_010944055.1	LOC105061648
contig_18472	1360	1761	L1ME3B	XP_010944055.1	LOC105061648
contig_19681	11064	11180	MLT1N2	XP_010944055.1	LOC105061648
contig_19681	11244	11473	L1M2	XP_010944055.1	LOC105061648
contig_19681	11542	12031	L1_Art	XP_010944055.1	LOC105061648
contig_19681	8825	8906	MIRb	XP_010944055.1	LOC105061648
contig_19681	9082	9820	L1MA9	XP_010944055.1	LOC105061648
contig_20601	102781	103681	ERVL-E-int	XP_010944055.1	LOC105061648
contig_21396	15038	15170	L1_Art	XP_010944055.1	LOC105061648
contig_21396	16463	16645	MIRb	XP_010944055.1	LOC105061648
contig_21396	16894	17475	L2c	XP_010944055.1	LOC105061648
contig_21929	27601	27690	MIRb	XP_010944055.1	LOC105061648
contig_22668	41246	41710	L1M4	XP_010944055.1	LOC105061648
contig_22668	41735	41952	MER20	XP_010944055.1	LOC105061648
contig_22668	43912	44017	MIRc	XP_010944055.1	LOC105061648
contig_22899	10075	10188	MIR3	XP_010944055.1	LOC105061648
contig_22899	13573	14530	L1MA9	XP_010944055.1	LOC105061648
contig_22899	17833	18017	MIR3	XP_010944055.1	LOC105061648
contig_22899	20516	21765	L2c	XP_010944055.1	LOC105061648
contig_22899	46408	47549	ERV3-16A3_I-int	XP_010944055.1	LOC105061648
contig_22899	47947	48078	LTR16C	XP_010944055.1	LOC105061648
contig_22899	50063	50212	MIRb	XP_010944055.1	LOC105061648
contig_23999	358	786	MER90a	XP_010944055.1	LOC105061648
contig_23999	792	883	L2c	XP_010944055.1	LOC105061648
contig_2401	33069	33351	L1M5	XP_010944055.1	LOC105061648
contig_2401	33458	33956	MLT2F	XP_010944055.1	LOC105061648
contig_2401	35150	35586	LTR103_Mam	XP_010944055.1	LOC105061648
contig_2401	35808	35916	MIR	XP_010944055.1	LOC105061648
contig_24122	23383	23495	L1MA9	XP_010944055.1	LOC105061648
contig_24122	23976	24158	L1M5	XP_010944055.1	LOC105061648
contig_24122	26066	26577	L1M2	XP_010944055.1	LOC105061648
contig_24151	2308	2460	MER45A	XP_010944055.1	LOC105061648
contig_24151	4378	4480	MIR3	XP_010944055.1	LOC105061648
contig_24151	4770	4890	MIR	XP_010944055.1	LOC105061648
contig_24245	4674	4760	MIRb	XP_010944055.1	LOC105061648
contig_24245	6099	6206	MIRc	XP_010944055.1	LOC105061648
contig_24245	6463	6575	MIRc	XP_010944055.1	LOC105061648
contig_24300	15454	15668	L2a	XP_010944055.1	LOC105061648
contig_24300	17190	17355	L1M7	XP_010944055.1	LOC105061648
contig_24300	18410	18603	L2d	XP_010944055.1	LOC105061648
contig_24300	20243	20354	MIR3	XP_010944055.1	LOC105061648
contig_24300	20793	21036	LTR16E1	XP_010944055.1	LOC105061648
contig_24300	21137	21867	ERVL-E-int	XP_010944055.1	LOC105061648
contig_24300	21880	22345	MLT1D	XP_010944055.1	LOC105061648
contig_24300	22379	22490	ERVL-E-int	XP_010944055.1	LOC105061648
contig_24300	22631	22796	L1M3a	XP_010944055.1	LOC105061648
contig_24300	22852	23263	L1M3a	XP_010944055.1	LOC105061648
contig_24300	23647	24287	L1ME4b	XP_010944055.1	LOC105061648
contig_24300	26397	26492	L1MA9	XP_010944055.1	LOC105061648
contig_24300	26845	26955	LTR33C	XP_010944055.1	LOC105061648
contig_24300	26957	27248	L1ME4b	XP_010944055.1	LOC105061648
contig_24355	4403	4524	MLT1D	XP_010944055.1	LOC105061648
contig_24964	17783	18301	L1M4	XP_010944055.1	LOC105061648
contig_25155	24721	25053	L1ME4b	XP_010944055.1	LOC105061648
contig_25155	27636	27892	L2	XP_010944055.1	LOC105061648
contig_25176	5104	5337	MIRc	XP_010944055.1	LOC105061648
contig_26011	10111	10472	L1MC4	XP_010944055.1	LOC105061648
contig_26011	10947	11208	MamGypLTR1a	XP_010944055.1	LOC105061648
contig_26011	11243	11360	MER94	XP_010944055.1	LOC105061648
contig_26011	7723	7885	MIR3	XP_010944055.1	LOC105061648
contig_26011	8534	8799	L1M5	XP_010944055.1	LOC105061648
contig_26011	9153	9408	L2a	XP_010944055.1	LOC105061648
contig_26014	32449	32599	MER96B	XP_010944055.1	LOC105061648
contig_26014	32926	33120	MER96B	XP_010944055.1	LOC105061648
contig_26014	33150	33368	MIRb	XP_010944055.1	LOC105061648
contig_26014	34421	34785	L2c	XP_010944055.1	LOC105061648
contig_26014	35751	35938	L1ME3A	XP_010944055.1	LOC105061648
contig_26014	36198	36694	L1ME3A	XP_010944055.1	LOC105061648
contig_26014	36752	37164	L1ME3A	XP_010944055.1	LOC105061648
contig_26014	37326	38042	L1ME3A	XP_010944055.1	LOC105061648
contig_26014	38069	38262	MER58A	XP_010944055.1	LOC105061648
contig_26014	38654	39030	MLT1E1A	XP_010944055.1	LOC105061648
contig_26014	39028	39175	MLT1E1A	XP_010944055.1	LOC105061648
contig_26014	40985	41347	L1MB3	XP_010944055.1	LOC105061648
contig_26014	42011	42260	L2	XP_010944055.1	LOC105061648
contig_26014	43937	44099	MER63A	XP_010944055.1	LOC105061648
contig_26014	44187	44286	L2c	XP_010944055.1	LOC105061648
contig_26014	45640	46041	ERV3-16A3_I-int	XP_010944055.1	LOC105061648
contig_26014	46094	46407	LTR16B2	XP_010944055.1	LOC105061648
contig_26014	46613	46693	L1MC4a	XP_010944055.1	LOC105061648
contig_26014	47168	47402	hAT-1_Mam	XP_010944055.1	LOC105061648
contig_26014	49259	49418	MIRb	XP_010944055.1	LOC105061648
contig_26014	49798	50038	L1M6	XP_010944055.1	LOC105061648
contig_26014	51268	51360	L2	XP_010944055.1	LOC105061648
contig_26014	52832	53124	L1ME3	XP_010944055.1	LOC105061648
contig_26014	54713	54836	L2d	XP_010944055.1	LOC105061648
contig_26014	54937	55047	L1_Art	XP_010944055.1	LOC105061648
contig_26014	59305	59616	L1MB1	XP_010944055.1	LOC105061648
contig_26014	59592	60306	L1MB8	XP_010944055.1	LOC105061648
contig_26318	22766	22986	MIR	XP_010944055.1	LOC105061648
contig_26318	23335	23495	MIR	XP_010944055.1	LOC105061648
contig_26318	26879	27046	L1_Art	XP_010944055.1	LOC105061648
contig_26318	27072	27195	L2b	XP_010944055.1	LOC105061648
contig_26318	33659	33760	MER94	XP_010944055.1	LOC105061648
contig_27746	22039	22869	L1M4a2	XP_010944055.1	LOC105061648
contig_27746	24767	25195	L2a	XP_010944055.1	LOC105061648
contig_27746	26826	26973	MIR	XP_010944055.1	LOC105061648
contig_27746	27982	28076	L2a	XP_010944055.1	LOC105061648
contig_27746	28228	28408	MER112	XP_010944055.1	LOC105061648
contig_27746	28792	29133	L1MA9	XP_010944055.1	LOC105061648
contig_27746	29191	29358	Tigger2a_Art	XP_010944055.1	LOC105061648
contig_27746	30326	30466	L2	XP_010944055.1	LOC105061648
contig_27746	30887	31135	MIR	XP_010944055.1	LOC105061648
contig_27746	31568	31657	MIR	XP_010944055.1	LOC105061648
contig_27746	32981	33246	MLT1H2	XP_010944055.1	LOC105061648
contig_27746	33301	33525	L1_Art	XP_010944055.1	LOC105061648
contig_27746	33551	33680	MLT1H2	XP_010944055.1	LOC105061648
contig_27746	33844	34091	MLT1J	XP_010944055.1	LOC105061648
contig_27746	34315	34400	L2a	XP_010944055.1	LOC105061648
contig_27746	34436	34572	L2	XP_010944055.1	LOC105061648
contig_27746	34680	34768	L1MB1	XP_010944055.1	LOC105061648
contig_27746	35148	35394	L1M4	XP_010944055.1	LOC105061648
contig_27746	36510	37259	L1M4	XP_010944055.1	LOC105061648
contig_27746	37478	37647	MIR	XP_010944055.1	LOC105061648
contig_27746	37929	38573	L1ME1	XP_010944055.1	LOC105061648
contig_27746	41735	42584	L1MC1	XP_010944055.1	LOC105061648
contig_27746	43439	43628	MIRb	XP_010944055.1	LOC105061648
contig_27746	43911	44094	MIR	XP_010944055.1	LOC105061648
contig_27746	45553	45994	L2a	XP_010944055.1	LOC105061648
contig_27746	46289	47359	L1MA9	XP_010944055.1	LOC105061648
contig_27746	47412	48021	L1ME1	XP_010944055.1	LOC105061648
contig_27746	49201	49368	MIRb	XP_010944055.1	LOC105061648
contig_27746	50078	50321	MIRb	XP_010944055.1	LOC105061648
contig_27746	52627	53612	L1MC3	XP_010944055.1	LOC105061648
contig_28266	11012	11370	L1MA9	XP_010944055.1	LOC105061648
contig_28266	13737	14009	L1M4	XP_010944055.1	LOC105061648
contig_28473	5697	5878	MER5A	XP_010944055.1	LOC105061648
contig_28473	7826	7910	MIRb	XP_010944055.1	LOC105061648
contig_28473	7965	8103	MER5A	XP_010944055.1	LOC105061648
contig_28568	24276	24382	L2a	XP_010944055.1	LOC105061648
contig_2866	5512	5593	LTR67B	XP_010944055.1	LOC105061648
contig_2866	5986	6188	L2	XP_010944055.1	LOC105061648
contig_2867	16317	16401	MIR	XP_010944055.1	LOC105061648
contig_2867	39024	39730	L1M3	XP_010944055.1	LOC105061648
contig_2867	42466	42835	MLT1C2	XP_010944055.1	LOC105061648
contig_2867	42836	43014	L1MB7	XP_010944055.1	LOC105061648
contig_2867	43143	43226	L2	XP_010944055.1	LOC105061648
contig_28759	33358	33527	LTR73	XP_010944055.1	LOC105061648
contig_28759	35144	36018	L1ME3D	XP_010944055.1	LOC105061648
contig_28774	15259	15386	MIRc	XP_010944055.1	LOC105061648
contig_28774	15623	15807	LTR85c	XP_010944055.1	LOC105061648
contig_28774	20307	20425	MIRc	XP_010944055.1	LOC105061648
contig_28774	22829	23101	L2a	XP_010944055.1	LOC105061648
contig_28774	23494	23793	L1MA9	XP_010944055.1	LOC105061648
contig_28774	23796	24518	L2a	XP_010944055.1	LOC105061648
contig_28774	26873	27195	L1ME1	XP_010944055.1	LOC105061648
contig_28774	27270	27924	L1ME1	XP_010944055.1	LOC105061648
contig_28774	27973	28305	L1ME1	XP_010944055.1	LOC105061648
contig_28774	28369	28763	L1MEi	XP_010944055.1	LOC105061648
contig_28774	28807	28942	L1ME1	XP_010944055.1	LOC105061648
contig_28774	29217	29971	L1M5	XP_010944055.1	LOC105061648
contig_28774	30343	30522	L2c	XP_010944055.1	LOC105061648
contig_28774	31536	31623	MIRb	XP_010944055.1	LOC105061648
contig_2914	34557	34720	MER5B	XP_010944055.1	LOC105061648
contig_2914	36430	36647	L1M2	XP_010944055.1	LOC105061648
contig_2914	38232	38383	MIRb	XP_010944055.1	LOC105061648
contig_2914	39808	40006	MIR	XP_010944055.1	LOC105061648
contig_2914	41008	41171	L1_Art	XP_010944055.1	LOC105061648
contig_2914	41315	41717	MLT1F2	XP_010944055.1	LOC105061648
contig_2914	42418	43080	L1MA9	XP_010944055.1	LOC105061648
contig_2914	44367	44478	LTR33A_	XP_010944055.1	LOC105061648
contig_2914	44906	45078	MER5B	XP_010944055.1	LOC105061648
contig_2914	47029	47794	L1MA9	XP_010944055.1	LOC105061648
contig_2914	48519	48665	MER5B	XP_010944055.1	LOC105061648
contig_2914	48735	49001	L1ME3Cz	XP_010944055.1	LOC105061648
contig_2914	51001	51184	MIRb	XP_010944055.1	LOC105061648
contig_2914	52301	52890	L1MB1	XP_010944055.1	LOC105061648
contig_2914	52900	53154	MLT2D	XP_010944055.1	LOC105061648
contig_2914	54033	54202	MER5B	XP_010944055.1	LOC105061648
contig_29427	1225	1504	MER92B	XP_010944055.1	LOC105061648
contig_29427	1486	1596	MER92B	XP_010944055.1	LOC105061648
contig_29427	2156	2302	LTR85a	XP_010944055.1	LOC105061648
contig_29427	2318	2567	MIRb	XP_010944055.1	LOC105061648
contig_29427	2850	3111	MIRb	XP_010944055.1	LOC105061648
contig_29427	3281	3390	L1MA10	XP_010944055.1	LOC105061648
contig_29427	3520	3924	L1PB4	XP_010944055.1	LOC105061648
contig_29427	3940	4098	MIR	XP_010944055.1	LOC105061648
contig_29427	5306	5490	L1MC3	XP_010944055.1	LOC105061648
contig_29427	5496	5578	MLT1E2	XP_010944055.1	LOC105061648
contig_29427	5579	5732	L1PB4	XP_010944055.1	LOC105061648
contig_29427	6013	6176	MER104	XP_010944055.1	LOC105061648
contig_29427	8530	8777	L1MA9	XP_010944055.1	LOC105061648
contig_29684	11234	12002	ERVL-int	XP_010944055.1	LOC105061648
contig_29684	11998	12896	ERVL-int	XP_010944055.1	LOC105061648
contig_29684	12898	13174	MLT2B4	XP_010944055.1	LOC105061648
contig_29684	13351	14228	L1MB3	XP_010944055.1	LOC105061648
contig_29684	14304	14539	L1MB3	XP_010944055.1	LOC105061648
contig_29684	14550	15424	L1MC3	XP_010944055.1	LOC105061648
contig_29684	15463	15608	L1MC3	XP_010944055.1	LOC105061648
contig_29684	17501	17759	L1ME4b	XP_010944055.1	LOC105061648
contig_30193	40163	40618	MER31B	XP_010944055.1	LOC105061648
contig_30193	40619	40868	MIRc	XP_010944055.1	LOC105061648
contig_30193	42371	42527	MIRb	XP_010944055.1	LOC105061648
contig_30193	43403	43627	MER106A	XP_010944055.1	LOC105061648
contig_30193	44805	45025	MIRb	XP_010944055.1	LOC105061648
contig_30193	45046	45156	MIR	XP_010944055.1	LOC105061648
contig_30193	45281	45962	L2b	XP_010944055.1	LOC105061648
contig_30193	47093	47333	MIRc	XP_010944055.1	LOC105061648
contig_30334	31347	31571	MIRb	XP_010944055.1	LOC105061648
contig_30334	33432	33618	Charlie2a	XP_010944055.1	LOC105061648
contig_30334	33626	33810	LTR33B	XP_010944055.1	LOC105061648
contig_30334	34001	34099	LTR33B	XP_010944055.1	LOC105061648
contig_30528	4422	4541	MIR	XP_010944055.1	LOC105061648
contig_30721	3458	3624	MIRc	XP_010944055.1	LOC105061648
contig_30721	4893	5410	L1MB4	XP_010944055.1	LOC105061648
contig_30721	5561	5676	MIRb	XP_010944055.1	LOC105061648
contig_31038	13195	13332	MER117	XP_010944055.1	LOC105061648
contig_31038	13791	14228	L2c	XP_010944055.1	LOC105061648
contig_31038	19327	19481	MLT1L	XP_010944055.1	LOC105061648
contig_31038	19781	19952	LTR33A_	XP_010944055.1	LOC105061648
contig_31038	19955	20567	MLT1E2	XP_010944055.1	LOC105061648
contig_31038	20747	20921	LTR33A_	XP_010944055.1	LOC105061648
contig_31038	21547	21683	ERV3-16A3_I-int	XP_010944055.1	LOC105061648
contig_31038	21684	21869	L1MEc	XP_010944055.1	LOC105061648
contig_31038	21877	22196	L1MEc	XP_010944055.1	LOC105061648
contig_31038	22260	22493	L1MEc	XP_010944055.1	LOC105061648
contig_31038	22525	22709	MLT1D	XP_010944055.1	LOC105061648
contig_31038	22711	22825	L1MEc	XP_010944055.1	LOC105061648
contig_31038	22885	24062	L1MEg	XP_010944055.1	LOC105061648
contig_31038	24063	24276	MER20	XP_010944055.1	LOC105061648
contig_31038	24277	24371	L1MEg	XP_010944055.1	LOC105061648
contig_31038	24522	24731	LTR67B	XP_010944055.1	LOC105061648
contig_31038	24839	25295	L2a	XP_010944055.1	LOC105061648
contig_32628	24185	24507	L2b	XP_010944055.1	LOC105061648
contig_33238	10038	10509	Tigger1a_Art	XP_010944055.1	LOC105061648
contig_33238	12090	12334	L1MEf	XP_010944055.1	LOC105061648
contig_33238	12397	12500	L1MEf	XP_010944055.1	LOC105061648
contig_33238	12527	13829	L1MEf	XP_010944055.1	LOC105061648
contig_33238	27245	27807	L1M4	XP_010944055.1	LOC105061648
contig_33238	27787	28638	L1M4	XP_010944055.1	LOC105061648
contig_3369	1973	2612	L1MB8	XP_010944055.1	LOC105061648
contig_3369	2710	2831	MER76	XP_010944055.1	LOC105061648
contig_34335	14765	14975	L2c	XP_010944055.1	LOC105061648
contig_35420	715	822	MIRb	XP_010944055.1	LOC105061648
contig_35420	872	1846	L1MB8	XP_010944055.1	LOC105061648
contig_36327	1052	2437	L1M5	XP_010944055.1	LOC105061648
contig_36327	11868	11975	MIR	XP_010944055.1	LOC105061648
contig_36327	6253	6503	L1M5	XP_010944055.1	LOC105061648
contig_36327	6636	7057	L1MB1	XP_010944055.1	LOC105061648
contig_36327	7062	7147	L1MB1	XP_010944055.1	LOC105061648
contig_36327	7660	7796	MIR3	XP_010944055.1	LOC105061648
contig_36327	9687	9881	L2a	XP_010944055.1	LOC105061648
contig_36908	27114	27259	L2a	XP_010944055.1	LOC105061648
contig_36908	30644	31285	MER21B	XP_010944055.1	LOC105061648
contig_36908	31895	32087	MER20	XP_010944055.1	LOC105061648
contig_36908	32745	32990	L1M7	XP_010944055.1	LOC105061648
contig_36908	33535	33719	L1MEd	XP_010944055.1	LOC105061648
contig_36908	33754	34057	L2a	XP_010944055.1	LOC105061648
contig_36908	36847	37355	MER34A	XP_010944055.1	LOC105061648
contig_36908	37582	37755	L1ME1	XP_010944055.1	LOC105061648
contig_37659	3621	3759	MIR	XP_010944055.1	LOC105061648
contig_37659	3692	3809	L2d2	XP_010944055.1	LOC105061648
contig_37659	5501	5701	MIR3	XP_010944055.1	LOC105061648
contig_37659	6141	6467	MER33	XP_010944055.1	LOC105061648
contig_38247	1194	1356	L2a	XP_010944055.1	LOC105061648
contig_38247	3600	4032	MER21C	XP_010944055.1	LOC105061648
contig_38247	4004	4345	MER21C	XP_010944055.1	LOC105061648
contig_38311	10355	10476	MER5B	XP_010944055.1	LOC105061648
contig_38331	10043	10269	MIR	XP_010944055.1	LOC105061648
contig_38331	20076	20274	MIRc	XP_010944055.1	LOC105061648
contig_38601	1258	1815	L1ME4b	XP_010944055.1	LOC105061648
contig_38925	9898	10013	MIRc	XP_010944055.1	LOC105061648
contig_21653	11494	11880	LTR33	XP_010944056.1	LOC105061649
contig_21653	12088	12404	L3	XP_010944056.1	LOC105061649
contig_21653	13542	13751	MIRb	XP_010944056.1	LOC105061649
contig_21653	14120	14243	MIRc	XP_010944056.1	LOC105061649
contig_21653	14480	14667	MARNA	XP_010944056.1	LOC105061649
contig_21653	15604	15735	L3	XP_010944056.1	LOC105061649
contig_28266	23999	24623	Tigger17a	XP_010944056.1	LOC105061649
contig_28266	24709	24811	MIR3	XP_010944056.1	LOC105061649
contig_28266	26531	26637	EUTREP2	XP_010944056.1	LOC105061649
contig_28266	26684	26959	ARLTR2	XP_010944056.1	LOC105061649
contig_38133	531	1173	L1MC4	XP_010944056.1	LOC105061649
contig_10590	10044	10248	MIRb	XP_010944057.1	LOC105061650
contig_10590	1328	1494	MIR	XP_010944057.1	LOC105061650
contig_10590	4148	4374	L1MA9	XP_010944057.1	LOC105061650
contig_10590	4378	7487	L1MA9	XP_010944057.1	LOC105061650
contig_10590	7517	8083	L1MA9	XP_010944057.1	LOC105061650
contig_10590	8198	8618	L1MA9	XP_010944057.1	LOC105061650
contig_10590	9948	10035	MER105	XP_010944057.1	LOC105061650
contig_10712	1328	1436	MLT1N2	XP_010944057.1	LOC105061650
contig_11947	2990	3673	LTR53-int	XP_010944057.1	LOC105061650
contig_11947	3758	4420	L1MA9	XP_010944057.1	LOC105061650
contig_11947	4423	4813	LTR53-int	XP_010944057.1	LOC105061650
contig_11947	7505	7675	L2c	XP_010944057.1	LOC105061650
contig_1585	189	290	MIR	XP_010944057.1	LOC105061650
contig_1585	2187	2681	MER21C	XP_010944057.1	LOC105061650
contig_1585	867	963	L2c	XP_010944057.1	LOC105061650
contig_2401	44399	45842	L1ME3G	XP_010944057.1	LOC105061650
contig_24122	11096	11365	L3	XP_010944057.1	LOC105061650
contig_24122	13312	13496	L2c	XP_010944057.1	LOC105061650
contig_24122	13553	13845	L2c	XP_010944057.1	LOC105061650
contig_24964	1159	1839	L1MB3	XP_010944057.1	LOC105061650
contig_28266	10627	10952	L1MA9	XP_010944057.1	LOC105061650
contig_35577	11995	12227	MIR	XP_010944057.1	LOC105061650
contig_35577	9318	10121	L1ME3F	XP_010944057.1	LOC105061650
contig_35737	5364	5793	MLT1C2	XP_010944057.1	LOC105061650
contig_37207	9680	9875	MamRep605	XP_010944057.1	LOC105061650
contig_38033	7478	7642	L1_Art	XP_010944057.1	LOC105061650
contig_38435	4372	4635	HAL1ME	XP_010944057.1	LOC105061650
contig_19835	2354	2617	MLT1J1	XP_010944058.1	LOC105061651
contig_19835	5121	5500	MLT1C	XP_010944058.1	LOC105061651
contig_19835	5505	5721	L1MD	XP_010944058.1	LOC105061651
contig_19835	5765	6554	L1MEf	XP_010944058.1	LOC105061651
contig_19835	8239	8357	MER58C	XP_010944058.1	LOC105061651
contig_19835	9380	9548	L1MC4a	XP_010944058.1	LOC105061651
contig_19835	9852	10017	L1MD3	XP_010944058.1	LOC105061651
contig_20915	5995	6128	MIRb	XP_010944058.1	LOC105061651
contig_26376	21670	21834	L1ME4b	XP_010944058.1	LOC105061651
contig_26376	23749	24108	L2	XP_010944058.1	LOC105061651
contig_10133	105962	106384	ERVL-E-int	XP_010944059.1	LOC105061652
contig_11948	10009	10472	LTR33	XP_010944059.1	LOC105061652
contig_11948	12905	13138	MIR	XP_010944059.1	LOC105061652
contig_15607	5741	5960	L2a	XP_010944059.1	LOC105061652
contig_25156	11091	11217	MIRb	XP_010944059.1	LOC105061652
contig_25156	11387	11483	L2	XP_010944059.1	LOC105061652
contig_25156	2192	2327	LTR33	XP_010944059.1	LOC105061652
contig_25156	6813	6901	L2a	XP_010944059.1	LOC105061652
contig_25156	8117	8426	L2a	XP_010944059.1	LOC105061652
contig_25156	8511	9379	L1M4c	XP_010944059.1	LOC105061652
contig_25156	9914	10039	L2a	XP_010944059.1	LOC105061652
contig_27465	1628	1747	L2	XP_010944059.1	LOC105061652
contig_27465	2269	2510	L2c	XP_010944059.1	LOC105061652
contig_27465	4545	4904	L1ME4b	XP_010944059.1	LOC105061652
contig_31038	27142	27226	MIR3	XP_010944059.1	LOC105061652
contig_31038	27475	27670	Charlie7a	XP_010944059.1	LOC105061652
contig_31038	27816	28079	L1MB8	XP_010944059.1	LOC105061652
contig_31038	29221	29406	MIRc	XP_010944059.1	LOC105061652
contig_31038	31173	31274	L1ME4b	XP_010944059.1	LOC105061652
contig_31038	31553	31652	L1M3d	XP_010944059.1	LOC105061652
contig_31038	31660	32280	L1M4	XP_010944059.1	LOC105061652
contig_31038	32651	32824	ERV54-EC_39	XP_010944059.1	LOC105061652
contig_34257	3310	3440	L2a	XP_010944059.1	LOC105061652
contig_34554	18575	19274	L1ME3E	XP_010944059.1	LOC105061652
contig_34554	22408	22576	L1MC5a	XP_010944059.1	LOC105061652
contig_34554	23429	24393	L1M4	XP_010944059.1	LOC105061652
contig_34554	24608	25297	L1M4	XP_010944059.1	LOC105061652
contig_34554	25326	25556	L1M4	XP_010944059.1	LOC105061652
contig_34554	27657	27813	L2	XP_010944059.1	LOC105061652
contig_34554	31188	31384	L1_Art	XP_010944059.1	LOC105061652
contig_38033	834	976	L2c	XP_010944059.1	LOC105061652
contig_30370	1085	1351	LTR33	XP_010944060.1	LOC105061654
contig_30370	1654	1934	L3	XP_010944060.1	LOC105061654
contig_32905	10200	10330	MIRb	XP_010944061.1	LOC105061655
contig_32905	10522	10710	MIR3	XP_010944061.1	LOC105061655
contig_32905	11099	11225	ERVL-E-int	XP_010944061.1	LOC105061655
contig_32905	11645	11987	ERVL-E-int	XP_010944061.1	LOC105061655
contig_32905	12016	12209	MLT1B	XP_010944061.1	LOC105061655
contig_32905	12898	13113	MLT1F	XP_010944061.1	LOC105061655
contig_32905	5654	5850	MIRc	XP_010944061.1	LOC105061655
contig_32905	7049	7371	L3	XP_010944061.1	LOC105061655
contig_32905	7310	7430	L2a	XP_010944061.1	LOC105061655
contig_32905	7624	7972	LTR33	XP_010944061.1	LOC105061655
contig_32905	8117	8522	LTR37A	XP_010944061.1	LOC105061655
contig_32905	8899	9114	MIRb	XP_010944061.1	LOC105061655
contig_32905	9408	10152	L1MA9	XP_010944061.1	LOC105061655
contig_20163	23187	23277	MIR	XP_010944062.1	LOC105061656
contig_18632	23330	23790	L2a	XP_010944063.1	ALDH3A1
contig_18632	25197	25358	MER5A1	XP_010944063.1	ALDH3A1
contig_18632	25867	25957	L1_Art	XP_010944063.1	ALDH3A1
contig_18632	32294	32431	MIR	XP_010944063.1	ALDH3A1
contig_28841	3268	3390	L1ME4a	XP_010944063.1	ALDH3A1
contig_28841	5564	5661	MIRb	XP_010944063.1	ALDH3A1
contig_28841	8148	8248	L1ME4b	XP_010944063.1	ALDH3A1
contig_100175	1160	1515	L1M5	XP_010944064.1	LOC105061657
contig_100175	1635	2447	L1M5	XP_010944064.1	LOC105061657
contig_10305	65645	66026	MLT1D	XP_010944064.1	LOC105061657
contig_10305	66153	66236	L2d2	XP_010944064.1	LOC105061657
contig_10305	66644	66783	MIR3	XP_010944064.1	LOC105061657
contig_10305	67241	67334	L2b	XP_010944064.1	LOC105061657
contig_10305	68141	68324	MIRb	XP_010944064.1	LOC105061657
contig_107278	1574	1674	L2b	XP_010944064.1	LOC105061657
contig_107278	3578	4196	MER77	XP_010944064.1	LOC105061657
contig_10870	27001	27124	L2a	XP_010944064.1	LOC105061657
contig_10870	27497	27584	L2b	XP_010944064.1	LOC105061657
contig_10870	29045	29238	MLT1A	XP_010944064.1	LOC105061657
contig_10870	29227	29459	MLT1A	XP_010944064.1	LOC105061657
contig_10870	30241	30347	L1ME3A	XP_010944064.1	LOC105061657
contig_10870	30841	31166	L1ME3A	XP_010944064.1	LOC105061657
contig_10870	31425	31791	LTR86B1	XP_010944064.1	LOC105061657
contig_10870	32085	32240	MIRb	XP_010944064.1	LOC105061657
contig_10870	32268	32470	Tigger2a_Art	XP_010944064.1	LOC105061657
contig_10870	37612	38256	L2c	XP_010944064.1	LOC105061657
contig_10870	60404	60529	MLT2F	XP_010944064.1	LOC105061657
contig_112189	1122	1231	MLT1D	XP_010944064.1	LOC105061657
contig_112189	735	1108	L2	XP_010944064.1	LOC105061657
contig_11255	18531	18943	MER63B	XP_010944064.1	LOC105061657
contig_11392	3716	3910	MER3	XP_010944064.1	LOC105061657
contig_11392	3918	4108	MER58A	XP_010944064.1	LOC105061657
contig_11392	4291	4378	MER5A	XP_010944064.1	LOC105061657
contig_11392	6314	6464	L1ME3G	XP_010944064.1	LOC105061657
contig_11392	6503	6623	MIR	XP_010944064.1	LOC105061657
contig_1159	46381	46514	MER3	XP_010944064.1	LOC105061657
contig_1159	46757	46967	MIRb	XP_010944064.1	LOC105061657
contig_1159	49441	49621	MIRb	XP_010944064.1	LOC105061657
contig_1159	49892	49997	L2b	XP_010944064.1	LOC105061657
contig_1159	50738	50858	L2b	XP_010944064.1	LOC105061657
contig_11778	18498	18639	MIRc	XP_010944064.1	LOC105061657
contig_11778	18830	18969	MIRb	XP_010944064.1	LOC105061657
contig_11991	10562	10810	MER5C	XP_010944064.1	LOC105061657
contig_11991	10894	11007	MIR	XP_010944064.1	LOC105061657
contig_11991	7376	7512	MER5A	XP_010944064.1	LOC105061657
contig_11991	7662	7985	MER58B	XP_010944064.1	LOC105061657
contig_12183	13403	13528	MLT1L	XP_010944064.1	LOC105061657
contig_12183	13864	14151	MamRep605	XP_010944064.1	LOC105061657
contig_12183	16328	16612	L1ME4b	XP_010944064.1	LOC105061657
contig_12183	17077	17742	L1MC1	XP_010944064.1	LOC105061657
contig_12183	17915	18056	Charlie22a	XP_010944064.1	LOC105061657
contig_12183	18449	18538	L3	XP_010944064.1	LOC105061657
contig_12183	18676	18900	Tigger12c	XP_010944064.1	LOC105061657
contig_12183	18914	19101	MIR	XP_010944064.1	LOC105061657
contig_12183	19152	19383	MIRc	XP_010944064.1	LOC105061657
contig_12183	19414	19664	MIR	XP_010944064.1	LOC105061657
contig_12183	20687	21243	L2d2	XP_010944064.1	LOC105061657
contig_12183	8119	8330	MIR	XP_010944064.1	LOC105061657
contig_12782	7333	7905	L1ME3Cz	XP_010944064.1	LOC105061657
contig_12782	8277	8368	L1ME3Cz	XP_010944064.1	LOC105061657
contig_13090	10224	10439	MLT1C2	XP_010944064.1	LOC105061657
contig_13090	23915	24087	L1ME4a	XP_010944064.1	LOC105061657
contig_13090	6582	6729	HERVL40-int	XP_010944064.1	LOC105061657
contig_13142	3885	4181	L1ME2	XP_010944064.1	LOC105061657
contig_13293	6383	6571	MIR3	XP_010944064.1	LOC105061657
contig_13293	8735	8938	MIRb	XP_010944064.1	LOC105061657
contig_13299	104588	104764	L1MB4	XP_010944064.1	LOC105061657
contig_13299	18676	18933	MIR	XP_010944064.1	LOC105061657
contig_13299	20972	21071	MamRTE1	XP_010944064.1	LOC105061657
contig_13299	22114	22394	L1MC	XP_010944064.1	LOC105061657
contig_13299	22441	22696	L1M5	XP_010944064.1	LOC105061657
contig_13299	36318	36465	MLT1J1	XP_010944064.1	LOC105061657
contig_13299	69870	69983	L2b	XP_010944064.1	LOC105061657
contig_13437	73025	74405	L1M3	XP_010944064.1	LOC105061657
contig_13437	74428	74593	MLT2C1	XP_010944064.1	LOC105061657
contig_13437	74594	74807	ERVL-B4-int	XP_010944064.1	LOC105061657
contig_13437	75871	77669	L1ME1	XP_010944064.1	LOC105061657
contig_13437	77703	77795	L1M5	XP_010944064.1	LOC105061657
contig_13437	77775	78075	L1ME2	XP_010944064.1	LOC105061657
contig_13437	78316	78431	L2c	XP_010944064.1	LOC105061657
contig_13489	29533	30301	Kanga2_a	XP_010944064.1	LOC105061657
contig_13489	30523	30626	L1ME4c	XP_010944064.1	LOC105061657
contig_13728	10205	10358	MIRb	XP_010944064.1	LOC105061657
contig_13728	10741	10857	MIR	XP_010944064.1	LOC105061657
contig_13728	32096	32229	L2c	XP_010944064.1	LOC105061657
contig_13728	32249	32345	MLT1J-int	XP_010944064.1	LOC105061657
contig_13728	9550	9666	MER5A	XP_010944064.1	LOC105061657
contig_13743	26292	26852	L1ME4b	XP_010944064.1	LOC105061657
contig_13743	28534	28696	L1_Art	XP_010944064.1	LOC105061657
contig_14108	26585	27255	MER89-int	XP_010944064.1	LOC105061657
contig_14108	28928	29495	MLT1E2	XP_010944064.1	LOC105061657
contig_14108	51561	51812	MIR	XP_010944064.1	LOC105061657
contig_14108	51813	51945	L2c	XP_010944064.1	LOC105061657
contig_14192	16140	16235	L1ME2z	XP_010944064.1	LOC105061657
contig_14192	18305	18425	MIRb	XP_010944064.1	LOC105061657
contig_14335	23222	23584	MLT1A	XP_010944064.1	LOC105061657
contig_14335	26219	26460	L1MB7	XP_010944064.1	LOC105061657
contig_14335	26495	30515	L1MCa	XP_010944064.1	LOC105061657
contig_14435	15454	15620	MIRb	XP_010944064.1	LOC105061657
contig_14435	18043	18188	MER3	XP_010944064.1	LOC105061657
contig_14546	13844	14126	L2c	XP_010944064.1	LOC105061657
contig_14546	14155	14270	MIRb	XP_010944064.1	LOC105061657
contig_14546	18467	18602	MIRb	XP_010944064.1	LOC105061657
contig_14596	6916	7266	ERV54-EC_39	XP_010944064.1	LOC105061657
contig_14602	20364	20495	L1MD	XP_010944064.1	LOC105061657
contig_14602	20702	21155	L1ME3G	XP_010944064.1	LOC105061657
contig_14692	31428	31749	L1M6	XP_010944064.1	LOC105061657
contig_14692	31847	31974	L1M6	XP_010944064.1	LOC105061657
contig_14692	32039	32205	L1M6	XP_010944064.1	LOC105061657
contig_14692	34612	35021	MLT1H2	XP_010944064.1	LOC105061657
contig_14851	10366	10804	L2a	XP_010944064.1	LOC105061657
contig_14851	11540	11752	L1_Art	XP_010944064.1	LOC105061657
contig_14851	11782	12129	MER46C	XP_010944064.1	LOC105061657
contig_14851	12328	12485	Looper	XP_010944064.1	LOC105061657
contig_14851	12541	12621	MER5A1	XP_010944064.1	LOC105061657
contig_14851	14801	15133	L2	XP_010944064.1	LOC105061657
contig_14851	15823	15949	MIR	XP_010944064.1	LOC105061657
contig_14851	16155	16404	hAT-5_Mam	XP_010944064.1	LOC105061657
contig_14851	16555	16636	X4a_31	XP_010944064.1	LOC105061657
contig_14851	17725	17843	HAL1	XP_010944064.1	LOC105061657
contig_14851	18028	18248	Tigger2a_Art	XP_010944064.1	LOC105061657
contig_14851	18281	18393	L1ME4c	XP_010944064.1	LOC105061657
contig_14851	18538	18674	L1ME4c	XP_010944064.1	LOC105061657
contig_14851	19291	19403	L2c	XP_010944064.1	LOC105061657
contig_14851	21839	22332	LTR101_Mam	XP_010944064.1	LOC105061657
contig_14851	7487	8238	L1ME4b	XP_010944064.1	LOC105061657
contig_14851	8521	8960	L1ME4b	XP_010944064.1	LOC105061657
contig_14851	9181	9587	LTR84b	XP_010944064.1	LOC105061657
contig_15195	3578	3955	Kanga2_a	XP_010944064.1	LOC105061657
contig_15195	6796	6995	L1MEf	XP_010944064.1	LOC105061657
contig_15195	7030	7414	L1MEf	XP_010944064.1	LOC105061657
contig_1522	20514	20847	L1MB2	XP_010944064.1	LOC105061657
contig_1522	23203	23528	MLT1A0	XP_010944064.1	LOC105061657
contig_15256	12503	12676	L1ME3G	XP_010944064.1	LOC105061657
contig_15256	12815	13254	L1MC4	XP_010944064.1	LOC105061657
contig_15256	33729	33828	L2b	XP_010944064.1	LOC105061657
contig_15256	8910	9214	L2a	XP_010944064.1	LOC105061657
contig_15419	11150	11274	L1ME4b	XP_010944064.1	LOC105061657
contig_15419	11313	11408	L1ME4b	XP_010944064.1	LOC105061657
contig_15419	13807	14143	MLT1O	XP_010944064.1	LOC105061657
contig_15786	65154	65247	MamRep38	XP_010944064.1	LOC105061657
contig_15786	67443	67618	MIRb	XP_010944064.1	LOC105061657
contig_1598	82831	83038	MER20	XP_010944064.1	LOC105061657
contig_1598	83047	83190	MER58C	XP_010944064.1	LOC105061657
contig_1600	22078	22343	LTR41C	XP_010944064.1	LOC105061657
contig_16340	28302	28809	L2a	XP_010944064.1	LOC105061657
contig_16340	28890	29024	L1PB4	XP_010944064.1	LOC105061657
contig_16340	31363	31519	MIR	XP_010944064.1	LOC105061657
contig_16381	11389	12341	L1MC4	XP_010944064.1	LOC105061657
contig_16381	13066	13235	MIRb	XP_010944064.1	LOC105061657
contig_16381	14472	14981	L1ME1	XP_010944064.1	LOC105061657
contig_16381	29069	29220	MER3	XP_010944064.1	LOC105061657
contig_16381	30829	31020	MIRc	XP_010944064.1	LOC105061657
contig_16381	32047	32294	L2	XP_010944064.1	LOC105061657
contig_16381	32305	32618	MLT1B	XP_010944064.1	LOC105061657
contig_16381	33357	33600	MER33	XP_010944064.1	LOC105061657
contig_16381	33693	33972	L3	XP_010944064.1	LOC105061657
contig_16381	34669	34783	MIRb	XP_010944064.1	LOC105061657
contig_16381	35643	35938	ARLTR2	XP_010944064.1	LOC105061657
contig_16381	36122	36393	L1ME3G	XP_010944064.1	LOC105061657
contig_16381	38483	38566	L1ME4a	XP_010944064.1	LOC105061657
contig_16381	8180	8265	Arthur2	XP_010944064.1	LOC105061657
contig_16398	15357	15904	L1MC4	XP_010944064.1	LOC105061657
contig_16896	13135	13362	Tigger2a_Art	XP_010944064.1	LOC105061657
contig_16896	13364	13536	L1M4	XP_010944064.1	LOC105061657
contig_17514	11594	11884	ARLTR2	XP_010944064.1	LOC105061657
contig_17514	11896	12089	L2b	XP_010944064.1	LOC105061657
contig_17514	8762	9257	MLT1H1	XP_010944064.1	LOC105061657
contig_17514	9270	9352	MIR	XP_010944064.1	LOC105061657
contig_17543	13601	14327	L1M7	XP_010944064.1	LOC105061657
contig_17543	16143	16506	MLT1J1	XP_010944064.1	LOC105061657
contig_17543	16991	17129	MLT1G3	XP_010944064.1	LOC105061657
contig_17543	17143	17591	MLT1G3-int	XP_010944064.1	LOC105061657
contig_17866	5938	6471	L1MC5a	XP_010944064.1	LOC105061657
contig_17866	7137	7242	MIR	XP_010944064.1	LOC105061657
contig_17866	9055	9199	MER5A	XP_010944064.1	LOC105061657
contig_1795	4753	4954	L1MC5a	XP_010944064.1	LOC105061657
contig_1795	5084	5588	L1ME3	XP_010944064.1	LOC105061657
contig_1795	6829	6986	LTR37B	XP_010944064.1	LOC105061657
contig_18150	23105	23210	L1M2	XP_010944064.1	LOC105061657
contig_18698	15751	16061	L1MC	XP_010944064.1	LOC105061657
contig_18739	15519	15612	L1_Art	XP_010944064.1	LOC105061657
contig_18739	15650	15898	L1M4	XP_010944064.1	LOC105061657
contig_18818	20256	20430	MIR	XP_010944064.1	LOC105061657
contig_18818	23075	23225	MER5A	XP_010944064.1	LOC105061657
contig_18818	23229	23412	L2	XP_010944064.1	LOC105061657
contig_18818	2468	3435	L2a	XP_010944064.1	LOC105061657
contig_18818	5077	5401	L2	XP_010944064.1	LOC105061657
contig_18818	5518	5698	MIRb	XP_010944064.1	LOC105061657
contig_18818	5709	5792	MIRb	XP_010944064.1	LOC105061657
contig_18818	5789	5877	MIR	XP_010944064.1	LOC105061657
contig_18961	10423	10646	L1ME3A	XP_010944064.1	LOC105061657
contig_19013	9658	9928	L1_Art	XP_010944064.1	LOC105061657
contig_19181	28489	28882	MLT1B	XP_010944064.1	LOC105061657
contig_19181	28883	28971	L1MC4	XP_010944064.1	LOC105061657
contig_19181	28957	29094	L1MC4	XP_010944064.1	LOC105061657
contig_19181	32230	32458	L1MD2	XP_010944064.1	LOC105061657
contig_19181	32804	33055	MER115	XP_010944064.1	LOC105061657
contig_195	12381	12821	L2	XP_010944064.1	LOC105061657
contig_195	15572	15918	MLT1A0	XP_010944064.1	LOC105061657
contig_19824	47395	47614	MIRb	XP_010944064.1	LOC105061657
contig_19824	47710	47827	L2d	XP_010944064.1	LOC105061657
contig_19824	47869	48051	L1ME4b	XP_010944064.1	LOC105061657
contig_19859	22528	22648	Tigger2f	XP_010944064.1	LOC105061657
contig_19859	22877	23012	Tigger2f	XP_010944064.1	LOC105061657
contig_19859	25561	25746	MER45R	XP_010944064.1	LOC105061657
contig_19859	45299	45456	L1_Art	XP_010944064.1	LOC105061657
contig_19859	48216	48386	L1MC4	XP_010944064.1	LOC105061657
contig_19859	48852	48965	L1ME3A	XP_010944064.1	LOC105061657
contig_19859	49303	49393	L1MC5a	XP_010944064.1	LOC105061657
contig_19859	49615	49848	L2	XP_010944064.1	LOC105061657
contig_19859	49846	50036	L2	XP_010944064.1	LOC105061657
contig_19859	51809	51917	Tigger17d	XP_010944064.1	LOC105061657
contig_19859	51918	52515	MLT1E2	XP_010944064.1	LOC105061657
contig_19859	53338	53789	L1MA9	XP_010944064.1	LOC105061657
contig_19859	54727	55616	L1MEc	XP_010944064.1	LOC105061657
contig_19859	56006	56093	MLT1D	XP_010944064.1	LOC105061657
contig_19859	56114	56377	MLT1D-int	XP_010944064.1	LOC105061657
contig_19859	56384	56865	MLT1D	XP_010944064.1	LOC105061657
contig_19859	59339	59562	L2a	XP_010944064.1	LOC105061657
contig_20113	38607	38728	MIR	XP_010944064.1	LOC105061657
contig_20435	2893	3001	L1MB8	XP_010944064.1	LOC105061657
contig_20435	3423	3926	MLT1F	XP_010944064.1	LOC105061657
contig_20435	4516	4650	MLT1F	XP_010944064.1	LOC105061657
contig_20435	5105	5325	L1MC5a	XP_010944064.1	LOC105061657
contig_20435	5364	5488	L1MC	XP_010944064.1	LOC105061657
contig_20526	11524	12517	L1MEd	XP_010944064.1	LOC105061657
contig_20526	14861	14977	MER63B	XP_010944064.1	LOC105061657
contig_20858	17916	18017	L1MEc	XP_010944064.1	LOC105061657
contig_20858	20675	21182	L1MA9	XP_010944064.1	LOC105061657
contig_21315	39036	39916	L2a	XP_010944064.1	LOC105061657
contig_21673	10543	10678	MER58A	XP_010944064.1	LOC105061657
contig_21673	10780	11256	L1MC4	XP_010944064.1	LOC105061657
contig_21673	12408	12553	L1ME1	XP_010944064.1	LOC105061657
contig_21673	13317	13414	MER81	XP_010944064.1	LOC105061657
contig_21673	13416	13789	L2c	XP_010944064.1	LOC105061657
contig_21673	14540	14660	L2a	XP_010944064.1	LOC105061657
contig_21673	16452	16552	Tigger10	XP_010944064.1	LOC105061657
contig_21673	16916	17088	Tigger10	XP_010944064.1	LOC105061657
contig_21673	17205	17684	MLT1J	XP_010944064.1	LOC105061657
contig_21673	17722	17951	Tigger10	XP_010944064.1	LOC105061657
contig_21673	18739	18982	L1ME4b	XP_010944064.1	LOC105061657
contig_21673	19486	19735	L1MA9	XP_010944064.1	LOC105061657
contig_21673	21448	21742	L2	XP_010944064.1	LOC105061657
contig_21673	21748	22148	MLT1H	XP_010944064.1	LOC105061657
contig_21673	23059	23843	L1MC4	XP_010944064.1	LOC105061657
contig_21673	23888	23979	L2a	XP_010944064.1	LOC105061657
contig_22469	5146	5314	MamGyp-int	XP_010944064.1	LOC105061657
contig_22469	6698	6861	MIR	XP_010944064.1	LOC105061657
contig_22469	6855	6996	MIRb	XP_010944064.1	LOC105061657
contig_22469	7036	7195	Arthur1A	XP_010944064.1	LOC105061657
contig_22469	7263	7459	MIRb	XP_010944064.1	LOC105061657
contig_22625	184124	184211	MIRb	XP_010944064.1	LOC105061657
contig_22625	184558	184666	MIR3	XP_010944064.1	LOC105061657
contig_22625	185886	186188	MER58B	XP_010944064.1	LOC105061657
contig_22625	186198	186337	MIR3	XP_010944064.1	LOC105061657
contig_22829	1270	1381	L1M5	XP_010944064.1	LOC105061657
contig_22829	3414	3585	MER20	XP_010944064.1	LOC105061657
contig_22829	3579	3844	LTR16B	XP_010944064.1	LOC105061657
contig_22829	3846	4205	L1MC4	XP_010944064.1	LOC105061657
contig_22829	4221	4388	L1MC4	XP_010944064.1	LOC105061657
contig_22938	6885	7189	MER58B	XP_010944064.1	LOC105061657
contig_23037	11021	11504	MLT1H	XP_010944064.1	LOC105061657
contig_23037	7775	7978	L1MA9	XP_010944064.1	LOC105061657
contig_23037	8306	8436	MIR	XP_010944064.1	LOC105061657
contig_23247	3750	4292	L1MB8	XP_010944064.1	LOC105061657
contig_23247	4312	5062	L1M5	XP_010944064.1	LOC105061657
contig_23247	7317	7487	MIR	XP_010944064.1	LOC105061657
contig_23247	7700	8677	L1MD	XP_010944064.1	LOC105061657
contig_23490	48890	51589	L1M3	XP_010944064.1	LOC105061657
contig_2428	41352	41781	HAL1	XP_010944064.1	LOC105061657
contig_2428	56181	56436	L2d	XP_010944064.1	LOC105061657
contig_24399	9106	9407	L1MD	XP_010944064.1	LOC105061657
contig_24805	51198	51358	L2c	XP_010944064.1	LOC105061657
contig_24805	53970	54320	L2	XP_010944064.1	LOC105061657
contig_25023	8149	8661	MLT1F	XP_010944064.1	LOC105061657
contig_25160	27639	28358	L1MDa	XP_010944064.1	LOC105061657
contig_25160	31057	31193	L1ME3Cz	XP_010944064.1	LOC105061657
contig_25160	31180	31903	L1ME3Cz	XP_010944064.1	LOC105061657
contig_25160	31915	32233	L1ME3Cz	XP_010944064.1	LOC105061657
contig_25160	59375	59681	MLT1K	XP_010944064.1	LOC105061657
contig_25160	62398	62597	L2d	XP_010944064.1	LOC105061657
contig_25160	95537	96001	L1MB7	XP_010944064.1	LOC105061657
contig_25906	32075	32158	Helitron2Na_Mam	XP_010944064.1	LOC105061657
contig_2671	19228	19508	MER58B	XP_010944064.1	LOC105061657
contig_2671	21234	21348	UCON34	XP_010944064.1	LOC105061657
contig_2671	21375	21483	MER5A	XP_010944064.1	LOC105061657
contig_2671	41629	42096	HERVL40-int	XP_010944064.1	LOC105061657
contig_2671	42152	42386	L1MEg	XP_010944064.1	LOC105061657
contig_2671	5793	6077	L1ME4c	XP_010944064.1	LOC105061657
contig_2671	7701	7901	Charlie15a	XP_010944064.1	LOC105061657
contig_27071	10548	10738	L1M5	XP_010944064.1	LOC105061657
contig_27071	8163	8413	L1ME4b	XP_010944064.1	LOC105061657
contig_2756	10351	10440	MIR	XP_010944064.1	LOC105061657
contig_2756	10441	11011	MLT1F2	XP_010944064.1	LOC105061657
contig_2756	11012	11114	MIR	XP_010944064.1	LOC105061657
contig_2756	12833	12982	Tigger9a	XP_010944064.1	LOC105061657
contig_27923	10743	10876	L2c	XP_010944064.1	LOC105061657
contig_27923	11013	11152	L2c	XP_010944064.1	LOC105061657
contig_27923	2092	2194	Tigger16a	XP_010944064.1	LOC105061657
contig_27923	4947	5290	MamRep605b	XP_010944064.1	LOC105061657
contig_27923	5294	5617	L1ME3G	XP_010944064.1	LOC105061657
contig_27923	5741	5853	L1ME4a	XP_010944064.1	LOC105061657
contig_27923	6893	7081	MIR3	XP_010944064.1	LOC105061657
contig_27923	7717	7932	MIR	XP_010944064.1	LOC105061657
contig_27923	8806	8975	MIR	XP_010944064.1	LOC105061657
contig_28082	10338	10456	L2c	XP_010944064.1	LOC105061657
contig_28082	9919	10257	L1M2	XP_010944064.1	LOC105061657
contig_2809	10089	10489	LTR16A1	XP_010944064.1	LOC105061657
contig_2809	11011	11143	L1_Art	XP_010944064.1	LOC105061657
contig_2809	11699	11936	Tigger19b	XP_010944064.1	LOC105061657
contig_2809	11921	12050	MIRb	XP_010944064.1	LOC105061657
contig_2809	14462	14688	L2c	XP_010944064.1	LOC105061657
contig_2809	18929	19038	L2b	XP_010944064.1	LOC105061657
contig_2809	20793	21012	L2c	XP_010944064.1	LOC105061657
contig_2809	21075	21188	L2c	XP_010944064.1	LOC105061657
contig_2809	21324	21564	L2c	XP_010944064.1	LOC105061657
contig_2809	21593	22367	L1MA9	XP_010944064.1	LOC105061657
contig_2809	22517	22710	L2c	XP_010944064.1	LOC105061657
contig_2809	22789	23545	MER21C	XP_010944064.1	LOC105061657
contig_2809	23546	23814	L2c	XP_010944064.1	LOC105061657
contig_2809	25130	25496	MER113	XP_010944064.1	LOC105061657
contig_2809	5395	5581	MIRb	XP_010944064.1	LOC105061657
contig_2809	5692	5839	MIRb	XP_010944064.1	LOC105061657
contig_2809	6636	6722	Tigger19b	XP_010944064.1	LOC105061657
contig_2809	7347	7475	MamTip2b	XP_010944064.1	LOC105061657
contig_2809	7555	8189	LTR41C	XP_010944064.1	LOC105061657
contig_2809	8167	8613	MamRep605	XP_010944064.1	LOC105061657
contig_2809	8946	9337	MLT1B	XP_010944064.1	LOC105061657
contig_2809	9512	9797	Plat_L3	XP_010944064.1	LOC105061657
contig_28357	21828	22316	L1ME1	XP_010944064.1	LOC105061657
contig_28497	60841	61081	MIRb	XP_010944064.1	LOC105061657
contig_28497	63130	63573	L2a	XP_010944064.1	LOC105061657
contig_28497	64123	64315	LTR41C	XP_010944064.1	LOC105061657
contig_28497	64452	64576	L1ME3G	XP_010944064.1	LOC105061657
contig_28497	64748	65007	L2a	XP_010944064.1	LOC105061657
contig_28497	66229	66379	MIRb	XP_010944064.1	LOC105061657
contig_28497	66477	66650	L1ME3G	XP_010944064.1	LOC105061657
contig_28497	66865	67009	MER46C	XP_010944064.1	LOC105061657
contig_28497	67083	67233	MER46C	XP_010944064.1	LOC105061657
contig_28497	68074	68154	L3	XP_010944064.1	LOC105061657
contig_28497	69596	69725	MIRb	XP_010944064.1	LOC105061657
contig_28565	12026	12188	Charlie15a	XP_010944064.1	LOC105061657
contig_28565	13658	13777	MIR3	XP_010944064.1	LOC105061657
contig_28565	14080	14234	MamRep488	XP_010944064.1	LOC105061657
contig_28565	16756	16856	MIRb	XP_010944064.1	LOC105061657
contig_28565	7657	7891	L1_Art	XP_010944064.1	LOC105061657
contig_28814	23055	23346	MER88	XP_010944064.1	LOC105061657
contig_28814	24895	25245	L1M4b	XP_010944064.1	LOC105061657
contig_28814	25252	25712	L1MC	XP_010944064.1	LOC105061657
contig_28814	25716	25819	LTR108a_Mam	XP_010944064.1	LOC105061657
contig_28814	30431	30570	MIRb	XP_010944064.1	LOC105061657
contig_28814	32460	32714	L2c	XP_010944064.1	LOC105061657
contig_2914	62878	63185	LTR33C	XP_010944064.1	LOC105061657
contig_2914	63603	63756	L1M5	XP_010944064.1	LOC105061657
contig_30026	11949	12083	MIR3	XP_010944064.1	LOC105061657
contig_30026	16116	16470	MamRTE1	XP_010944064.1	LOC105061657
contig_30026	16547	16701	L2d	XP_010944064.1	LOC105061657
contig_30026	30937	31044	L1MB1	XP_010944064.1	LOC105061657
contig_30026	32638	32745	LTR33	XP_010944064.1	LOC105061657
contig_30026	8265	8553	L1MA9	XP_010944064.1	LOC105061657
contig_30026	8572	8718	Charlie7	XP_010944064.1	LOC105061657
contig_3016	54548	54695	MER103C	XP_010944064.1	LOC105061657
contig_3016	54721	54924	MIRb	XP_010944064.1	LOC105061657
contig_3016	58875	59195	L2d	XP_010944064.1	LOC105061657
contig_3016	59529	59780	L3b	XP_010944064.1	LOC105061657
contig_30674	24955	25090	MIR	XP_010944064.1	LOC105061657
contig_30674	33487	33953	L1ME4c	XP_010944064.1	LOC105061657
contig_30674	33969	34156	L1ME4a	XP_010944064.1	LOC105061657
contig_30674	36809	36948	L1ME4b	XP_010944064.1	LOC105061657
contig_31096	26442	26640	MLT1H	XP_010944064.1	LOC105061657
contig_31096	29016	29160	MER20	XP_010944064.1	LOC105061657
contig_31096	29190	29282	MLT1C2	XP_010944064.1	LOC105061657
contig_31096	29271	29505	MLT1C2	XP_010944064.1	LOC105061657
contig_31096	29506	29869	MLT1A	XP_010944064.1	LOC105061657
contig_31247	15604	17915	L1MDa	XP_010944064.1	LOC105061657
contig_31247	17936	18127	L1MDa	XP_010944064.1	LOC105061657
contig_31247	20752	20849	MER77B	XP_010944064.1	LOC105061657
contig_31732	11161	11322	MIR3	XP_010944064.1	LOC105061657
contig_31732	11616	11872	L1MC5a	XP_010944064.1	LOC105061657
contig_31732	11909	12012	Tigger23a	XP_010944064.1	LOC105061657
contig_31732	14215	14335	MER5A	XP_010944064.1	LOC105061657
contig_31732	14358	14456	MER94	XP_010944064.1	LOC105061657
contig_31732	16513	16767	L1M5	XP_010944064.1	LOC105061657
contig_31732	17649	17745	MIR3	XP_010944064.1	LOC105061657
contig_31732	19371	19583	MER20	XP_010944064.1	LOC105061657
contig_31732	19912	20080	L2a	XP_010944064.1	LOC105061657
contig_31732	20566	20726	L2a	XP_010944064.1	LOC105061657
contig_31732	21306	21436	L1MC4	XP_010944064.1	LOC105061657
contig_31732	21479	21661	L1ME4b	XP_010944064.1	LOC105061657
contig_31732	21728	22235	L1ME4b	XP_010944064.1	LOC105061657
contig_31732	23777	23993	L2d2	XP_010944064.1	LOC105061657
contig_31732	7516	7741	MIRc	XP_010944064.1	LOC105061657
contig_31732	9173	9321	L2b	XP_010944064.1	LOC105061657
contig_32025	20414	20997	L1ME3Cz	XP_010944064.1	LOC105061657
contig_32247	27471	27650	MER63A	XP_010944064.1	LOC105061657
contig_32247	28692	28849	L2c	XP_010944064.1	LOC105061657
contig_32247	28974	29192	MIR	XP_010944064.1	LOC105061657
contig_32247	29207	29351	L2c	XP_010944064.1	LOC105061657
contig_32782	7085	7295	L2a	XP_010944064.1	LOC105061657
contig_34027	10307	10693	L1MC4	XP_010944064.1	LOC105061657
contig_34027	10724	10891	L1MC4	XP_010944064.1	LOC105061657
contig_34027	10926	11163	L1MC4	XP_010944064.1	LOC105061657
contig_34027	13544	13740	MIRb	XP_010944064.1	LOC105061657
contig_3502	183113	183234	MLT1B	XP_010944064.1	LOC105061657
contig_35091	23428	23836	LTR52-int	XP_010944064.1	LOC105061657
contig_35091	23852	24231	LTR52	XP_010944064.1	LOC105061657
contig_35091	24232	24323	MIR	XP_010944064.1	LOC105061657
contig_35091	25928	26103	MER5B	XP_010944064.1	LOC105061657
contig_35091	26102	26189	L2	XP_010944064.1	LOC105061657
contig_35359	100077	100262	MIR3	XP_010944064.1	LOC105061657
contig_35359	100218	100322	L2b	XP_010944064.1	LOC105061657
contig_35359	100377	100642	MIRb	XP_010944064.1	LOC105061657
contig_35359	102328	102440	MIR3	XP_010944064.1	LOC105061657
contig_35634	3439	3940	Charlie4a	XP_010944064.1	LOC105061657
contig_35634	4056	4227	MER5A1	XP_010944064.1	LOC105061657
contig_35634	4262	4461	MER58A	XP_010944064.1	LOC105061657
contig_35634	6596	7479	L1ME3G	XP_010944064.1	LOC105061657
contig_35638	12741	13187	MLT1C2	XP_010944064.1	LOC105061657
contig_35638	20677	20796	LTR33C	XP_010944064.1	LOC105061657
contig_36051	1	125	L1M2	XP_010944064.1	LOC105061657
contig_36051	1621	1907	L2	XP_010944064.1	LOC105061657
contig_36051	2510	2604	L1ME3G	XP_010944064.1	LOC105061657
contig_36273	6266	6836	L2a	XP_010944064.1	LOC105061657
contig_36273	8125	8423	L1ME3G	XP_010944064.1	LOC105061657
contig_36731	43239	43425	MLT1D	XP_010944064.1	LOC105061657
contig_36731	43446	43662	MLT1D	XP_010944064.1	LOC105061657
contig_36731	49505	49644	HAL1	XP_010944064.1	LOC105061657
contig_36731	49649	49838	HAL1	XP_010944064.1	LOC105061657
contig_36731	51441	51573	MIR	XP_010944064.1	LOC105061657
contig_36731	53767	53950	L2a	XP_010944064.1	LOC105061657
contig_36925	1	83	ARLTR2	XP_010944064.1	LOC105061657
contig_36925	2446	2554	L2b	XP_010944064.1	LOC105061657
contig_36976	59096	59290	L1ME3G	XP_010944064.1	LOC105061657
contig_36976	61215	61416	Charlie18a	XP_010944064.1	LOC105061657
contig_36976	61608	61738	MER58A	XP_010944064.1	LOC105061657
contig_36976	61739	61940	MER20	XP_010944064.1	LOC105061657
contig_36976	61941	62037	MER58A	XP_010944064.1	LOC105061657
contig_37052	13339	13474	MIRb	XP_010944064.1	LOC105061657
contig_37090	7404	7606	L1MC4	XP_010944064.1	LOC105061657
contig_37339	15673	15860	MER63D	XP_010944064.1	LOC105061657
contig_37339	18406	18851	MLT1E1	XP_010944064.1	LOC105061657
contig_37339	19040	19441	L1M7	XP_010944064.1	LOC105061657
contig_37339	19628	20063	L1M7	XP_010944064.1	LOC105061657
contig_37339	20301	20578	L1MC5a	XP_010944064.1	LOC105061657
contig_37339	20727	21027	L1MC5a	XP_010944064.1	LOC105061657
contig_37339	21224	21561	L1MC5a	XP_010944064.1	LOC105061657
contig_37339	21642	21736	L1_Art	XP_010944064.1	LOC105061657
contig_37339	21804	21888	L1_Art	XP_010944064.1	LOC105061657
contig_37339	21894	22081	L1ME4a	XP_010944064.1	LOC105061657
contig_37339	23611	23791	L2a	XP_010944064.1	LOC105061657
contig_37339	26362	26527	MER102b	XP_010944064.1	LOC105061657
contig_37339	27388	27851	LTR53B	XP_010944064.1	LOC105061657
contig_37339	29422	29921	MLT1H2	XP_010944064.1	LOC105061657
contig_37339	29972	30100	MIRb	XP_010944064.1	LOC105061657
contig_37339	30424	30544	L2a	XP_010944064.1	LOC105061657
contig_37339	30615	31162	MER74B	XP_010944064.1	LOC105061657
contig_37339	32814	33267	LTR107_Mam	XP_010944064.1	LOC105061657
contig_37339	34304	34773	L1MC2	XP_010944064.1	LOC105061657
contig_37339	34874	34976	L1ME3A	XP_010944064.1	LOC105061657
contig_37339	37201	37361	L1M5	XP_010944064.1	LOC105061657
contig_37339	37591	37751	MIR3	XP_010944064.1	LOC105061657
contig_37339	37833	38081	MIR	XP_010944064.1	LOC105061657
contig_37339	38148	38434	MLT1I	XP_010944064.1	LOC105061657
contig_37339	38516	38688	L2c	XP_010944064.1	LOC105061657
contig_37339	38814	39032	L4_C_Mam	XP_010944064.1	LOC105061657
contig_37339	39087	39334	L4_C_Mam	XP_010944064.1	LOC105061657
contig_37339	39335	39557	L1ME3A	XP_010944064.1	LOC105061657
contig_37339	39817	40200	L2c	XP_010944064.1	LOC105061657
contig_37442	10280	10745	L1ME3G	XP_010944064.1	LOC105061657
contig_37442	7263	7575	HAL1	XP_010944064.1	LOC105061657
contig_37442	9606	10255	L1ME3G	XP_010944064.1	LOC105061657
contig_37800	15452	15669	MIR	XP_010944064.1	LOC105061657
contig_37800	18823	19404	MER77	XP_010944064.1	LOC105061657
contig_37800	68473	68580	MLT1H2	XP_010944064.1	LOC105061657
contig_37800	68599	69079	MLT1D	XP_010944064.1	LOC105061657
contig_37800	72021	72324	Tigger22N1	XP_010944064.1	LOC105061657
contig_37800	84791	84924	MER33	XP_010944064.1	LOC105061657
contig_37800	87908	88255	L1MD2	XP_010944064.1	LOC105061657
contig_37800	88411	88750	L1M5	XP_010944064.1	LOC105061657
contig_37800	88751	88840	MER58B	XP_010944064.1	LOC105061657
contig_37800	89279	89506	MER58B	XP_010944064.1	LOC105061657
contig_37800	89559	89747	L1MB7	XP_010944064.1	LOC105061657
contig_37800	90233	90752	L1MB7	XP_010944064.1	LOC105061657
contig_37800	91790	91892	L2b	XP_010944064.1	LOC105061657
contig_37800	91896	92215	L2a	XP_010944064.1	LOC105061657
contig_24690	8963	9120	MER5B	XP_010944066.1	LOC105061659
contig_313	10943	11099	MER5B	XP_010944066.1	LOC105061659
contig_102695	5	373	L1M3	XP_010944067.1	LOC105061660
contig_22899	33684	34102	LTR16C	XP_010944067.1	LOC105061660
contig_22899	34383	34498	L2	XP_010944067.1	LOC105061660
contig_22899	36133	36358	MIRb	XP_010944067.1	LOC105061660
contig_10133	106451	106668	L1M2	XP_010944069.1	LOC105061662
contig_20008	2818	2939	MER21C	XP_010944069.1	LOC105061662
contig_20008	3174	3275	L1M5	XP_010944069.1	LOC105061662
contig_20008	3296	4499	L1M5	XP_010944069.1	LOC105061662
contig_28266	23814	23998	MIR	XP_010944069.1	LOC105061662
contig_35758	11948	12109	L1MA9	XP_010944069.1	LOC105061662
contig_1185	39485	39723	L1M5	XP_010944072.1	LOC105061668
contig_1185	39825	40054	MER33	XP_010944072.1	LOC105061668
contig_1185	40877	41272	Tigger8	XP_010944072.1	LOC105061668
contig_1185	41364	41481	MIR	XP_010944072.1	LOC105061668
contig_1185	41554	41870	MER33	XP_010944072.1	LOC105061668
contig_1185	42259	42360	MIRb	XP_010944072.1	LOC105061668
contig_1185	42825	43347	Arthur1B	XP_010944072.1	LOC105061668
contig_1185	43337	43799	Arthur1	XP_010944072.1	LOC105061668
contig_1185	48514	48870	L1MDa	XP_010944072.1	LOC105061668
contig_1185	49362	49447	MER34A	XP_010944072.1	LOC105061668
contig_1185	50307	50420	MIRc	XP_010944072.1	LOC105061668
contig_1185	54755	54839	MIR	XP_010944072.1	LOC105061668
contig_1185	54857	55042	MER34A1	XP_010944072.1	LOC105061668
contig_1185	56368	56577	MER34A1	XP_010944072.1	LOC105061668
contig_1185	58384	58522	L2	XP_010944072.1	LOC105061668
contig_1185	58621	58806	MLT1A0	XP_010944072.1	LOC105061668
contig_1185	59208	59292	L2a	XP_010944072.1	LOC105061668
contig_1185	59830	59940	L1MB8	XP_010944072.1	LOC105061668
contig_20179	10305	10518	MER3	XP_010944072.1	LOC105061668
contig_20179	10532	10663	MER5A1	XP_010944072.1	LOC105061668
contig_20179	14270	14455	L1MD2	XP_010944072.1	LOC105061668
contig_20179	14497	14789	L1MD2	XP_010944072.1	LOC105061668
contig_20179	18877	18978	MLT1F2	XP_010944072.1	LOC105061668
contig_20179	21207	21571	Charlie5	XP_010944072.1	LOC105061668
contig_20179	22823	23063	LTR37B	XP_010944072.1	LOC105061668
contig_20179	4934	5270	Charlie4	XP_010944072.1	LOC105061668
contig_104505	6392	6541	MER20B	XP_010944074.1	LOC105061670
contig_121314	105	758	L2a	XP_010944074.1	LOC105061670
contig_121314	761	866	L1ME4b	XP_010944074.1	LOC105061670
contig_12491	32166	32375	MIR	XP_010944074.1	LOC105061670
contig_14716	1977	2131	HAL1	XP_010944074.1	LOC105061670
contig_22143	103377	103576	MLT1B	XP_010944074.1	LOC105061670
contig_2336	41223	41557	MER46C	XP_010944074.1	LOC105061670
contig_28547	19934	20796	L2a	XP_010944074.1	LOC105061670
contig_16070	35269	35659	L2a	XP_010944076.1	LOC105061672
contig_16070	35675	35861	MLT1F	XP_010944076.1	LOC105061672
contig_16070	35862	36172	L1M4	XP_010944076.1	LOC105061672
contig_16070	37134	37256	L1M4	XP_010944076.1	LOC105061672
contig_16070	37345	37540	L1_Art	XP_010944076.1	LOC105061672
contig_16070	37695	37837	L1MA9	XP_010944076.1	LOC105061672
contig_33810	5368	5522	MIR	XP_010944076.1	LOC105061672
contig_33810	5533	5898	Tigger6a	XP_010944076.1	LOC105061672
contig_33810	6643	6822	MER104	XP_010944076.1	LOC105061672
contig_33810	6898	7051	MIRb	XP_010944076.1	LOC105061672
contig_35109	71515	71832	Tigger1	XP_010944076.1	LOC105061672
contig_35109	71836	72762	L1M3	XP_010944076.1	LOC105061672
contig_20455	19977	20162	L1MC4	XP_010944079.1	ACOT13
contig_20455	23847	24002	L3	XP_010944079.1	ACOT13
contig_20455	24000	24180	MIRb	XP_010944079.1	ACOT13
contig_20455	24518	24819	L2c	XP_010944079.1	ACOT13
contig_20455	29209	29413	MER20	XP_010944079.1	ACOT13
contig_20455	29598	29812	MER33	XP_010944079.1	ACOT13
contig_13204	18272	18399	L2b	XP_010944080.1	GPLD1
contig_13204	18449	18654	L2b	XP_010944080.1	GPLD1
contig_13204	18834	18946	MLT2B2	XP_010944080.1	GPLD1
contig_13204	18951	19160	L1M2	XP_010944080.1	GPLD1
contig_13204	21217	21387	X6a_31	XP_010944080.1	GPLD1
contig_13204	22250	22996	L1ME3D	XP_010944080.1	GPLD1
contig_13204	23061	23913	L1ME3D	XP_010944080.1	GPLD1
contig_13204	23915	24105	L1ME3D	XP_010944080.1	GPLD1
contig_13204	24543	25088	L1ME3D	XP_010944080.1	GPLD1
contig_13204	25542	25723	MIRb	XP_010944080.1	GPLD1
contig_13204	27666	27881	MIR	XP_010944080.1	GPLD1
contig_13204	28983	29223	L1_Art	XP_010944080.1	GPLD1
contig_13204	29676	29937	MIRb	XP_010944080.1	GPLD1
contig_13204	31956	32214	L2d2	XP_010944080.1	GPLD1
contig_13204	32383	32533	MER45A	XP_010944080.1	GPLD1
contig_13204	36335	36455	L1MD3	XP_010944080.1	GPLD1
contig_13204	37707	37797	MIR	XP_010944080.1	GPLD1
contig_13204	37798	38009	MER3	XP_010944080.1	GPLD1
contig_13204	39473	39595	L2d2	XP_010944080.1	GPLD1
contig_13204	39595	39731	L2c	XP_010944080.1	GPLD1
contig_13204	41093	41449	MLT1B	XP_010944080.1	GPLD1
contig_13204	42042	42199	MIRb	XP_010944080.1	GPLD1
contig_13204	42484	42788	L1ME4a	XP_010944080.1	GPLD1
contig_13204	43165	43350	L1MD2	XP_010944080.1	GPLD1
contig_13204	43361	43466	MER45A	XP_010944080.1	GPLD1
contig_13204	45127	45277	L1ME4a	XP_010944080.1	GPLD1
contig_13204	45489	45611	MIR	XP_010944080.1	GPLD1
contig_13204	45621	45872	L1ME4a	XP_010944080.1	GPLD1
contig_13204	46439	46736	MER58B	XP_010944080.1	GPLD1
contig_13204	46891	47055	L1ME3G	XP_010944080.1	GPLD1
contig_13204	48534	48672	MARNA	XP_010944080.1	GPLD1
contig_13204	48874	48969	L2b	XP_010944080.1	GPLD1
contig_27882	10136	10456	L2	XP_010944084.1	E2F3
contig_27882	10457	10643	L2-1_AMi	XP_010944084.1	E2F3
contig_27882	10650	11185	L2	XP_010944084.1	E2F3
contig_27882	11505	11646	MIRb	XP_010944084.1	E2F3
contig_27882	11705	11861	MIR	XP_010944084.1	E2F3
contig_27882	12226	12415	MIRc	XP_010944084.1	E2F3
contig_27882	12438	12576	MIR3	XP_010944084.1	E2F3
contig_27882	12716	12877	MIRc	XP_010944084.1	E2F3
contig_27882	13099	13234	MIR3	XP_010944084.1	E2F3
contig_27882	13246	13390	MER58C	XP_010944084.1	E2F3
contig_27882	14055	14286	MLT1K	XP_010944084.1	E2F3
contig_27882	14570	14743	L2d2	XP_010944084.1	E2F3
contig_27882	14761	15234	L2b	XP_010944084.1	E2F3
contig_27882	15870	15976	L2d2	XP_010944084.1	E2F3
contig_27882	16028	16257	L1ME4c	XP_010944084.1	E2F3
contig_27882	16258	16338	MADE2	XP_010944084.1	E2F3
contig_27882	18031	18188	MIR3	XP_010944084.1	E2F3
contig_27882	18221	18450	MIR	XP_010944084.1	E2F3
contig_33344	34531	34758	MER58A	XP_010944084.1	E2F3
contig_33344	36143	36589	Charlie22a	XP_010944084.1	E2F3
contig_33344	36811	36960	L4_C_Mam	XP_010944084.1	E2F3
contig_33344	40736	40819	L2a	XP_010944084.1	E2F3
contig_33344	42227	42394	L2c	XP_010944084.1	E2F3
contig_18509	56247	56477	MIR	XP_010944085.1	NHLRC1
contig_18509	58493	58724	MIRb	XP_010944085.1	NHLRC1
contig_22599	146358	146455	MER5B	XP_010944087.1	JARID2
contig_22599	147273	147385	MER5A	XP_010944087.1	JARID2
contig_22599	149983	150335	MLT1B	XP_010944087.1	JARID2
contig_22599	154828	154926	L2a	XP_010944087.1	JARID2
contig_22599	157889	158261	L1MB3	XP_010944087.1	JARID2
contig_22599	164994	165083	MLT1B	XP_010944087.1	JARID2
contig_27025	82474	82584	L2d2	XP_010944088.1	CD83
contig_27025	84180	84418	MIRb	XP_010944088.1	CD83
contig_17361	19520	20536	L1MC4	XP_010944093.1	LOC105061691
contig_17361	21274	21423	L2a	XP_010944093.1	LOC105061691
contig_17361	26123	26238	MER5A1	XP_010944093.1	LOC105061691
contig_17361	26589	26752	MLT1J	XP_010944093.1	LOC105061691
contig_17361	26882	27066	MLT1J	XP_010944093.1	LOC105061691
contig_17361	28339	28426	Charlie4z	XP_010944093.1	LOC105061691
contig_17361	28868	28978	Charlie16a	XP_010944093.1	LOC105061691
contig_17361	29182	29631	L1MA9	XP_010944093.1	LOC105061691
contig_17361	29702	29846	L1MA9	XP_010944093.1	LOC105061691
contig_17361	29856	30276	Tigger1a_Art	XP_010944093.1	LOC105061691
contig_17361	30623	30827	LTR73	XP_010944093.1	LOC105061691
contig_17361	33016	33108	MIRc	XP_010944093.1	LOC105061691
contig_22903	16542	16661	L2b	XP_010944093.1	LOC105061691
contig_10599	38819	39036	MIRb	XP_010944096.1	EEF1E1
contig_10599	46667	46929	MIR	XP_010944096.1	EEF1E1
contig_10599	48430	49649	L1MB2	XP_010944096.1	EEF1E1
contig_10599	51579	51696	L1ME3A	XP_010944096.1	EEF1E1
contig_10536	41501	41720	MIR	XP_010944097.1	LOC105061695
contig_1306	53524	53612	MER81	XP_010944097.1	LOC105061695
contig_1306	53729	54005	L2a	XP_010944097.1	LOC105061695
contig_1306	54016	54269	L2a	XP_010944097.1	LOC105061695
contig_13299	103306	104376	L1M4a2	XP_010944097.1	LOC105061695
contig_16768	8278	8743	L1MB7	XP_010944097.1	LOC105061695
contig_16768	8951	9033	MLT1D	XP_010944097.1	LOC105061695
contig_2085	46445	46535	MIRb	XP_010944097.1	LOC105061695
contig_2085	46674	46799	L2c	XP_010944097.1	LOC105061695
contig_25671	5704	5943	LTR16E1	XP_010944097.1	LOC105061695
contig_25671	7685	8072	Charlie14a	XP_010944097.1	LOC105061695
contig_25672	65369	65584	L2a	XP_010944097.1	LOC105061695
contig_25672	67433	67820	Charlie14a	XP_010944097.1	LOC105061695
contig_2798	41367	41509	MER20	XP_010944097.1	LOC105061695
contig_31087	18369	18570	MIR	XP_010944097.1	LOC105061695
contig_31087	18766	18938	MIR	XP_010944097.1	LOC105061695
contig_31087	20088	20208	MamRep1894	XP_010944097.1	LOC105061695
contig_31087	20250	20405	MER103C	XP_010944097.1	LOC105061695
contig_38028	22344	22673	L2b	XP_010944097.1	LOC105061695
contig_38028	23141	23321	MIR3	XP_010944097.1	LOC105061695
contig_38028	24031	24186	MIRc	XP_010944097.1	LOC105061695
contig_325	125114	125205	MER3	XP_010944099.1	RREB1
contig_325	125474	125616	MIRc	XP_010944099.1	RREB1
contig_325	131086	131271	MER53	XP_010944099.1	RREB1
contig_325	132304	132447	MIR	XP_010944099.1	RREB1
contig_325	133530	133617	MIR3	XP_010944099.1	RREB1
contig_325	139733	139970	Tigger19a	XP_010944099.1	RREB1
contig_325	142481	142565	MIRc	XP_010944099.1	RREB1
contig_2258	33296	33575	MamGypLTR1b	XP_010944100.1	LRRC75A
contig_2258	34506	34703	Charlie8	XP_010944100.1	LRRC75A
contig_2258	34704	34906	MER91A	XP_010944100.1	LRRC75A
contig_2258	34907	35017	Charlie8	XP_010944100.1	LRRC75A
contig_2258	35753	35857	MIR	XP_010944100.1	LRRC75A
contig_2258	36105	36404	MLT1A	XP_010944100.1	LRRC75A
contig_2258	37570	38046	MLT1F	XP_010944100.1	LRRC75A
contig_2258	38039	38240	LTR33	XP_010944100.1	LRRC75A
contig_2258	40326	40551	L2a	XP_010944100.1	LRRC75A
contig_2258	40837	40973	MIR1_Amn	XP_010944100.1	LRRC75A
contig_2258	41042	41142	MIRb	XP_010944100.1	LRRC75A
contig_2258	41443	41660	MIR	XP_010944100.1	LRRC75A
contig_2258	42279	42649	MLT1B	XP_010944100.1	LRRC75A
contig_2258	42965	43046	MER102a	XP_010944100.1	LRRC75A
contig_2258	44276	44423	L2b	XP_010944100.1	LRRC75A
contig_2258	44764	44938	MIR	XP_010944100.1	LRRC75A
contig_14602	11517	11719	MER3	XP_010944102.1	LOC105061700
contig_14602	12496	13186	L2a	XP_010944102.1	LOC105061700
contig_14602	13268	13752	L2a	XP_010944102.1	LOC105061700
contig_14602	13773	14670	L1MEg	XP_010944102.1	LOC105061700
contig_14602	14773	15004	L1MEg	XP_010944102.1	LOC105061700
contig_14602	15313	15804	L1MEg	XP_010944102.1	LOC105061700
contig_14602	15805	16125	MER58B	XP_010944102.1	LOC105061700
contig_14602	16126	16958	L1MEg	XP_010944102.1	LOC105061700
contig_14602	9258	10391	L1MC5	XP_010944102.1	LOC105061700
contig_108221	4033	4293	L1_Art	XP_010944103.1	LOC105061701
contig_37442	7125	7262	LTR67B	XP_010944103.1	LOC105061701
contig_14319	10089	10200	L1M5	XP_010944106.1	TEKT3
contig_14319	11387	11517	L1MB8	XP_010944106.1	TEKT3
contig_14319	16741	16845	L2a	XP_010944106.1	TEKT3
contig_14319	18298	18476	L1ME1	XP_010944106.1	TEKT3
contig_14319	18610	18707	LTR78	XP_010944106.1	TEKT3
contig_14319	19228	19358	L1ME1	XP_010944106.1	TEKT3
contig_14319	19490	19713	L1MA9	XP_010944106.1	TEKT3
contig_14319	19739	19965	L1ME1	XP_010944106.1	TEKT3
contig_14319	22513	22679	L1MB3	XP_010944106.1	TEKT3
contig_14319	23616	23745	MIRb	XP_010944106.1	TEKT3
contig_14319	25805	25888	L2b	XP_010944106.1	TEKT3
contig_14319	25943	26067	L2b	XP_010944106.1	TEKT3
contig_14319	26328	26441	L1ME4a	XP_010944106.1	TEKT3
contig_14319	27512	27623	L1MC5a	XP_010944106.1	TEKT3
contig_14319	29482	29639	L1ME4a	XP_010944106.1	TEKT3
contig_14319	5836	5931	MIRb	XP_010944106.1	TEKT3
contig_14319	5953	6097	MamRep1879	XP_010944106.1	TEKT3
contig_14319	6133	6255	MIR	XP_010944106.1	TEKT3
contig_14319	8085	8359	L1M5	XP_010944106.1	TEKT3
contig_14319	9979	10075	L1MC1	XP_010944106.1	TEKT3
contig_28706	44819	44924	MIRb	XP_010944106.1	TEKT3
contig_12442	39383	39474	MIRc	XP_010944107.1	LOC105061705
contig_15997	4166	4324	L1ME4b	XP_010944107.1	LOC105061705
contig_15997	4358	4483	L1ME3G	XP_010944107.1	LOC105061705
contig_15997	6285	6578	MER102a	XP_010944107.1	LOC105061705
contig_19160	3155	3436	MER58B	XP_010944107.1	LOC105061705
contig_19160	3540	3654	MIRb	XP_010944107.1	LOC105061705
contig_32149	20667	20888	MIRc	XP_010944107.1	LOC105061705
contig_24095	10051	10186	MIRb	XP_010944109.1	VAV3
contig_24095	10377	10458	OldhAT1	XP_010944109.1	VAV3
contig_24095	10645	10758	MIRc	XP_010944109.1	VAV3
contig_24095	11121	11789	L1MEd	XP_010944109.1	VAV3
contig_24095	12449	13267	MER21C	XP_010944109.1	VAV3
contig_24095	13348	13496	MER96B	XP_010944109.1	VAV3
contig_24095	13498	13830	L1MB5	XP_010944109.1	VAV3
contig_24095	14919	15111	MER96B	XP_010944109.1	VAV3
contig_24095	15129	15345	MIRb	XP_010944109.1	VAV3
contig_24095	15389	15548	MIRb	XP_010944109.1	VAV3
contig_24095	15592	15786	MER104	XP_010944109.1	VAV3
contig_24095	15805	16039	MIR	XP_010944109.1	VAV3
contig_24095	16566	16880	MER58B	XP_010944109.1	VAV3
contig_24095	16911	17689	L1MB3	XP_010944109.1	VAV3
contig_24095	17715	17882	L1MB5	XP_010944109.1	VAV3
contig_24095	17883	17964	L1MB5	XP_010944109.1	VAV3
contig_24095	18339	18561	L1MC4	XP_010944109.1	VAV3
contig_24095	19457	19785	L1ME3	XP_010944109.1	VAV3
contig_24095	20255	20345	L1M5	XP_010944109.1	VAV3
contig_24095	20502	20832	L2b	XP_010944109.1	VAV3
contig_24095	22213	22353	L1MB2	XP_010944109.1	VAV3
contig_24095	22354	22565	L1MB5	XP_010944109.1	VAV3
contig_24095	22673	22773	MIRb	XP_010944109.1	VAV3
contig_24095	25514	25676	MIRb	XP_010944109.1	VAV3
contig_24095	25704	25916	MIR	XP_010944109.1	VAV3
contig_24095	26575	27021	L1MB7	XP_010944109.1	VAV3
contig_24095	28146	28344	MIRb	XP_010944109.1	VAV3
contig_24095	28806	29198	L1MB4	XP_010944109.1	VAV3
contig_24095	29289	29465	L1MB5	XP_010944109.1	VAV3
contig_24095	29546	29932	MLT1B	XP_010944109.1	VAV3
contig_24095	5881	5981	L2a	XP_010944109.1	VAV3
contig_24095	6107	6206	L2a	XP_010944109.1	VAV3
contig_24095	6199	6603	L2b	XP_010944109.1	VAV3
contig_24095	7671	8089	L1M6	XP_010944109.1	VAV3
contig_24095	8507	8615	L3	XP_010944109.1	VAV3
contig_24095	8773	8976	MIR	XP_010944109.1	VAV3
contig_24095	9067	9647	L1MC4	XP_010944109.1	VAV3
contig_24095	9716	9860	Charlie4z	XP_010944109.1	VAV3
contig_30371	6747	6852	MER112	XP_010944112.1	MAGEH1
contig_30371	6864	7034	MIR	XP_010944112.1	MAGEH1
contig_35760	8465	8657	L1M5	XP_010944112.1	MAGEH1
contig_35760	9023	9109	MIRb	XP_010944112.1	MAGEH1
contig_381	1669	1755	L2b	XP_010944112.1	MAGEH1
contig_381	922	1430	LTR53	XP_010944112.1	MAGEH1
contig_30166	59309	59418	MER94	XP_010944130.1	PLCD1
contig_30166	60667	60801	MIRc	XP_010944130.1	PLCD1
contig_30166	61304	61464	MIR	XP_010944130.1	PLCD1
contig_30166	63692	63797	Charlie15a	XP_010944130.1	PLCD1
contig_30166	64919	65309	L1ME4b	XP_010944130.1	PLCD1
contig_30166	67043	67238	MIR	XP_010944130.1	PLCD1
contig_30166	67979	68127	MER3	XP_010944130.1	PLCD1
contig_30166	68347	68435	MIR3	XP_010944130.1	PLCD1
contig_30166	68635	68842	MIR	XP_010944130.1	PLCD1
contig_30166	69062	69161	MIRc	XP_010944130.1	PLCD1
contig_30166	69318	69452	L2b	XP_010944130.1	PLCD1
contig_30166	69543	69771	MIRb	XP_010944130.1	PLCD1
contig_30166	71729	72021	L2d	XP_010944130.1	PLCD1
contig_30166	73485	73716	MIR	XP_010944130.1	PLCD1
contig_30166	73747	73862	MIR	XP_010944130.1	PLCD1
contig_3794	40454	40804	L2b	XP_010944130.1	PLCD1
contig_3794	41506	41937	L1ME4b	XP_010944130.1	PLCD1
contig_3794	44082	44241	MIRb	XP_010944130.1	PLCD1
contig_3794	44591	44750	MIRc	XP_010944130.1	PLCD1
contig_3794	46687	46821	L3b	XP_010944130.1	PLCD1
contig_3794	47091	47229	MIR	XP_010944130.1	PLCD1
contig_3794	47278	47430	MIRc	XP_010944130.1	PLCD1
contig_35337	11506	11762	L2b	XP_010944136.1	VILL
contig_35337	11932	12067	L2b	XP_010944136.1	VILL
contig_35337	12796	12977	MER96	XP_010944136.1	VILL
contig_35337	13058	13456	MLT1A	XP_010944136.1	VILL
contig_35337	13501	13688	Charlie8	XP_010944136.1	VILL
contig_35337	14344	14481	MIR3	XP_010944136.1	VILL
contig_35337	3900	4007	L4_C_Mam	XP_010944136.1	VILL
contig_35337	4024	4127	MER3	XP_010944136.1	VILL
contig_35337	4626	4717	MIR3	XP_010944136.1	VILL
contig_35337	5375	5500	L3b	XP_010944136.1	VILL
contig_35337	6873	6965	L2	XP_010944136.1	VILL
contig_35337	8862	9024	MIRc	XP_010944136.1	VILL
contig_17028	26494	26636	L2a	XP_010944141.1	MYD88
contig_17028	28834	28938	MIRb	XP_010944141.1	MYD88
contig_22100	55558	55648	MIRc	XP_010944144.1	SLC22A13
contig_22100	56022	56170	MIRc	XP_010944144.1	SLC22A13
contig_22100	56169	56270	MER5B	XP_010944144.1	SLC22A13
contig_22100	56287	56518	MIR	XP_010944144.1	SLC22A13
contig_22100	57640	57733	LTR89	XP_010944144.1	SLC22A13
contig_22100	57829	58395	LTR89	XP_010944144.1	SLC22A13
contig_22100	60272	60354	MIR1_Amn	XP_010944144.1	SLC22A13
contig_22100	62670	62841	MER53	XP_010944144.1	SLC22A13
contig_33488	11572	11791	MER53	XP_010944145.1	XYLB
contig_33488	12519	12774	Charlie26a	XP_010944145.1	XYLB
contig_33488	12862	13042	L1ME4a	XP_010944145.1	XYLB
contig_33488	13328	13460	L2a	XP_010944145.1	XYLB
contig_33488	14297	14407	L2a	XP_010944145.1	XYLB
contig_33488	16392	16736	L1_Art	XP_010944145.1	XYLB
contig_33488	16784	18057	L1_Art	XP_010944145.1	XYLB
contig_33488	1717	1821	LTR33A	XP_010944145.1	XYLB
contig_33488	3162	3259	MIRb	XP_010944145.1	XYLB
contig_33488	3427	3568	MIR	XP_010944145.1	XYLB
contig_33488	3680	4059	L2c	XP_010944145.1	XYLB
contig_33488	4256	4524	L2c	XP_010944145.1	XYLB
contig_33488	4632	4772	MIRc	XP_010944145.1	XYLB
contig_33488	8221	8431	MLT1F1	XP_010944145.1	XYLB
contig_33488	8468	8644	MLT1F1	XP_010944145.1	XYLB
contig_11101	18162	18300	L2c	XP_010944147.1	PCDHA13
contig_2062	36745	36933	MER20	XP_010944147.1	PCDHA13
contig_2062	37097	37338	CR1_Mam	XP_010944147.1	PCDHA13
contig_2062	37955	38048	L2a	XP_010944147.1	PCDHA13
contig_2062	39852	39975	MER103C	XP_010944147.1	PCDHA13
contig_2062	42857	42985	MIR	XP_010944147.1	PCDHA13
contig_27247	1916	2018	MIR	XP_010944147.1	PCDHA13
contig_29037	42682	43135	L2c	XP_010944147.1	PCDHA13
contig_29037	43190	43503	L2c	XP_010944147.1	PCDHA13
contig_29037	43996	44176	L1MB7	XP_010944147.1	PCDHA13
contig_29037	44426	44577	MER5B	XP_010944147.1	PCDHA13
contig_29037	44626	44885	L1_Art	XP_010944147.1	PCDHA13
contig_29037	45624	45740	L1ME4a	XP_010944147.1	PCDHA13
contig_26690	21756	21949	MIRb	XP_010944150.1	SCN11A
contig_26690	23045	23141	MER91A	XP_010944150.1	SCN11A
contig_26690	23544	23646	MIRb	XP_010944150.1	SCN11A
contig_26690	24875	25048	L2b	XP_010944150.1	SCN11A
contig_26690	25348	25501	MIR1_Amn	XP_010944150.1	SCN11A
contig_26690	29750	29902	MIRb	XP_010944150.1	SCN11A
contig_26690	30592	30696	MIR	XP_010944150.1	SCN11A
contig_26690	31187	31395	MIR	XP_010944150.1	SCN11A
contig_26690	31463	31551	MIR3	XP_010944150.1	SCN11A
contig_26690	32647	32784	MIR	XP_010944150.1	SCN11A
contig_26690	32951	33051	MIRb	XP_010944150.1	SCN11A
contig_26690	33138	33315	MIR	XP_010944150.1	SCN11A
contig_26690	34102	34266	MIR	XP_010944150.1	SCN11A
contig_26690	34280	34466	MER5A	XP_010944150.1	SCN11A
contig_26690	35221	35444	L1MC5a	XP_010944150.1	SCN11A
contig_26690	35604	35695	MIRc	XP_010944150.1	SCN11A
contig_26690	36163	36264	MIRb	XP_010944150.1	SCN11A
contig_26690	36298	36487	MIRc	XP_010944150.1	SCN11A
contig_26690	40254	40357	MIR3	XP_010944150.1	SCN11A
contig_26690	42478	42656	MIRb	XP_010944150.1	SCN11A
contig_26690	43317	43476	MER103C	XP_010944150.1	SCN11A
contig_26690	43839	44070	MIR	XP_010944150.1	SCN11A
contig_26690	46512	46704	MER117	XP_010944150.1	SCN11A
contig_3682	11773	12313	L2c	XP_010944150.1	SCN11A
contig_3682	12381	12537	L2c	XP_010944150.1	SCN11A
contig_3682	12675	12909	LTR16C	XP_010944150.1	SCN11A
contig_3682	13613	13723	L2c	XP_010944150.1	SCN11A
contig_3682	15980	16134	L2a	XP_010944150.1	SCN11A
contig_3682	16743	16877	L2a	XP_010944150.1	SCN11A
contig_3682	19074	19166	L2b	XP_010944150.1	SCN11A
contig_3682	19167	19413	MER63A	XP_010944150.1	SCN11A
contig_3682	20399	20987	L2a	XP_010944150.1	SCN11A
contig_3682	20988	21423	LTR16B	XP_010944150.1	SCN11A
contig_3682	21424	22090	L2a	XP_010944150.1	SCN11A
contig_3682	22619	22727	MIR	XP_010944150.1	SCN11A
contig_3682	22764	22870	MIR	XP_010944150.1	SCN11A
contig_3682	22980	23121	L1M4	XP_010944150.1	SCN11A
contig_3682	23167	23339	L2b	XP_010944150.1	SCN11A
contig_3682	24098	24621	L1MB2	XP_010944150.1	SCN11A
contig_3682	24608	25551	L1MB2	XP_010944150.1	SCN11A
contig_3682	2566	2938	MLT1L	XP_010944150.1	SCN11A
contig_3682	26373	26619	L1ME4c	XP_010944150.1	SCN11A
contig_3682	27014	27159	LTR16A1	XP_010944150.1	SCN11A
[truncated: 105,810 more rows]

## Sheet: Supplementary Table 3B
Supplementary Table 3B: Results of simple sequence repeats annotation using created information by MAKER
Contig ID	Start	End	Repeat	Refseq protein accession	Gene symbol
contig_33118	25872	25891	(TC)10	XP_010953804.1	*MARCH1
contig_33118	26691	26703	(A)13	XP_010953804.1	*MARCH1
contig_33118	27156	27168	(T)13	XP_010953804.1	*MARCH1
contig_33118	29346	29357	(CT)6	XP_010953804.1	*MARCH1
contig_36157	10921	10933	(T)13	XP_010953804.1	*MARCH1
contig_50863	4079	4092	(T)14	XP_010965131.1	*MARCH2
contig_50863	6943	6958	(A)16	XP_010965131.1	*MARCH2
contig_9267	10319	10342	(TA)12	XP_010965131.1	*MARCH2
contig_9267	11644	11680	(TTTC)5(T)17	XP_010965131.1	*MARCH2
contig_9267	12183	12202	(CTTTT)4	XP_010965131.1	*MARCH2
contig_9267	40059	40104	(CA)23	XP_010965131.1	*MARCH2
contig_9267	41998	42017	(CA)10	XP_010965131.1	*MARCH2
contig_9267	44170	44189	(AAGA)5	XP_010965131.1	*MARCH2
contig_15645	17938	17952	(TGT)5	XP_010972300.1	*MARC2
contig_15645	18220	18239	(AC)10	XP_010972300.1	*MARC2
contig_15645	19009	19024	(T)16	XP_010972300.1	*MARC2
contig_15645	19468	19608	(T)13aactgcatgtttctccagtctaaaaagctgagcacctcggattagagcaacccagcctgttttgtgtacatttctccactaggaagcaccgtgcttac(AAAACA)5	XP_010972300.1	*MARC2
contig_15645	21416	21436	(A)21	XP_010972300.1	*MARC2
contig_5325	12293	12304	(A)12	XP_010972300.1	*MARC2
contig_5325	13878	13889	(A)12	XP_010972300.1	*MARC2
contig_5325	3579	3596	(A)18	XP_010972300.1	*MARC2
contig_5325	5400	5429	(AC)15	XP_010972300.1	*MARC2
contig_4230	29682	29783	(C)28gcccccccg(C)23gccgctccgggggggtct(CCG)8	XP_010947028.1	*MARCH4
contig_46946	30922	30937	(GA)8	XP_010969522.1	*MARCH5
contig_1303	22035	22051	(T)17	XP_010955576.1	*MARCH6
contig_1303	22656	22667	(T)12	XP_010955576.1	*MARCH6
contig_1303	27774	27785	(T)12	XP_010955576.1	*MARCH6
contig_1303	28294	28309	(GA)8	XP_010955576.1	*MARCH6
contig_1303	32243	32254	(T)12	XP_010955576.1	*MARCH6
contig_1303	43449	43461	(A)13	XP_010955576.1	*MARCH6
contig_1303	49362	49375	(TG)7	XP_010955576.1	*MARCH6
contig_8440	3466	3480	(GAG)5	XP_010955576.1	*MARCH6
contig_8440	4686	4698	(T)13	XP_010955576.1	*MARCH6
contig_10564	31742	31753	(CA)6	XP_010969662.1	*MARCH7
contig_10564	37578	37604	(A)14c(A)12	XP_010969662.1	*MARCH7
contig_10564	41038	41049	(A)12	XP_010969662.1	*MARCH7
contig_36157	11358	11370	(A)13	XP_010961822.1	*MARCH8
contig_13929	15539	15560	(AT)11	XP_010954307.1	*MARCH10
contig_13929	18079	18098	(AC)10	XP_010954307.1	*MARCH10
contig_13929	19919	19943	(TTTCT)5	XP_010954307.1	*MARCH10
contig_13929	24129	24226	(T)13nnnnnnnnnnnnnnnnnnnnnnnnnnnnnnnnnnnnnnnnnnnnnnnnnnnnnnnnnnnnnttttttaa(TG)8	XP_010954307.1	*MARCH10
contig_13929	26680	26696	(T)17	XP_010954307.1	*MARCH10
contig_13929	26818	26838	(GCAGCCA)3	XP_010954307.1	*MARCH10
contig_13929	27801	27813	(A)13	XP_010954307.1	*MARCH10
contig_13929	29901	29916	(T)16	XP_010954307.1	*MARCH10
contig_13929	32229	32302	(AGCT)5gactcactaacttcttttcttgtgcatttttcccatttaga(T)13	XP_010954307.1	*MARCH10
contig_13929	36647	36781	(CCCCA)4cggcacctgtgtccccagttctcctacagacaagtttgccttcctgagacacacctctcaccgtgttgactcctctgctctgaggccagcagcttcact(CA)8	XP_010954307.1	*MARCH10
contig_4230	31512	31535	(TTTTGT)4	XP_010955568.1	*MARCH11
contig_7494	29387	29398	(AC)6	XP_010955568.1	*MARCH11
contig_36013	15106	15123	(TGT)6	XP_010969606.1	A1CF
contig_36013	18456	18472	(G)17	XP_010969606.1	A1CF
contig_36013	18935	18946	(TG)6	XP_010969606.1	A1CF
contig_27260	51750	51767	(T)18	XP_010989103.1	A2ML1
contig_27260	55945	55958	(AG)7	XP_010989103.1	A2ML1
contig_27260	58896	58910	(T)15	XP_010989103.1	A2ML1
contig_27260	59190	59205	(CT)8	XP_010989103.1	A2ML1
contig_27260	65896	65924	(A)29	XP_010989103.1	A2ML1
contig_27260	66674	66693	(AC)10	XP_010989103.1	A2ML1
contig_27260	74290	74301	(A)12	XP_010989103.1	A2ML1
contig_27260	76008	76022	(A)15	XP_010989103.1	A2ML1
contig_27260	79705	79744	(TG)20	XP_010989103.1	A2ML1
contig_27260	80057	80076	(TTTA)5	XP_010989103.1	A2ML1
contig_27260	82304	82315	(AC)6	XP_010989103.1	A2ML1
contig_18386	164139	164164	(TA)13	XP_010958499.1	A4GALT
contig_6012	10802	10813	(AC)6	XP_010968040.1	AACS
contig_6012	12227	12244	(GA)9	XP_010968040.1	AACS
contig_6012	13534	13545	(T)12	XP_010968040.1	AACS
contig_6012	14201	14224	(T)24	XP_010968040.1	AACS
contig_6012	14719	14738	(TCCT)5	XP_010968040.1	AACS
contig_6012	32826	32837	(A)12	XP_010968040.1	AACS
contig_6012	44712	44725	(T)14	XP_010968040.1	AACS
contig_22989	11741	11752	(T)12	XP_010950296.1	AADAC
contig_22989	17394	17411	(GT)9	XP_010950296.1	AADAC
contig_22989	19401	19412	(TA)6	XP_010950296.1	AADAC
contig_25411	23120	23131	(AG)6	XP_010950296.1	AADAC
contig_25411	27585	27596	(TG)6	XP_010950296.1	AADAC
contig_72597	13607	13622	(T)16	XP_010950294.1	AADACL2
contig_72597	14999	15010	(AT)6	XP_010950294.1	AADACL2
contig_72597	15122	15139	(TG)9	XP_010950294.1	AADACL2
contig_19708	1	20	(TGTTT)4	XP_010958880.1	AADAT
contig_19708	10935	10954	(CTGC)5	XP_010958880.1	AADAT
contig_19708	2660	2671	(T)12	XP_010958880.1	AADAT
contig_19708	6786	6805	(ATAC)5	XP_010958880.1	AADAT
contig_40089	88830	88855	(AC)13	XP_010978189.1	AAK1
contig_40089	90304	90319	(T)16	XP_010978189.1	AAK1
contig_40089	91800	91813	(T)14	XP_010978189.1	AAK1
contig_40089	92777	92791	(AGC)5	XP_010978189.1	AAK1
contig_40089	95673	95687	(CAG)5	XP_010978189.1	AAK1
contig_16199	42974	42991	(A)18	XP_010971759.1	AAMDC
contig_703	57716	57730	(A)15	XP_010971759.1	AAMDC
contig_29348	6674	6687	(T)14	XP_010947059.1	AAMP
contig_1409	122344	122356	(T)13	XP_010959081.1	AAR2
contig_8075	12371	12383	(T)13	XP_010959345.1	AARS
contig_8075	18297	18308	(TG)6	XP_010959345.1	AARS
contig_8075	18452	18495	(AC)6cagtaaga(AGAGTCTT)3	XP_010959345.1	AARS
contig_8075	22895	22906	(CT)6	XP_010959345.1	AARS
contig_8075	9243	9255	(T)13	XP_010959345.1	AARS
contig_561	13788	13818	(AC)8gca(CG)6	XP_010977865.1	AARS2
contig_561	7217	7228	(AG)6	XP_010977865.1	AARS2
contig_27507	29504	29515	(A)12	XP_010964408.1	AASDH
contig_27507	30581	30616	(TG)18	XP_010964408.1	AASDH
contig_27507	42277	42288	(TG)6	XP_010964408.1	AASDH
contig_27507	42507	42518	(T)12	XP_010964408.1	AASDH
contig_20643	10091	10102	(G)12	XP_010973901.1	AASS
contig_20643	10565	10578	(T)14	XP_010973901.1	AASS
contig_20643	18057	18071	(A)15	XP_010973901.1	AASS
contig_20643	18913	18928	(CT)8	XP_010973901.1	AASS
contig_20643	23103	23114	(CT)6	XP_010973901.1	AASS
contig_20643	3744	3761	(T)18	XP_010973901.1	AASS
contig_20643	9829	9840	(C)12	XP_010973901.1	AASS
contig_34367	43746	43760	(GGA)5	XP_010949257.1	AATK
contig_34367	45218	45242	(CCCCT)5	XP_010949257.1	AATK
contig_5693	1764	1817	(TG)17cgca(TG)8	XP_010960519.1	ABAT
contig_5693	5266	5278	(T)13	XP_010960519.1	ABAT
contig_5693	6	20	(CAC)5	XP_010960519.1	ABAT
contig_5693	6067	6092	(TG)13	XP_010960519.1	ABAT
contig_5693	7914	7933	(TTTG)5	XP_010960519.1	ABAT
contig_5693	9340	9387	(GT)16ac(GT)7	XP_010960519.1	ABAT
contig_34210	10779	10790	(TC)6	XP_010951271.1	ABCA1
contig_34210	1203	1217	(A)15	XP_010951271.1	ABCA1
contig_34210	14219	14232	(A)14	XP_010951271.1	ABCA1
contig_34210	16319	16332	(T)14	XP_010951271.1	ABCA1
contig_34210	19231	19243	(T)13	XP_010951271.1	ABCA1
contig_34210	25460	25479	(AC)10	XP_010951271.1	ABCA1
contig_34210	26110	26133	(GT)12	XP_010951271.1	ABCA1
contig_34210	28396	28408	(T)13	XP_010951271.1	ABCA1
contig_34210	39710	39743	(A)12cctcagcagg(GT)6	XP_010951271.1	ABCA1
contig_34210	6729	6740	(T)12	XP_010951271.1	ABCA1
contig_34210	6922	6933	(TG)6	XP_010951271.1	ABCA1
contig_34210	7310	7321	(T)12	XP_010951271.1	ABCA1
contig_34210	9226	9239	(T)14	XP_010951271.1	ABCA1
contig_8136	25848	25867	(AC)10	XP_010958352.1	ABCA12
contig_8136	31703	31763	(TCG)5(TCA)9t(TTA)6	XP_010958352.1	ABCA12
contig_8136	35761	35772	(TG)6	XP_010958352.1	ABCA12
contig_8136	39395	39406	(AT)6	XP_010958352.1	ABCA12
contig_8136	41865	41892	(CA)14	XP_010958352.1	ABCA12
contig_8136	53174	53220	(AC)6atacatacatatataaatcta(GT)7	XP_010958352.1	ABCA12
contig_8136	64465	64482	(TGG)6	XP_010958352.1	ABCA12
contig_67472	1848	1879	(G)17nn(G)13	XP_010998365.1	ABCA13
contig_67472	2111	2130	(AACAA)4	XP_010998365.1	ABCA13
contig_67472	9179	9193	(A)15	XP_010998365.1	ABCA13
contig_67472	9478	9491	(AT)7	XP_010998365.1	ABCA13
contig_84665	354	374	(TCC)7	XP_010998348.1	ABCA2
contig_23952	77572	77584	(T)13	XP_010948262.1	ABCA3
contig_8731	100152	100171	(ATAA)5	XP_010948715.1	ABCA4
contig_8731	100753	100768	(GT)8	XP_010948715.1	ABCA4
contig_8731	105275	105286	(T)12	XP_010948715.1	ABCA4
contig_8731	109676	109692	(C)17	XP_010948715.1	ABCA4
contig_8731	110082	110093	(GT)6	XP_010948715.1	ABCA4
contig_8731	111511	111522	(TG)6	XP_010948715.1	ABCA4
contig_8731	111963	111978	(T)16	XP_010948715.1	ABCA4
contig_8731	113893	113920	(AC)14	XP_010948715.1	ABCA4
contig_8731	120205	120234	(GT)8gc(GT)6	XP_010948715.1	ABCA4
contig_8731	123466	123501	(AC)18	XP_010948715.1	ABCA4
contig_8731	124587	124608	(AC)11	XP_010948715.1	ABCA4
contig_8731	126356	126369	(T)14	XP_010948715.1	ABCA4
contig_8731	129489	129508	(TTTG)5	XP_010948715.1	ABCA4
contig_8731	131129	131143	(A)15	XP_010948715.1	ABCA4
contig_8731	140771	140789	(G)19	XP_010948715.1	ABCA4
contig_8731	80704	80715	(T)12	XP_010948715.1	ABCA4
contig_8731	86395	86418	(AC)12	XP_010948715.1	ABCA4
contig_8731	97243	97260	(TG)9	XP_010948715.1	ABCA4
contig_14269	18107	18134	(AAAT)7	XP_010946921.1	ABCA5
contig_14269	20254	20267	(T)14	XP_010946921.1	ABCA5
contig_14269	28017	28034	(CA)9	XP_010946921.1	ABCA5
contig_14269	29721	29791	(TA)10catatatacacacacacgtatatacacacacacgtatat(AC)6	XP_010946921.1	ABCA5
contig_14269	31465	31478	(A)14	XP_010946921.1	ABCA5
contig_14269	39644	39656	(A)13	XP_010946921.1	ABCA5
contig_14269	42291	42302	(A)12	XP_010946921.1	ABCA5
contig_14269	44135	44183	(TG)7tatgtatgtgtgtgtatatctat(AC)6	XP_010946921.1	ABCA5
contig_14269	47427	47438	(A)12	XP_010946921.1	ABCA5
contig_14269	51300	51403	(A)15tacagcattgattaagttgtaggtaaaagtataatttgataaagagataaaatggtgattatcttttcaagagtc(A)14	XP_010946921.1	ABCA5
contig_14269	59025	59036	(A)12	XP_010946921.1	ABCA5
contig_14269	9681	9692	(CT)6	XP_010946921.1	ABCA5
contig_13433	37427	37440	(T)14	XP_010946927.1	ABCA6
contig_13433	40301	40313	(A)13	XP_010946927.1	ABCA6
contig_11000	48222	48237	(CA)8	XP_010996101.1	ABCA7
contig_11000	49480	49491	(AG)6	XP_010996101.1	ABCA7
contig_23880	12633	12647	(A)15	XP_010974267.1	ABCA8
contig_23880	16329	16342	(G)14	XP_010974267.1	ABCA8
contig_13433	10159	10184	(TG)13	XP_010946928.1	ABCA9
contig_13433	10434	10447	(TG)7	XP_010946928.1	ABCA9
contig_13433	18120	18143	(TG)12	XP_010946928.1	ABCA9
contig_13433	22702	22749	(AG)12(TG)12	XP_010946928.1	ABCA9
contig_13433	33407	33420	(A)14	XP_010946928.1	ABCA9
contig_13433	5397	5434	(GT)12(GA)7	XP_010946928.1	ABCA9
contig_13433	56861	56910	(GT)6a(TG)7cgtgtgc(GT)8	XP_010946928.1	ABCA9
contig_13433	58084	58095	(T)12	XP_010946928.1	ABCA9
contig_13433	64200	64215	(T)16	XP_010946928.1	ABCA9
contig_13433	65388	65401	(T)14	XP_010946928.1	ABCA9
contig_13433	66187	66216	(TC)15	XP_010946928.1	ABCA9
contig_13433	70322	70333	(A)12	XP_010946928.1	ABCA9
contig_13433	70929	70941	(T)13	XP_010946928.1	ABCA9
contig_13433	74546	74559	(A)14	XP_010946928.1	ABCA9
contig_13433	75578	75589	(GA)6	XP_010946928.1	ABCA9
contig_13433	75693	75728	(TTTG)9	XP_010946928.1	ABCA9
contig_13433	81025	81036	(A)12	XP_010946928.1	ABCA9
contig_13433	82010	82037	(GATT)7	XP_010946928.1	ABCA9
contig_13433	82222	82255	(AC)17	XP_010946928.1	ABCA9
contig_23880	27766	27783	(TG)9	XP_010946928.1	ABCA9
contig_23880	30448	30461	(AC)7	XP_010946928.1	ABCA9
contig_23880	36353	36365	(T)13	XP_010946928.1	ABCA9
contig_23880	38657	38668	(A)12	XP_010946928.1	ABCA9
contig_23880	40008	40019	(TG)6	XP_010946928.1	ABCA9
contig_23880	42978	42994	(T)17	XP_010946928.1	ABCA9
contig_23880	44326	44338	(A)13	XP_010946928.1	ABCA9
contig_23880	47679	47693	(ATT)5	XP_010946928.1	ABCA9
contig_23880	47846	47859	(GT)7	XP_010946928.1	ABCA9
contig_23880	48648	48660	(T)13	XP_010946928.1	ABCA9
contig_23880	50529	50540	(C)12	XP_010946928.1	ABCA9
contig_23880	52619	52630	(GT)6	XP_010946928.1	ABCA9
contig_23880	59035	59050	(AG)8	XP_010946928.1	ABCA9
contig_23880	60273	60284	(TC)6	XP_010946928.1	ABCA9
contig_30060	12166	12269	(AAT)6aacaactattattatat(TTA)23	XP_010946928.1	ABCA9
contig_30060	15210	15225	(AT)8	XP_010946928.1	ABCA9
contig_30060	33393	33406	(T)14	XP_010946928.1	ABCA9
contig_30060	34233	34248	(AG)8	XP_010946928.1	ABCA9
contig_30060	34903	34975	(A)15taaaaaaacttaattact(C)12aaaaagacttaactgc(A)12	XP_010946928.1	ABCA9
contig_30060	5354	5371	(T)18	XP_010946928.1	ABCA9
contig_1224	11745	11776	(TATG)8	XP_010944907.1	ABCB1
contig_1224	16418	16438	(TGA)7	XP_010944907.1	ABCB1
contig_15698	15701	15724	(TTTTTG)4	XP_010944907.1	ABCB1
contig_15698	26880	26892	(T)13	XP_010944907.1	ABCB1
contig_15698	32810	32822	(A)13	XP_010944907.1	ABCB1
contig_15698	50901	50916	(T)16	XP_010944907.1	ABCB1
contig_15698	51722	51735	(A)14	XP_010944907.1	ABCB1
contig_27561	15406	15421	(AG)8	XP_010944907.1	ABCB1
contig_27561	25486	25503	(A)18	XP_010944907.1	ABCB1
contig_27561	58	70	(T)13	XP_010944907.1	ABCB1
contig_27561	7521	7532	(TG)6	XP_010944907.1	ABCB1
contig_27561	8556	8569	(A)14	XP_010944907.1	ABCB1
contig_27561	9494	9505	(G)12	XP_010944907.1	ABCB1
contig_39093	16719	16730	(CA)6	XP_010944907.1	ABCB1
contig_39093	20562	20573	(TG)6	XP_010944907.1	ABCB1
contig_39093	28713	28725	(T)13	XP_010944907.1	ABCB1
contig_57935	14229	14240	(AC)6	XP_010961144.1	ABCB10
contig_57935	18283	18297	(A)15	XP_010961144.1	ABCB10
contig_57935	18865	18876	(T)12	XP_010961144.1	ABCB10
contig_1224	30715	30726	(T)12	XP_010969729.1	ABCB11
contig_1224	31913	31925	(T)13	XP_010969729.1	ABCB11
contig_1224	39988	39999	(A)12	XP_010969729.1	ABCB11
contig_39093	569	592	(T)24	XP_010969729.1	ABCB11
contig_15698	28382	28395	(T)14	XP_010976305.1	ABCB4
contig_27561	13281	13292	(A)12	XP_010976305.1	ABCB4
contig_6245	83897	83910	(AT)7	XP_010976305.1	ABCB4
contig_10020	33170	33184	(TGG)5	XP_010947107.1	ABCB6
contig_23721	16828	16841	(A)14	XP_010965864.1	ABCB7
contig_23721	29109	29125	(A)17	XP_010965864.1	ABCB7
contig_25797	43993	44006	(AC)7	XP_010950768.1	ABCB8
contig_12627	15263	15274	(A)12	XP_010994220.1	ABCB9
contig_12627	17380	17392	(C)13	XP_010994220.1	ABCB9
contig_12627	17572	17595	(CCTCGG)4	XP_010994220.1	ABCB9
contig_12627	655	666	(T)12	XP_010994220.1	ABCB9
contig_12627	7930	7973	(AC)22	XP_010994220.1	ABCB9
contig_2837	23110	23121	(A)12	XP_010980906.1	ABCC1
contig_2837	25006	25017	(TC)6	XP_010980906.1	ABCC1
contig_2837	27415	27438	(TTTTGT)4	XP_010980906.1	ABCC1
contig_2837	30262	30277	(GT)8	XP_010980906.1	ABCC1
contig_2837	38590	38604	(TTG)5	XP_010980906.1	ABCC1
contig_2837	38747	38758	(AC)6	XP_010980906.1	ABCC1
contig_2837	42584	42598	(T)15	XP_010980906.1	ABCC1
contig_2837	50477	50490	(A)14	XP_010980906.1	ABCC1
contig_2837	50970	50982	(C)13	XP_010980906.1	ABCC1
contig_2837	5374	5385	(T)12	XP_010980906.1	ABCC1
contig_2837	6602	6636	(CCTGT)7	XP_010980906.1	ABCC1
contig_2837	8178	8190	(C)13	XP_010980906.1	ABCC1
contig_2837	9067	9084	(CA)9	XP_010980906.1	ABCC1
contig_37203	74591	74604	(T)14	XP_010980906.1	ABCC1
contig_37203	75253	75267	(A)15	XP_010980906.1	ABCC1
contig_25880	81972	81986	(GCA)5	XP_010977809.1	ABCC10
contig_24694	29485	29513	(T)29	XP_010980941.1	ABCC12
contig_24694	37441	37465	(GTTTT)5	XP_010980941.1	ABCC12
contig_24694	41087	41104	(AC)9	XP_010980941.1	ABCC12
contig_24694	44643	44654	(T)12	XP_010980941.1	ABCC12
contig_24694	45009	45028	(GA)10	XP_010980941.1	ABCC12
contig_24694	70351	70370	(TTTG)5	XP_010980941.1	ABCC12
contig_24694	70761	70780	(AC)10	XP_010980941.1	ABCC12
contig_24694	73367	73378	(CA)6	XP_010980941.1	ABCC12
contig_24694	75438	75452	(A)15	XP_010980941.1	ABCC12
contig_37203	52774	52820	(GATG)5gac(GGAT)6	XP_010969360.1	ABCC2
contig_37203	70387	70416	(TA)6aa(AT)8	XP_010969360.1	ABCC2
contig_37203	70780	70794	(A)15	XP_010969360.1	ABCC2
contig_20005	26109	26123	(A)15	XP_010947901.1	ABCC3
contig_20005	26714	26733	(TTTGT)4	XP_010947901.1	ABCC3
contig_20005	30790	30818	(AT)6gtg(TA)7	XP_010947901.1	ABCC3
contig_20005	36397	36421	(CAAAA)5	XP_010947901.1	ABCC3
contig_20005	36548	36565	(A)18	XP_010947901.1	ABCC3
contig_20005	39038	39085	(AAGG)12	XP_010947901.1	ABCC3
contig_20005	41144	41155	(TG)6	XP_010947901.1	ABCC3
contig_2837	56659	56673	(TTA)5	XP_010947901.1	ABCC3
contig_2837	66427	66438	(A)12	XP_010947901.1	ABCC3
contig_37203	41379	41391	(T)13	XP_010947901.1	ABCC3
contig_37203	53994	54005	(T)12	XP_010947901.1	ABCC3
contig_37203	58441	58457	(A)17	XP_010947901.1	ABCC3
contig_25880	94699	94712	(A)14	XP_010957991.1	ABCC4
contig_45164	14408	14420	(A)13	XP_010974667.1	ABCC5
contig_45164	21097	21110	(T)14	XP_010974667.1	ABCC5
contig_45164	25734	25773	(CG)8cacacg(CA)9	XP_010974667.1	ABCC5
contig_45164	26166	26179	(GA)7	XP_010974667.1	ABCC5
contig_45164	3670	3683	(AC)7	XP_010974667.1	ABCC5
contig_2837	56484	56503	(CA)10	XP_010980905.1	ABCC6
contig_2837	73747	73814	(TGGT)9(TGGC)8	XP_010980905.1	ABCC6
contig_2837	75177	75190	(TC)7	XP_010980905.1	ABCC6
contig_2837	76063	76111	(ACCT)5acttaactatctaccta(CT)6	XP_010980905.1	ABCC6
contig_2837	84236	84252	(T)17	XP_010980905.1	ABCC6
contig_2837	86755	86766	(CT)6	XP_010980905.1	ABCC6
contig_139	21388	21401	(A)14	XP_010944811.1	ABCC9
contig_139	21720	21737	(AC)9	XP_010944811.1	ABCC9
contig_139	22411	22422	(AT)6	XP_010944811.1	ABCC9
contig_139	26312	26327	(T)16	XP_010944811.1	ABCC9
contig_139	28330	28341	(CA)6	XP_010944811.1	ABCC9
contig_139	35161	35196	(AAAGAA)4(AG)6	XP_010944811.1	ABCC9
contig_139	38028	38039	(T)12	XP_010944811.1	ABCC9
contig_139	38671	38683	(A)13	XP_010944811.1	ABCC9
contig_139	39299	39312	(T)14	XP_010944811.1	ABCC9
contig_139	41317	41328	(A)12	XP_010944811.1	ABCC9
contig_139	47428	47440	(A)13	XP_010944811.1	ABCC9
contig_139	48081	48093	(T)13	XP_010944811.1	ABCC9
contig_139	48338	48352	(T)15	XP_010944811.1	ABCC9
contig_139	51081	51095	(A)15	XP_010944811.1	ABCC9
contig_139	53289	53300	(A)12	XP_010944811.1	ABCC9
contig_139	54377	54395	(T)19	XP_010944811.1	ABCC9
contig_139	7870	7884	(T)15	XP_010944811.1	ABCC9
contig_28483	66053	66082	(AC)15	XP_010968833.1	ABCD2
contig_28483	68040	68054	(CTC)5	XP_010968833.1	ABCD2
contig_28483	69661	69684	(TCTCTGAT)3	XP_010968833.1	ABCD2
contig_66711	5824	5836	(T)13	XP_010968833.1	ABCD2
contig_66711	7341	7360	(TTTTG)4	XP_010968833.1	ABCD2
contig_11058	21754	21767	(A)14	XP_010948718.1	ABCD3
contig_11058	36641	36654	(A)14	XP_010948718.1	ABCD3
contig_11058	40933	40966	(AC)17	XP_010948718.1	ABCD3
contig_11058	53794	53808	(A)15	XP_010948718.1	ABCD3
contig_11058	54040	54055	(A)16	XP_010948718.1	ABCD3
contig_11058	57164	57175	(A)12	XP_010948718.1	ABCD3
contig_10032	10184	10229	(GT)23	XP_010952892.1	ABCE1
contig_10032	10538	10550	(A)13	XP_010952892.1	ABCE1
contig_10032	1330	1359	(TA)6catata(TG)6	XP_010952892.1	ABCE1
contig_10032	3674	3687	(A)14	XP_010952892.1	ABCE1
contig_10032	607	621	(A)15	XP_010952892.1	ABCE1
contig_513	31877	31898	(AT)11	XP_010959855.1	ABCF1
contig_513	32245	32259	(CAG)5	XP_010959855.1	ABCF1
contig_513	32525	32542	(GGC)6	XP_010959855.1	ABCF1
contig_513	38080	38103	(CTG)8	XP_010959855.1	ABCF1
contig_4399	102244	102255	(GA)6	XP_010950779.1	ABCF2
contig_4399	105110	105121	(A)12	XP_010950779.1	ABCF2
contig_14963	18206	18221	(GT)8	XP_010946169.1	ABCF3
contig_65488	30967	30982	(T)16	XP_010964845.1	ABCG1
contig_65488	31596	31609	(A)14	XP_010964845.1	ABCG1
contig_65488	35571	35589	(A)19	XP_010964845.1	ABCG1
contig_65488	35992	36009	(CA)9	XP_010964845.1	ABCG1
contig_53081	11386	11410	(TTGTT)5	XP_010964440.1	ABCG2
contig_53081	12445	12460	(T)16	XP_010964440.1	ABCG2
contig_53081	14709	14720	(T)12	XP_010964440.1	ABCG2
contig_53081	21878	21892	(T)15	XP_010964440.1	ABCG2
contig_53081	23055	23066	(T)12	XP_010964440.1	ABCG2
contig_53081	7427	7438	(T)12	XP_010964440.1	ABCG2
contig_53081	8143	8156	(T)14	XP_010964440.1	ABCG2
contig_7047	87332	87343	(G)12	XP_010979647.1	ABCG4
contig_3733	169108	169123	(TA)8	XP_010966020.1	ABCG5
contig_3733	182282	182293	(A)12	XP_010966020.1	ABCG5
contig_3733	189149	189172	(TA)12	XP_010966020.1	ABCG5
contig_3733	189301	189312	(A)12	XP_010966020.1	ABCG5
contig_3733	190844	190857	(A)14	XP_010966020.1	ABCG5
contig_3733	197315	197328	(AT)7	XP_010995456.1	ABCG8
contig_3733	201544	201556	(C)13	XP_010995456.1	ABCG8
contig_10611	128844	128857	(T)14	XP_010969084.1	ABHD10
contig_10611	139001	139013	(T)13	XP_010969084.1	ABHD10
contig_39532	14385	14396	(GA)6	XP_010991057.1	ABHD12
contig_23221	137251	137262	(AG)6	XP_010965354.1	ABHD12B
contig_23221	137608	137687	(GGA)5gaaggg(GGA)6agaaaac(A)18(AAAAG)4*	XP_010965354.1	ABHD12B
contig_23221	138204	138223	(TTGTT)4	XP_010965354.1	ABHD12B
contig_23221	139041	139056	(TG)8	XP_010965354.1	ABHD12B
contig_23221	153686	153698	(T)13	XP_010965354.1	ABHD12B
contig_34405	73602	73617	(TC)8	XP_010950650.1	ABHD13
contig_6888	22322	22336	(A)15	XP_010976507.1	ABHD16A
contig_20616	123108	123120	(C)13	XP_010952624.1	ABHD16B
contig_20616	123473	123484	(G)12	XP_010952624.1	ABHD16B
contig_35563	23452	23463	(GA)6	XP_010951060.1	ABHD17B
contig_35563	24101	24146	(T)15gagaaaaataggccatc(T)14	XP_010951060.1	ABHD17B
contig_35563	29513	29526	(AT)7	XP_010951060.1	ABHD17B
contig_1232	7322	7337	(T)16	XP_010953458.1	ABHD17C
contig_53846	307	318	(T)12	XP_010953458.1	ABHD17C
contig_1232	50405	50424	(GGCA)5	XP_010985135.1	ABHD17C
contig_1232	50731	50748	(CCG)6	XP_010985135.1	ABHD17C
contig_26985	860	884	(GGGGC)5	XP_010985135.1	ABHD17C
contig_5594	16319	16336	(AC)9	XP_010950863.1	ABHD18
contig_37303	40843	40857	(T)15	XP_010953362.1	ABHD2
contig_37303	42521	42535	(A)15	XP_010953362.1	ABHD2
contig_37303	43471	43485	(ACC)5	XP_010953362.1	ABHD2
contig_37303	46195	46225	(A)16nn(A)13	XP_010953362.1	ABHD2
contig_37303	50269	50280	(AG)6	XP_010953362.1	ABHD2
contig_37303	50619	50632	(GT)7	XP_010953362.1	ABHD2
contig_55776	18270	18302	(A)17nnn(A)13	XP_010952992.1	ABHD4
contig_2406	35745	35768	(TTGT)6	XP_010970418.1	ABHD8
contig_2406	36884	36897	(AC)7	XP_010970418.1	ABHD8
contig_2406	39534	39545	(C)12	XP_010970418.1	ABHD8
contig_14272	27871	27929	(T)13cacaagatgtgcaaaaatgcatacactgttaaac(T)12	XP_010966235.1	ABI1
contig_14272	28336	28351	(T)16	XP_010966235.1	ABI1
contig_14272	37949	37962	(T)14	XP_010966235.1	ABI1
contig_14272	38415	38532	(TATC)9tatataaaaacacatgcacacacacatataaaaagagtgttgagtggctttgagttgattttgttg(T)16	XP_010966235.1	ABI1
contig_14272	39967	39980	(T)14	XP_010966235.1	ABI1
contig_14272	41711	41749	(ATTTAT)4(TA)9*	XP_010966235.1	ABI1
contig_14272	45361	45372	(AT)6	XP_010966235.1	ABI1
contig_14272	51128	51139	(TA)6	XP_010966235.1	ABI1
contig_37219	26582	26597	(T)16	XP_010990051.1	ABI2
contig_37219	47731	47747	(T)17	XP_010990051.1	ABI2
contig_46205	17365	17380	(T)16	XP_010958856.1	ABI3
contig_46205	18514	18528	(ATG)5	XP_010958856.1	ABI3
contig_46205	19115	19130	(T)16	XP_010958856.1	ABI3
contig_10941	71210	71229	(TGTTT)4	XP_010968400.1	ABITRAM
contig_10941	75149	75168	(GAAT)5	XP_010968400.1	ABITRAM
contig_2146	65620	65631	(T)12	XP_010968146.1	ABLIM1
contig_2146	72258	72273	(T)16	XP_010968146.1	ABLIM1
contig_56480	30235	30247	(T)13	XP_010954386.1	ABLIM3
contig_56480	22775	22786	(T)12	XP_010954387.1	ABLIM3
contig_56480	25414	25437	(AATG)6	XP_010954387.1	ABLIM3
contig_56480	26070	26081	(GA)6	XP_010954387.1	ABLIM3
contig_56480	28997	29013	(T)17	XP_010954387.1	ABLIM3
contig_56480	33253	33270	(T)18	XP_010954387.1	ABLIM3
contig_56480	35272	35285	(T)14	XP_010954387.1	ABLIM3
contig_41	65044	65063	(CCCTC)4	XP_010956527.1	ABR
contig_41	74809	74823	(T)15	XP_010956527.1	ABR
contig_41	87137	87148	(AG)6	XP_010956527.1	ABR
contig_41	96605	96621	(T)17	XP_010956527.1	ABR
contig_41	31484	31501	(AC)9	XP_010956529.1	ABR
contig_16495	26431	26446	(C)16	XP_010954130.1	ABRA
contig_16495	28336	28369	(AC)17	XP_010954130.1	ABRA
contig_5013	23038	23051	(A)14	XP_010948662.1	ABRAXAS1
contig_5013	28947	28958	(A)12	XP_010948662.1	ABRAXAS1
contig_50725	40373	40384	(T)12	XP_010951093.1	ABRAXAS2
contig_39863	12684	12703	(TTTA)5	XP_010959686.1	ACAA2
contig_39863	2414	2426	(A)13	XP_010959686.1	ACAA2
contig_40776	10597	10617	(TAT)7	XP_010967937.1	ACAD10
contig_25964	8077	8089	(T)13	XP_010996218.1	ACAD8
contig_14646	13295	13337	(C)12nncctgccccgaa(C)18	XP_010959512.1	ACAD9
contig_1316	20391	20402	(T)12	XP_010993097.1	ACADL
contig_1316	25381	25394	(AT)7	XP_010993097.1	ACADL
contig_35148	11317	11328	(TA)6	XP_010961694.1	ACADM
contig_35148	13995	14033	(TTA)13	XP_010961694.1	ACADM
contig_35148	21217	21232	(AC)8	XP_010961694.1	ACADM
contig_35148	27928	27941	(T)14	XP_010961694.1	ACADM
contig_35148	5278	5294	(T)17	XP_010961694.1	ACADM
contig_35148	6337	6349	(T)13	XP_010961694.1	ACADM
contig_35148	7476	7487	(T)12	XP_010961694.1	ACADM
contig_21573	10092	10105	(A)14	XP_010993555.1	ACADS
contig_21573	7250	7264	(TAT)5	XP_010993555.1	ACADS
contig_11029	966	981	(T)16	XP_010951537.1	ACADSB
contig_29721	55154	55165	(A)12	XP_010964185.1	ACADVL
contig_29721	55454	55481	(AC)14	XP_010964185.1	ACADVL
contig_2785	7531	7546	(AC)8	XP_010985145.1	ACAN
contig_51103	61642	61662	(TGC)7	XP_010985145.1	ACAN
contig_15992	53782	53840	(AC)6atacacacacattgttactggtaaagtacccttaa(AC)6	XP_010994847.1	ACAP1
contig_25681	11900	11911	(AT)6	XP_010992695.1	ACAP2
contig_25681	12171	12188	(T)18	XP_010992695.1	ACAP2
contig_25681	12789	12800	(T)12	XP_010992695.1	ACAP2
contig_25681	13732	13745	(GT)7	XP_010992695.1	ACAP2
contig_25681	17996	18058	(TG)11(AG)10atgtgggtg(GA)6	XP_010992695.1	ACAP2
contig_25681	19258	19276	(A)19	XP_010992695.1	ACAP2
contig_25681	20630	20642	(T)13	XP_010992695.1	ACAP2
contig_25681	23749	23763	(A)15	XP_010992695.1	ACAP2
contig_25681	29453	29470	(T)18	XP_010992695.1	ACAP2
contig_25681	31165	31179	(T)15	XP_010992695.1	ACAP2
contig_25681	45019	45034	(TG)8	XP_010992695.1	ACAP2
contig_25681	4597	4611	(A)15	XP_010992695.1	ACAP2
contig_25681	46693	46709	(T)17	XP_010992695.1	ACAP2
contig_25681	50357	50370	(A)14	XP_010992695.1	ACAP2
contig_25681	54466	54478	(T)13	XP_010992695.1	ACAP2
contig_36074	10356	10369	(T)14	XP_010953341.1	ACAT1
contig_36074	15916	15927	(A)12	XP_010953341.1	ACAT1
contig_36074	16169	16188	(AG)10	XP_010953341.1	ACAT1
contig_36074	17646	17657	(A)12	XP_010953341.1	ACAT1
contig_36074	20805	20817	(A)13	XP_010953341.1	ACAT1
contig_36074	21415	21426	(T)12	XP_010953341.1	ACAT1
contig_36074	21610	21670	(TTTGT)4ttatttattttattttattat(TTTTA)4	XP_010953341.1	ACAT1
contig_36074	9752	9765	(AT)7	XP_010953341.1	ACAT1
contig_1811	100241	100369	(CT)7ccttcacagtacttatcgcagccacaatttacattttatgtgttattttgcttcactactatagcccaacactcagaaaacctttaaccaattgt(TGAA)5	XP_010972119.1	ACBD3
contig_1811	106142	106155	(A)14	XP_010972119.1	ACBD3
contig_1811	98473	98485	(A)13	XP_010972119.1	ACBD3
contig_173	11211	11222	(T)12	XP_010966236.1	ACBD5
contig_173	13161	13172	(T)12	XP_010966236.1	ACBD5
contig_173	15101	15115	(T)15	XP_010966236.1	ACBD5
contig_173	18277	18290	(C)14	XP_010966236.1	ACBD5
contig_173	22222	22234	(T)13	XP_010966236.1	ACBD5
contig_173	2671	2687	(T)17	XP_010966236.1	ACBD5
contig_173	5802	5817	(T)16	XP_010966236.1	ACBD5
contig_51930	779	790	(TA)6	XP_010957690.1	ACBD7
contig_19651	157997	158021	(TTATT)5	XP_010962950.1	ACCS
contig_19651	160807	160821	(T)15	XP_010962950.1	ACCS
contig_19651	161919	161933	(CAT)5	XP_010962950.1	ACCS
contig_19651	162190	162221	(GT)16	XP_010962950.1	ACCS
contig_19651	176685	176696	(A)12	XP_010962950.1	ACCS
contig_19651	180128	180155	(ACCTGGG)4	XP_010962950.1	ACCS
contig_19651	146252	146275	(TTTTGT)4	XP_010962951.1	ACCSL
contig_7834	15109	15124	(T)16	XP_010966303.1	ACE2
contig_7834	16016	16027	(T)12	XP_010966303.1	ACE2
contig_7834	19779	19792	(T)14	XP_010966303.1	ACE2
contig_7834	2324	2335	(AC)6	XP_010966303.1	ACE2
contig_7834	2529	2548	(GGAGG)4	XP_010966303.1	ACE2
contig_7834	33376	33389	(A)14	XP_010966303.1	ACE2
contig_7834	3400	3415	(T)16	XP_010966303.1	ACE2
contig_7834	6367	6396	(AG)8aa(AG)6	XP_010966303.1	ACE2
contig_7834	9838	9859	(GT)11	XP_010966303.1	ACE2
contig_112550	8737	8751	(T)15	XP_010965071.1	ACER1
contig_1144	27495	27576	(T)15gctgttgttgtttactggaattaacaacatgatcatggttaaaaaaa(AT)10	XP_010944326.1	ACER2
contig_1144	30612	30629	(T)18	XP_010944326.1	ACER2
contig_1144	33308	33321	(AC)7	XP_010944326.1	ACER2
contig_1144	34158	34169	(T)12	XP_010944326.1	ACER2
contig_1144	38236	38247	(A)12	XP_010944326.1	ACER2
contig_1144	41095	41109	(T)15	XP_010944326.1	ACER2
contig_3030	38559	38580	(TG)11	XP_010987736.1	ACIN1
contig_3030	56523	56540	(CAC)6	XP_010987736.1	ACIN1
contig_3030	65956	66076	(TG)6tctcaggaatctggctgtgccaaccgtgcttcacagaaattgactttagttagctgagaaatcttgtgttttctaaactcattcatttttctgccc(T)13	XP_010987736.1	ACIN1
contig_7212	667	678	(TA)6	XP_010946454.1	ACKR3
contig_54158	24299	24310	(A)12	XP_010946035.1	ACKR4
contig_9671	14936	14950	(T)15	XP_010980071.1	ACLY
contig_9671	24057	24070	(GA)7	XP_010980071.1	ACLY
contig_9671	26970	26981	(A)12	XP_010980071.1	ACLY
contig_9671	29213	29236	(AGAGGT)4	XP_010980071.1	ACLY
contig_9671	30454	30466	(T)13	XP_010980071.1	ACLY
contig_9671	30989	31024	(AC)18	XP_010980071.1	ACLY
contig_9671	35025	35036	(T)12	XP_010980071.1	ACLY
contig_9671	7027	7040	(GA)7	XP_010980071.1	ACLY
contig_9671	7219	7232	(GT)7	XP_010980071.1	ACLY
contig_9671	7778	7790	(T)13	XP_010980071.1	ACLY
contig_41250	25212	25242	(TTCTTTT)3(T)14*	XP_010971541.1	ACMSD
contig_12389	19431	19445	(A)15	XP_010981812.1	ACO2
contig_12389	25153	25167	(T)15	XP_010981812.1	ACO2
contig_12389	28969	28986	(CCA)6	XP_010981812.1	ACO2
contig_33099	13287	13300	(TA)7	XP_010981812.1	ACO2
contig_46998	48279	48290	(C)12	XP_010981812.1	ACO2
contig_46998	49698	49759	(AG)7nnnnnnnnnnnnnnnnnnnnnnnnnnnnnnnnnn(TG)7	XP_010981812.1	ACO2
contig_11808	20588	20599	(TA)6	XP_010971839.1	ACOD1
contig_9608	102774	102785	(TG)6	XP_010950045.1	ACOT11
contig_9608	104746	104759	(AG)7	XP_010950045.1	ACOT11
contig_9608	91044	91055	(CA)6	XP_010950045.1	ACOT11
contig_9608	99842	99861	(CCCCA)4	XP_010950045.1	ACOT11
contig_11238	17631	17658	(GT)14	XP_010947535.1	ACOT12
contig_11238	18927	18938	(T)12	XP_010947535.1	ACOT12
contig_11238	19693	19704	(AT)6	XP_010947535.1	ACOT12
contig_11238	25587	25598	(A)12	XP_010947535.1	ACOT12
contig_11238	28323	28341	(A)19	XP_010947535.1	ACOT12
contig_11238	28875	28886	(TC)6	XP_010947535.1	ACOT12
contig_11238	32282	32305	(AAAAAACA)3	XP_010947535.1	ACOT12
contig_11238	32742	32761	(AAGG)5	XP_010947535.1	ACOT12
contig_11238	32993	33020	(AGAA)7	XP_010947535.1	ACOT12
contig_11238	33647	33658	(A)12	XP_010947535.1	ACOT12
contig_11238	34201	34213	(A)13	XP_010947535.1	ACOT12
contig_11238	34529	34540	(A)12	XP_010947535.1	ACOT12
contig_11238	36865	36890	(TA)6at(TA)6	XP_010947535.1	ACOT12
contig_11238	5445	5459	(T)15	XP_010947535.1	ACOT12
contig_11238	6789	6803	(AAT)5	XP_010947535.1	ACOT12
contig_11238	9099	9180	(AT)8nnnnnnnnnnnnnnnnnnnnnnnnnnnnnnnnnnnnnnnnnnnnnnnnnnnn(AT)7	XP_010947535.1	ACOT12
contig_20455	21221	21237	(T)17	XP_010944079.1	ACOT13
contig_20455	25251	25262	(A)12	XP_010944079.1	ACOT13
contig_108520	6858	6869	(T)12	XP_010974841.1	ACOT6
contig_30992	14187	14203	(A)17	XP_010974841.1	ACOT6
contig_44790	16958	16971	(A)14	XP_010974841.1	ACOT6
contig_44790	8206	8222	(A)17	XP_010974841.1	ACOT6
contig_30049	50152	50164	(A)13	XP_010956969.1	ACOT8
contig_1782	1594	1609	(T)16	XP_010949048.1	ACOX1
contig_1782	163	186	(TC)6(T)12	XP_010949048.1	ACOX1
contig_1782	2918	2945	(TTTG)7	XP_010949048.1	ACOX1
contig_1782	35	54	(GTAG)5	XP_010949048.1	ACOX1
contig_7938	16705	16717	(A)13	XP_010957919.1	ACOX3
contig_7938	17591	17602	(T)12	XP_010957919.1	ACOX3
contig_7938	25605	25645	(AC)7tcacactct(CA)9	XP_010957919.1	ACOX3
contig_7938	33278	33290	(C)13	XP_010957919.1	ACOX3
contig_17367	68475	68488	(CA)7	XP_010962881.1	ACP2
contig_31739	11100	11111	(GT)6	XP_010966512.1	ACP6
contig_31739	14358	14372	(T)15	XP_010966512.1	ACP6
contig_31739	15807	15823	(A)17	XP_010966512.1	ACP6
contig_31739	16566	16600	(GAAAA)7	XP_010966512.1	ACP6
contig_31739	25864	25877	(A)14	XP_010966512.1	ACP6
contig_5783	22199	22214	(TG)8	XP_010945520.1	ACP7
contig_5783	30866	30897	(TTTA)8	XP_010945520.1	ACP7
contig_10180	11178	11216	(TTG)13	XP_010946044.1	ACPP
contig_10180	12090	12103	(T)14	XP_010946044.1	ACPP
contig_10180	17500	17513	(T)14	XP_010946044.1	ACPP
contig_10180	304	355	(TG)6cacgtgtgtgtgtgcacgtttgta(TG)8	XP_010946044.1	ACPP
contig_10180	820	831	(A)12	XP_010946044.1	ACPP
contig_10180	9119	9134	(TA)8	XP_010946044.1	ACPP
contig_2738	45000	45023	(CCCCATCA)3	XP_010956139.1	ACRBP
contig_2738	47138	47164	(CAC)9	XP_010956139.1	ACRBP
contig_15894	30458	30475	(A)18	XP_010953494.1	ACSBG1
contig_15894	32436	32447	(CA)6	XP_010953494.1	ACSBG1
contig_69233	15724	15735	(CA)6	XP_010953494.1	ACSBG1
contig_69233	19122	19147	(GA)13	XP_010953494.1	ACSBG1
contig_69233	22076	22087	(TG)6	XP_010953494.1	ACSBG1
contig_15894	15359	15370	(A)12	XP_010965069.1	ACSBG2
contig_15894	16940	16951	(C)12	XP_010965069.1	ACSBG2
contig_78	16937	16948	(A)12	XP_010947895.1	ACSF2
contig_78	28873	28886	(CA)7	XP_010947895.1	ACSF2
contig_78	29081	29100	(AC)10	XP_010947895.1	ACSF2
contig_78	30645	30657	(A)13	XP_010947895.1	ACSF2
contig_13651	92373	92384	(AC)6	XP_010968293.1	ACSF3
contig_13651	92823	92837	(A)15	XP_010968293.1	ACSF3
contig_23400	76561	76585	(AAAAG)5	XP_010951659.1	ACSL1
contig_23400	81957	81970	(C)14	XP_010951659.1	ACSL1
contig_23400	82227	82238	(T)12	XP_010951659.1	ACSL1
contig_23400	91547	91558	(AT)6	XP_010951659.1	ACSL1
contig_23400	94742	94755	(T)14	XP_010951659.1	ACSL1
contig_29602	32097	32110	(GA)7	XP_010961973.1	ACSL4
contig_29602	33130	33144	(T)15	XP_010961973.1	ACSL4
contig_29602	37830	37842	(T)13	XP_010961973.1	ACSL4
contig_29602	41150	41178	(C)29	XP_010961973.1	ACSL4
contig_29602	43320	43333	(T)14	XP_010961973.1	ACSL4
contig_29602	51277	51294	(TA)9	XP_010961973.1	ACSL4
contig_8742	80613	80627	(AAC)5	XP_010961973.1	ACSL4
contig_19722	16322	16339	(TTG)6	XP_010969880.1	ACSL6
contig_19722	19757	19768	(GA)6	XP_010969880.1	ACSL6
contig_19722	22437	22454	(AC)9	XP_010969880.1	ACSL6
contig_19722	28996	29007	(A)12	XP_010969880.1	ACSL6
contig_19722	30216	30236	(TGGGCCA)3	XP_010969880.1	ACSL6
contig_23400	65695	65712	(GT)9	XP_010969880.1	ACSL6
contig_23400	70208	70231	(GATG)6	XP_010969880.1	ACSL6
contig_23400	71437	71684	(AC)11ag(AC)7agagatacacagag(AC)7ag(AC)6agacacatacag(AC)6agacacatacagacacacacacag(AC)6atacag(AC)6agag(AC)6agacacagacacatacag(AC)7ag(AC)6aggcacacacag(AC)8	XP_010969880.1	ACSL6
contig_23400	78064	78080	(A)17	XP_010969880.1	ACSL6
contig_23400	81132	81143	(TC)6	XP_010969880.1	ACSL6
contig_50934	7702	7754	(TG)9tnnnnnnnnnnnnnnnnnnnnnn(GT)6	XP_010959361.1	ACSM1
contig_50934	8603	8614	(T)12	XP_010959361.1	ACSM1
contig_22014	16775	16786	(A)12	XP_010980917.1	ACSM4
contig_43663	10841	10852	(TA)6	XP_010980876.1	ACSM5
contig_43663	11447	11461	(A)15	XP_010980876.1	ACSM5
contig_43663	12145	12164	(TGAT)5	XP_010980876.1	ACSM5
contig_43663	3785	3801	(T)17	XP_010980876.1	ACSM5
contig_23355	10530	10549	(GTTT)5	XP_010959129.1	ACSS2
contig_23355	12474	12493	(GT)10	XP_010959129.1	ACSS2
contig_23355	18706	18729	(GGGATT)4	XP_010959129.1	ACSS2
contig_13208	59586	59601	(A)16	XP_010969549.1	ACTA2
contig_18759	36021	36065	(AT)6aatatatgtatgtatgtatat(AC)6	XP_010969549.1	ACTA2
contig_18759	36815	36838	(CCTGAC)4	XP_010969549.1	ACTA2
contig_18759	42756	42767	(A)12	XP_010969549.1	ACTA2
contig_18759	46734	46755	(GT)11	XP_010969549.1	ACTA2
contig_18759	47101	47134	(AT)9(T)17*	XP_010969549.1	ACTA2
contig_18759	48070	48082	(A)13	XP_010969549.1	ACTA2
contig_27928	74020	74031	(GT)6	XP_010969549.1	ACTA2
contig_27928	75821	75832	(A)12	XP_010969549.1	ACTA2
contig_7812	16390	16401	(T)12	XP_010969549.1	ACTA2
contig_8149	11025	11050	(TA)13	XP_010969549.1	ACTA2
contig_8149	11188	11203	(AC)8	XP_010969549.1	ACTA2
contig_8149	15390	15421	(TTAT)8	XP_010969549.1	ACTA2
contig_8149	8281	8292	(T)12	XP_010969549.1	ACTA2
contig_24248	22528	22540	(T)13	XP_010996228.1	ACTB
contig_24248	24507	24518	(A)12	XP_010996228.1	ACTB
contig_3616	69860	69877	(A)18	XP_010996228.1	ACTB
contig_3616	71533	71658	(A)12cacctccatttcaccaatattttctctcagcactgtgctcttccctgattcccctcaaatatatacatataaatatataaaaat(TA)9(AT)6	XP_010996228.1	ACTB
contig_47349	33558	33571	(T)14	XP_010996228.1	ACTB
contig_5245	13051	13063	(T)13	XP_010996228.1	ACTB
contig_5245	13503	13514	(A)12	XP_010996228.1	ACTB
contig_6989	53796	53813	(G)18	XP_010996228.1	ACTB
contig_8059	39674	39686	(T)13	XP_010996228.1	ACTB
contig_8059	40168	40191	(GGTG)6	XP_010996228.1	ACTB
contig_8059	42682	42695	(T)14	XP_010996228.1	ACTB
contig_8059	42822	42835	(T)14	XP_010996228.1	ACTB
contig_9571	64713	64728	(A)16	XP_010996228.1	ACTB
contig_9571	65540	65566	(GCG)9	XP_010996228.1	ACTB
contig_1620	28055	28069	(CTG)5	XP_010982064.1	ACTL10
contig_1620	32807	32827	(AGC)7	XP_010982064.1	ACTL10
contig_3774	13866	13877	(TG)6	XP_010946115.1	ACTL6A
contig_3774	16417	16428	(A)12	XP_010946115.1	ACTL6A
contig_3774	22890	22901	(A)12	XP_010946115.1	ACTL6A
contig_63247	5509	5520	(AC)6	XP_010968403.1	ACTL7B
contig_41771	33388	33402	(T)15	XP_010955760.1	ACTL8
contig_41771	36001	36020	(TA)10	XP_010955760.1	ACTL8
contig_19346	10337	10357	(TCACGTG)3	XP_010961167.1	ACTN2
contig_18823	129407	129419	(A)13	XP_010960513.1	ACTR10
contig_7812	18198	18210	(A)13	XP_010957348.1	ACTR1B
contig_7812	19365	19397	(GTT)11	XP_010957348.1	ACTR1B
contig_4446	58568	58583	(A)16	XP_010962074.1	ACTR2
contig_4446	66242	66256	(T)15	XP_010962074.1	ACTR2
contig_4446	66995	67006	(T)12	XP_010962074.1	ACTR2
contig_4446	75685	75698	(T)14	XP_010962074.1	ACTR2
contig_6745	29289	29300	(A)12	XP_010978374.1	ACTR3
contig_27265	4759	4770	(TA)6	XP_010950798.1	ACTR3B
contig_33977	43539	43565	(AT)6tat(TA)6	XP_010950798.1	ACTR3B
contig_33977	46181	46192	(A)12	XP_010950798.1	ACTR3B
contig_6745	33286	33321	(TTGTTT)6	XP_010950798.1	ACTR3B
contig_6745	36007	36018	(TA)6	XP_010950798.1	ACTR3B
contig_6745	36763	36778	(T)16	XP_010950798.1	ACTR3B
contig_6745	39741	39755	(TAT)5	XP_010950798.1	ACTR3B
contig_6745	42582	42595	(A)14	XP_010950798.1	ACTR3B
contig_6745	43530	43543	(A)14	XP_010950798.1	ACTR3B
contig_6745	43710	43724	(T)15	XP_010950798.1	ACTR3B
contig_65418	41130	41143	(A)14	XP_010961077.1	ACTR6
contig_65418	41399	41410	(TA)6	XP_010961077.1	ACTR6
contig_65418	42739	42750	(A)12	XP_010961077.1	ACTR6
contig_65418	47134	47145	(A)12	XP_010961077.1	ACTR6
contig_65418	55900	55911	(GT)6	XP_010961077.1	ACTR6
contig_9792	28662	28673	(AG)6	XP_010966655.1	ACTR8
contig_9792	37417	37432	(AC)8	XP_010966655.1	ACTR8
contig_18759	37940	37959	(TTTG)5	XP_010955933.1	ACTRT2
contig_187	73274	73287	(A)14	XP_010969641.1	ACVR1
contig_20487	61904	61915	(TG)6	XP_010969641.1	ACVR1
contig_20487	71157	71172	(TG)8	XP_010969641.1	ACVR1
contig_56321	13606	13623	(AC)9	XP_010969641.1	ACVR1
contig_16140	63950	63962	(A)13	XP_010962622.1	ACVR1B
contig_16140	66112	66125	(A)14	XP_010962622.1	ACVR1B
contig_16140	79975	79986	(T)12	XP_010962622.1	ACVR1B
contig_16552	41236	41249	(CA)7	XP_010962622.1	ACVR1B
contig_16552	43387	43414	(TGTC)7	XP_010962622.1	ACVR1B
contig_187	80094	80107	(T)14	XP_010962622.1	ACVR1B
contig_28165	24416	24432	(T)17	XP_010962622.1	ACVR1B
contig_28165	28989	29002	(GT)7	XP_010962622.1	ACVR1B
contig_45522	56123	56156	(CA)17	XP_010962622.1	ACVR1B
contig_45522	59574	59587	(C)14	XP_010962622.1	ACVR1B
contig_45522	66702	66716	(TAT)5	XP_010962622.1	ACVR1B
contig_45522	68932	68943	(A)12	XP_010962622.1	ACVR1B
contig_12660	60836	60850	(T)15	XP_010948558.1	ACVR2A
contig_12660	68613	68627	(T)15	XP_010948558.1	ACVR2A
contig_6126	30039	30138	(ATA)5agtcaaggtaaaatagcagctgcattttatgtgtttgttggtattatgggatttccaaaacaaaacacgac(T)14	XP_010948558.1	ACVR2A
contig_20487	74592	74603	(AC)6	XP_010980329.1	ACVR2B
contig_20487	74883	74896	(T)14	XP_010980329.1	ACVR2B
contig_20487	75554	75568	(T)15	XP_010980329.1	ACVR2B
contig_20830	28033	28049	(A)17	XP_010961307.1	ACYP1
contig_20830	29168	29181	(A)14	XP_010961307.1	ACYP1
contig_20830	29916	29929	(AT)7	XP_010961307.1	ACYP1
contig_321	324	349	(TG)6(TA)7	XP_010961307.1	ACYP1
contig_23086	70388	70411	(ACACGC)4	XP_010957000.1	ADA
contig_23086	83501	83517	(T)17	XP_010957000.1	ADA
contig_25189	100342	100423	(AT)10gtagccagagagcagaggatcgaggctcatggagaaacatg(ACAAAAA)3	XP_010992096.1	ADA2
contig_25189	99584	99598	(C)15	XP_010992096.1	ADA2
contig_34312	12368	12379	(T)12	XP_010950883.1	ADAD1
contig_34312	19796	19849	(TA)6c(AT)7ac(AT)6g(TA)6	XP_010950883.1	ADAD1
contig_34312	2506	2522	(T)17	XP_010950883.1	ADAD1
contig_34312	30416	30428	(T)13	XP_010950883.1	ADAD1
contig_40317	83872	83889	(TG)9	XP_010978844.1	ADAD2
contig_40317	91145	91159	(CTG)5	XP_010978844.1	ADAD2
contig_3016	37404	37415	(GT)6	XP_010963522.1	ADAL
contig_3016	43261	43274	(A)14	XP_010963522.1	ADAL
contig_9428	5906	5971	(TGA)22	XP_010963522.1	ADAL
contig_33280	37799	37813	(GCT)5	XP_010984773.1	ADAM11
contig_33280	43838	43859	(GT)11	XP_010984773.1	ADAM11
contig_4945	4667	4678	(CA)6	XP_010991581.1	ADAM12
contig_4945	5084	5098	(ACC)5	XP_010991581.1	ADAM12
contig_4945	5339	5352	(TC)7	XP_010991581.1	ADAM12
contig_15696	51766	51780	(AAT)5	XP_010978230.1	ADAM15
contig_4905	35785	35804	(AAAC)5	XP_010962334.1	ADAM17
contig_4905	35930	35941	(AC)6	XP_010962334.1	ADAM17
contig_4905	45193	45210	(AC)9	XP_010962334.1	ADAM17
contig_4905	46669	46688	(CAAA)5	XP_010962334.1	ADAM17
contig_4905	51401	51412	(A)12	XP_010962334.1	ADAM17
contig_4905	55003	55014	(A)12	XP_010962334.1	ADAM17
contig_4905	58380	58399	(AC)10	XP_010962334.1	ADAM17
contig_4945	11191	11202	(TA)6	XP_010968351.1	ADAM19
contig_4945	35336	35350	(GAT)5	XP_010968351.1	ADAM19
contig_25452	17099	17118	(AT)10	XP_010976310.1	ADAM22
contig_25452	23388	23403	(AC)8	XP_010976310.1	ADAM22
contig_25452	25876	25891	(AC)8	XP_010976310.1	ADAM22
contig_25452	28688	28703	(A)16	XP_010976310.1	ADAM22
contig_25452	33975	33992	(A)18	XP_010976310.1	ADAM22
contig_25452	34333	34368	(ATT)12	XP_010976310.1	ADAM22
contig_25452	41379	41543	(AC)6cacccacactacgcacaccatacccacactccccacataccataccacacatcacaaacacccacacaccatataccatacattatatac(CA)6tatgcacatcacataccactgtcacacacacccccacac(CA)6	XP_010976310.1	ADAM22
contig_25452	43303	43315	(A)13	XP_010976310.1	ADAM22
contig_25452	45688	45700	(A)13	XP_010976310.1	ADAM22
contig_25452	9237	9249	(T)13	XP_010976310.1	ADAM22
contig_20441	102077	102088	(AG)6	XP_010958416.1	ADAM23
contig_20441	86075	86092	(A)18	XP_010958416.1	ADAM23
contig_20441	87117	87148	(A)13(AC)10*	XP_010958416.1	ADAM23
contig_20441	87563	87577	(A)15	XP_010958416.1	ADAM23
contig_20441	91557	91570	(A)14	XP_010958416.1	ADAM23
contig_20441	93401	93415	(A)15	XP_010958416.1	ADAM23
contig_20441	94039	94055	(T)17	XP_010958416.1	ADAM23
contig_15424	85703	85717	(AAC)5	XP_010994857.1	ADAM28
contig_15424	90849	90862	(T)14	XP_010994857.1	ADAM28
contig_15424	94930	94944	(T)15	XP_010994857.1	ADAM28
contig_2012	24261	24278	(TA)9	XP_010956538.1	ADAM32
contig_2012	43161	43175	(A)15	XP_010956538.1	ADAM32
contig_2012	47151	47184	(AC)7ag(AC)9	XP_010956538.1	ADAM32
contig_2012	49453	49467	(A)15	XP_010956538.1	ADAM32
contig_2012	49980	49991	(TG)6	XP_010956538.1	ADAM32
contig_2012	63098	63110	(A)13	XP_010956538.1	ADAM32
contig_30548	43626	43649	(GGGCCT)4	XP_010986565.1	ADAM33
contig_30548	45510	45521	(AG)6	XP_010986565.1	ADAM33
contig_43772	15841	15852	(GT)6	XP_010946912.1	ADAM7
contig_43772	18275	18294	(GGGGA)4	XP_010946912.1	ADAM7
contig_43772	20020	20035	(AT)8	XP_010946912.1	ADAM7
contig_43772	25242	25257	(TG)8	XP_010946912.1	ADAM7
contig_43772	26272	26283	(CA)6	XP_010946912.1	ADAM7
contig_43772	26675	26687	(A)13	XP_010946912.1	ADAM7
contig_43772	29574	29589	(T)16	XP_010946912.1	ADAM7
contig_43772	33820	33834	(AAT)5	XP_010946912.1	ADAM7
contig_39887	37219	37331	(CA)6ccacatacacacgggcacacgcatacacatatacacaccacacacacccacacacgcgcgtgcacggacggacggacggacat(AC)9	XP_010950801.1	ADAM8
contig_15424	53203	53214	(T)12	XP_010946610.1	ADAMDEC1
contig_15424	56885	56896	(A)12	XP_010946610.1	ADAMDEC1
contig_15424	60544	60555	(CA)6	XP_010946610.1	ADAMDEC1
contig_27490	74067	74080	(T)14	XP_010954927.1	ADAMTS1
contig_27490	77851	77874	(TTTG)6	XP_010954927.1	ADAMTS1
contig_3911	26315	26329	(T)15	XP_010954927.1	ADAMTS1
contig_3911	32382	32397	(A)16	XP_010954927.1	ADAMTS1
contig_3911	57020	57037	(GCC)6	XP_010954927.1	ADAMTS1
contig_3911	60544	60555	(G)12	XP_010954927.1	ADAMTS1
contig_3911	68848	68861	(TA)7	XP_010954927.1	ADAMTS1
contig_3911	70898	70915	(GA)9	XP_010954927.1	ADAMTS1
contig_63966	29982	30066	(A)16cacactactagaatgacttggctactttttagagtctctacaaactgatgtcctgga(T)12	XP_010954927.1	ADAMTS1
contig_63966	37085	37098	(A)14	XP_010954927.1	ADAMTS1
contig_63966	38469	38485	(A)17	XP_010954927.1	ADAMTS1
contig_63966	38857	38871	(TTA)5	XP_010954927.1	ADAMTS1
contig_63966	46277	46289	(A)13	XP_010954927.1	ADAMTS1
contig_63966	48315	48326	(A)12	XP_010954927.1	ADAMTS1
contig_63966	48818	48865	(AATA)12	XP_010954927.1	ADAMTS1
contig_63966	50952	50994	(AT)7ttaatatataa(AT)9	XP_010954927.1	ADAMTS1
contig_703	55326	55359	(GT)17	XP_010954927.1	ADAMTS1
contig_38430	39549	39679	(TTTTG)4tttaatggaggtaccggggattgaacccaggaccttgcacaggctaagtacaagctctactactgaactatatcccactccctccctgttatttcttat(A)12	XP_010965261.1	ADAMTS10
contig_38430	39833	39852	(GAAAT)4	XP_010965261.1	ADAMTS10
contig_38430	41225	41264	(TG)20	XP_010965261.1	ADAMTS10
contig_38430	54390	54403	(T)14	XP_010965261.1	ADAMTS10
contig_38430	54649	54663	(T)15	XP_010965261.1	ADAMTS10
contig_38430	55794	55805	(G)12	XP_010965261.1	ADAMTS10
contig_22050	112262	112282	(ATCCTGT)3	XP_010952795.1	ADAMTS13
contig_22050	113414	113437	(GGTGGGGA)3	XP_010952795.1	ADAMTS13
contig_22050	121804	121838	(TGGGA)7	XP_010952795.1	ADAMTS13
contig_22050	125543	125554	(A)12	XP_010952795.1	ADAMTS13
contig_22050	128670	128693	(GGAGCCCA)3	XP_010952795.1	ADAMTS13
contig_20145	41010	41023	(AG)7	XP_010950010.1	ADAMTS14
contig_20145	53657	53704	(CATA)12	XP_010950010.1	ADAMTS14
contig_20145	55766	55792	(ATC)9	XP_010950010.1	ADAMTS14
contig_20145	58156	58169	(TG)7	XP_010950010.1	ADAMTS14
contig_3911	15717	15731	(CAC)5	XP_010956182.1	ADAMTS15
contig_3911	19464	19479	(A)16	XP_010956182.1	ADAMTS15
contig_1646	24531	24547	(A)17	XP_010981678.1	ADAMTS18
contig_1646	24863	24882	(CA)10	XP_010981678.1	ADAMTS18
contig_1646	27687	27698	(TG)6	XP_010981678.1	ADAMTS18
contig_1646	30702	30743	(TG)9tattca(TG)9	XP_010981678.1	ADAMTS18
contig_1646	33624	33643	(TTCC)5	XP_010981678.1	ADAMTS18
contig_1646	33961	33972	(AC)6	XP_010981678.1	ADAMTS18
contig_1646	34471	34483	(A)13	XP_010981678.1	ADAMTS18
contig_1646	35252	35263	(T)12	XP_010981678.1	ADAMTS18
contig_1646	38872	38889	(ATC)6	XP_010981678.1	ADAMTS18
contig_1646	39055	39072	(ATC)6	XP_010981678.1	ADAMTS18
contig_1646	42655	42668	(T)14	XP_010981678.1	ADAMTS18
contig_1646	47030	47046	(A)17	XP_010981678.1	ADAMTS18
contig_1646	58783	58798	(A)16	XP_010981678.1	ADAMTS18
contig_1646	60235	60264	(AC)15	XP_010981678.1	ADAMTS18
contig_2305	124047	124064	(TCA)6	XP_010991970.1	ADAMTS2
contig_2305	124762	124777	(T)16	XP_010991970.1	ADAMTS2
contig_2305	128493	128506	(A)14	XP_010991970.1	ADAMTS2
contig_2305	135062	135075	(T)14	XP_010991970.1	ADAMTS2
contig_2305	140488	140504	(A)17	XP_010991970.1	ADAMTS2
contig_2305	146023	146042	(AC)10	XP_010991970.1	ADAMTS2
contig_2305	147831	147862	(ATGA)8	XP_010991970.1	ADAMTS2
contig_2305	148521	148532	(T)12	XP_010991970.1	ADAMTS2
contig_2305	152816	152835	(TTTC)5	XP_010991970.1	ADAMTS2
contig_2305	154199	154213	(AGC)5	XP_010991970.1	ADAMTS2
contig_2305	155011	155022	(G)12	XP_010991970.1	ADAMTS2
contig_2305	158004	158015	(CT)6	XP_010991970.1	ADAMTS2
contig_2305	160837	160861	(TTGTT)5	XP_010991970.1	ADAMTS2
contig_2305	161881	161893	(T)13	XP_010991970.1	ADAMTS2
contig_20517	11997	12008	(T)12	XP_010987886.1	ADAMTS20
contig_20517	12202	12217	(TA)8	XP_010987886.1	ADAMTS20
contig_20517	29165	29189	(T)25	XP_010987886.1	ADAMTS20
contig_20517	29974	30018	(TAT)15	XP_010987886.1	ADAMTS20
contig_20517	31136	31147	(T)12	XP_010987886.1	ADAMTS20
contig_20517	33998	34012	(A)15	XP_010987886.1	ADAMTS20
contig_20517	34549	34561	(A)13	XP_010987886.1	ADAMTS20
contig_20517	55731	55831	(T)15acttctgtttaagtatttgtcactctacagtataattttgttaaattttttattttgtttccatttgtcaccac(T)12	XP_010987886.1	ADAMTS20
contig_20517	61586	61601	(T)16	XP_010987886.1	ADAMTS20
contig_41834	21292	21305	(T)14	XP_010987886.1	ADAMTS20
contig_41834	24202	24221	(AAAC)5	XP_010987886.1	ADAMTS20
contig_41834	27474	27487	(A)14	XP_010987886.1	ADAMTS20
contig_41834	28259	28276	(CA)9	XP_010987886.1	ADAMTS20
contig_41834	28905	28916	(TA)6	XP_010987886.1	ADAMTS20
contig_41834	42707	42720	(T)14	XP_010987886.1	ADAMTS20
contig_41834	46313	46325	(T)13	XP_010987886.1	ADAMTS20
contig_41834	49898	49911	(T)14	XP_010987886.1	ADAMTS20
contig_41834	52037	52048	(AT)6	XP_010987886.1	ADAMTS20
contig_41834	63079	63090	(AT)6	XP_010987886.1	ADAMTS20
contig_41834	74516	74551	(TG)18	XP_010987886.1	ADAMTS20
contig_19343	21135	21149	(ATT)5	XP_010982195.1	ADAMTS7
contig_22050	11478	11490	(T)13	XP_010998451.1	ADAMTSL2
contig_22050	14900	14911	(GT)6	XP_010998451.1	ADAMTSL2
contig_22050	18135	18168	(CA)6tacacacatg(CA)6	XP_010998451.1	ADAMTSL2
contig_22050	23723	23742	(CTGT)5	XP_010998451.1	ADAMTSL2
contig_22050	32990	33015	(CA)13	XP_010998451.1	ADAMTSL2
contig_22050	36025	36043	(G)19	XP_010998451.1	ADAMTSL2
contig_19209	1	62	(AC)8agtctccttgctcatgat(CA)14	XP_010956781.1	ADAMTSL4
contig_8469	3405	3428	(ACAA)6	XP_010993627.1	ADAP1
contig_8469	5462	5475	(GT)7	XP_010993627.1	ADAP1
contig_8469	5709	5729	(GTGGTGG)3	XP_010993627.1	ADAP1
contig_49891	6137	6174	(GT)19	XP_010978391.1	ADAR
contig_49891	8488	8511	(AAAC)6	XP_010978391.1	ADAR
contig_4405	32125	32156	(CA)16	XP_010964796.1	ADARB1
contig_4405	33894	33905	(C)12	XP_010964796.1	ADARB1
contig_4405	35653	35664	(G)12	XP_010964796.1	ADARB1
contig_4405	37236	37248	(C)13	XP_010964796.1	ADARB1
contig_4405	43584	43599	(TG)8	XP_010964796.1	ADARB1
contig_43987	3676	3695	(TGTA)5	XP_010965655.1	ADAT1
contig_43987	8099	8113	(A)15	XP_010965655.1	ADAT1
contig_14966	22757	22768	(A)12	XP_010963960.1	ADAT2
contig_14966	23795	23809	(A)15	XP_010963960.1	ADAT2
contig_14966	26866	26882	(A)17	XP_010963960.1	ADAT2
contig_14966	27080	27163	(CA)8aacacaa(AC)18gacgacc(ACG)6	XP_010963960.1	ADAT2
contig_20270	89129	89212	(AC)8agacacacgcacacag(AC)6agagag(AC)17	XP_010945759.1	ADCK2
contig_20270	92093	92116	(AAAT)6	XP_010945759.1	ADCK2
contig_28672	14628	14641	(T)14	XP_010997055.1	ADCK5
contig_20354	10512	10528	(T)17	XP_010952118.1	ADCY10
contig_20354	11453	11466	(T)14	XP_010952118.1	ADCY10
contig_20354	24996	25007	(AT)6	XP_010952118.1	ADCY10
contig_20354	32709	32721	(A)13	XP_010952118.1	ADCY10
contig_20354	34598	34610	(A)13	XP_010952118.1	ADCY10
contig_20354	3534	3553	(AT)10	XP_010952118.1	ADCY10
contig_20354	38638	38649	(T)12	XP_010952118.1	ADCY10
contig_20354	3949	3962	(TA)7	XP_010952118.1	ADCY10
contig_20354	8218	8229	(GA)6	XP_010952118.1	ADCY10
contig_44954	18663	18683	(CCCATGC)3	XP_010968670.1	ADCY2
contig_44954	29832	29855	(GGGCTG)4	XP_010968670.1	ADCY2
contig_5784	139281	139301	(TGGTAAC)3	XP_010968670.1	ADCY2
contig_5784	141662	141731	(CT)8tttatt(TTTA)12	XP_010968670.1	ADCY2
contig_5784	142244	142257	(T)14	XP_010968670.1	ADCY2
contig_3087	112553	112564	(A)12	XP_010946870.1	ADCY3
contig_5784	134062	134078	(T)17	XP_010953093.1	ADCY4
contig_5889	65248	65268	(GCTGAGG)3	XP_010995786.1	ADCY6
contig_44954	24919	24931	(T)13	XP_010960063.1	ADCY7
contig_44954	25620	25643	(AGGGGC)4	XP_010960063.1	ADCY7
contig_10429	61907	61926	(ATAA)5	XP_010948107.1	ADCY9
contig_10429	64325	64340	(CA)8	XP_010948107.1	ADCY9
contig_10429	68453	68467	(ATT)5	XP_010948107.1	ADCY9
contig_2109	22860	22874	(CGG)5	XP_010948107.1	ADCY9
contig_2109	23354	23368	(GCC)5	XP_010948107.1	ADCY9
contig_12960	153566	153609	(GC)6cgagatgggtgtcggtacga(GC)6	XP_010956374.1	ADCYAP1
contig_12960	155008	155021	(AT)7	XP_010956374.1	ADCYAP1
contig_3903	23438	23452	(GAG)5	XP_010969548.1	ADCYAP1R1
contig_3903	27123	27139	(A)17	XP_010969556.1	ADCYAP1R1
contig_3903	31311	31322	(AC)6	XP_010969556.1	ADCYAP1R1
contig_3903	32083	32094	(A)12	XP_010969556.1	ADCYAP1R1
contig_3903	37138	37150	(T)13	XP_010969556.1	ADCYAP1R1
contig_3903	43406	43427	(CA)11	XP_010969556.1	ADCYAP1R1
contig_9328	30864	30884	(GAG)7	XP_010957515.1	ADD1
contig_9328	4107	4121	(T)15	XP_010957515.1	ADD1
contig_9328	7445	7456	(TG)6	XP_010957515.1	ADD1
contig_9328	752	765	(T)14	XP_010957515.1	ADD1
contig_9328	8138	8149	(AC)6	XP_010957515.1	ADD1
contig_58770	26367	26380	(G)14	XP_010968083.1	ADD3
contig_58770	28132	28144	(T)13	XP_010968083.1	ADD3
contig_58770	30612	30624	(T)13	XP_010968083.1	ADD3
contig_58770	36246	36259	(CA)7	XP_010968083.1	ADD3
contig_58770	39211	39222	(T)12	XP_010968083.1	ADD3
contig_66249	11446	11483	(GGTGT)4(GT)11*	XP_010968083.1	ADD3
contig_66249	7387	7404	(GT)9	XP_010968083.1	ADD3
contig_10313	45329	45342	(A)14	XP_010950809.1	ADGRA1
contig_12417	44056	44070	(T)15	XP_010950809.1	ADGRA1
contig_12417	53406	53418	(T)13	XP_010950809.1	ADGRA1
contig_31073	45522	45533	(TG)6	XP_010950809.1	ADGRA1
contig_10313	37793	37808	(GT)8	XP_010961354.1	ADGRA3
contig_10313	42059	42075	(G)17	XP_010961354.1	ADGRA3
contig_12417	13321	13332	(CT)6	XP_010961354.1	ADGRA3
contig_12417	14730	14742	(T)13	XP_010961354.1	ADGRA3
contig_12417	21049	21060	(A)12	XP_010961354.1	ADGRA3
contig_12417	33262	33289	(TTTTTTG)4	XP_010961354.1	ADGRA3
contig_12417	34486	34505	(TTTTG)4	XP_010961354.1	ADGRA3
contig_12417	35696	35804	(T)12caagtattcaatagaat(TTTTA)16	XP_010961354.1	ADGRA3
contig_12417	38300	38317	(TG)9	XP_010961354.1	ADGRA3
contig_8696	171349	171360	(GA)6	XP_010974394.1	ADGRB2
contig_8696	176779	176790	(TC)6	XP_010974394.1	ADGRB2
contig_47214	10436	10449	(TG)7	XP_010965087.1	ADGRE1
contig_47214	10782	10796	(T)15	XP_010965087.1	ADGRE1
contig_47214	13757	13768	(TG)6	XP_010965087.1	ADGRE1
contig_47214	14785	14833	(TTG)5caggggtaattagg(TTAT)5	XP_010965087.1	ADGRE1
contig_47214	4278	4289	(A)12	XP_010965087.1	ADGRE1
contig_47214	4873	4887	(AAT)5	XP_010965087.1	ADGRE1
contig_46285	15252	15371	(TG)9nnnnnnnnnnnnnnnnnnnnnnnnnnnnnnnnnnnnnnnnnnnnnnnnnnnnnnnnnnnnnnnnnnnnnnnnnnnnnnnnnnnnnn(GT)8	XP_010952443.1	ADGRE5
contig_35152	11371	11390	(ATTTA)4	XP_010992623.1	ADGRF1
contig_35152	1807	1822	(AT)8	XP_010992623.1	ADGRF1
contig_35152	2265	2276	(AT)6	XP_010992623.1	ADGRF1
contig_35152	7181	7195	(T)15	XP_010992623.1	ADGRF1
contig_40373	3373	3387	(TCC)5	XP_010972159.1	ADGRF2
contig_27505	54873	54893	(AAAAAAC)3	XP_010972160.1	ADGRF4
contig_27505	55278	55290	(T)13	XP_010972160.1	ADGRF4
contig_35152	3379	3391	(A)13	XP_010972160.1	ADGRF4
contig_27505	48583	48600	(GT)9	XP_010972156.1	ADGRF5
contig_27505	50874	50887	(A)14	XP_010972156.1	ADGRF5
contig_27505	51741	51752	(TG)6	XP_010972156.1	ADGRF5
contig_27505	60969	61010	(GT)21	XP_010972156.1	ADGRF5
contig_27505	67245	67257	(T)13	XP_010972156.1	ADGRF5
contig_27505	69896	69908	(A)13	XP_010972156.1	ADGRF5
contig_27505	71440	71467	(GAGGGAG)4	XP_010972156.1	ADGRF5
contig_27505	79850	79865	(TC)8	XP_010972156.1	ADGRF5
contig_45036	17336	17355	(C)20	XP_010965587.1	ADGRG1
contig_45036	20270	20284	(TCC)5	XP_010965587.1	ADGRG1
contig_9052	1112	1128	(A)17	XP_010952865.1	ADGRG2
contig_9052	17980	17994	(TTA)5	XP_010952865.1	ADGRG2
contig_9052	5508	5519	(TG)6	XP_010952865.1	ADGRG2
contig_26904	10737	10752	(T)16	XP_010965644.1	ADGRG3
contig_26904	5389	5400	(GT)6	XP_010965644.1	ADGRG3
contig_26904	6382	6393	(C)12	XP_010965644.1	ADGRG3
contig_5398	38921	38934	(A)14	XP_010965590.1	ADGRG5
contig_2440	11435	11447	(A)13	XP_010963955.1	ADGRG6
contig_2440	12865	12877	(A)13	XP_010963955.1	ADGRG6
contig_2440	13853	13864	(A)12	XP_010963955.1	ADGRG6
contig_2440	15227	15246	(AC)10	XP_010963955.1	ADGRG6
contig_2440	18981	18995	(ATG)5	XP_010963955.1	ADGRG6
contig_2440	25531	25546	(A)16	XP_010963955.1	ADGRG6
contig_2440	31588	31599	(AT)6	XP_010963955.1	ADGRG6
contig_2440	38350	38454	(AT)9annnnnnnnnnnnnnnnnnnnnnnnnnnnnnnnnnnnnnnnnnnnnnnnnnnnnnnnnnnnnnnnnnnn(TA)9	XP_010963955.1	ADGRG6
contig_2440	5544	5575	(GT)16	XP_010963955.1	ADGRG6
contig_2440	8563	8577	(A)15	XP_010963955.1	ADGRG6
contig_2440	9363	9375	(A)13	XP_010963955.1	ADGRG6
contig_28327	27008	27023	(TG)8	XP_010964688.1	ADGRG7
contig_28327	30844	30856	(T)13	XP_010964688.1	ADGRG7
contig_28327	32173	32189	(A)17	XP_010964688.1	ADGRG7
contig_28092	51560	51573	(T)14	XP_010992147.1	ADGRL1
contig_28092	51708	51719	(T)12	XP_010992147.1	ADGRL1
contig_464	50116	50136	(TTATTTT)3	XP_010992147.1	ADGRL1
contig_464	58769	58781	(G)13	XP_010992147.1	ADGRL1
contig_464	58923	58934	(T)12	XP_010992147.1	ADGRL1
contig_464	61377	61402	(AG)13	XP_010992147.1	ADGRL1
contig_464	61690	61701	(AG)6	XP_010992147.1	ADGRL1
contig_464	65369	65404	(TG)18	XP_010992147.1	ADGRL1
contig_464	66184	66198	(CTT)5	XP_010992147.1	ADGRL1
contig_28092	10697	10723	(TTG)9	XP_010961647.1	ADGRL2
contig_28092	24857	24869	(A)13	XP_010961647.1	ADGRL2
contig_28092	28253	28301	(TG)16cgtgc(GT)6	XP_010961647.1	ADGRL2
contig_28092	30643	30658	(T)16	XP_010961647.1	ADGRL2
contig_28092	3442	3461	(CAAAA)4	XP_010961647.1	ADGRL2
contig_28092	38472	38489	(AC)9	XP_010961647.1	ADGRL2
contig_28092	39596	39608	(T)13	XP_010961647.1	ADGRL2
contig_28092	46524	46535	(T)12	XP_010961647.1	ADGRL2
contig_28092	47942	47992	(TA)8ttt(TA)9(AT)7	XP_010961647.1	ADGRL2
contig_28092	4859	4875	(A)17	XP_010961647.1	ADGRL2
contig_28092	5971	5983	(A)13	XP_010961647.1	ADGRL2
contig_28092	9818	9831	(T)14	XP_010961647.1	ADGRL2
contig_9839	14961	14972	(A)12	XP_010961655.1	ADGRL4
contig_9839	15402	15423	(AC)11	XP_010961655.1	ADGRL4
contig_9839	17023	17034	(T)12	XP_010961655.1	ADGRL4
contig_9839	18110	18124	(T)15	XP_010961655.1	ADGRL4
contig_9839	18415	18438	(TG)12	XP_010961655.1	ADGRL4
contig_9839	21591	21603	(T)13	XP_010961655.1	ADGRL4
contig_9839	33721	33740	(TGTTT)4	XP_010961655.1	ADGRL4
contig_9839	55541	55552	(TC)6	XP_010987386.1	ADGRL4
contig_9839	57672	57686	(GGT)5	XP_010987386.1	ADGRL4
contig_9839	59617	59628	(TA)6	XP_010987386.1	ADGRL4
contig_45673	12459	12472	(A)14	XP_010995546.1	ADGRV1
contig_45673	15275	15286	(TG)6	XP_010995546.1	ADGRV1
contig_45673	27788	27800	(A)13	XP_010995546.1	ADGRV1
contig_45673	30641	30652	(A)12	XP_010995546.1	ADGRV1
contig_45673	9247	9258	(TG)6	XP_010995546.1	ADGRV1
contig_23067	10063	10106	(GT)22	XP_010951865.1	ADH4
contig_23067	9355	9374	(AAACA)4	XP_010951865.1	ADH4
contig_16380	10245	10258	(TC)7	XP_010968946.1	ADHFE1
contig_16380	17094	17106	(T)13	XP_010968946.1	ADHFE1
contig_16380	28876	28890	(T)15	XP_010968946.1	ADHFE1
contig_16380	31052	31071	(GAAG)5	XP_010968946.1	ADHFE1
contig_16380	6407	6420	(T)14	XP_010968946.1	ADHFE1
contig_16380	8842	8853	(AT)6	XP_010968946.1	ADHFE1
contig_9415	60581	60600	(AGGG)5	XP_010957051.1	ADIG
contig_36740	18553	18566	(T)14	XP_010957519.1	ADIPOQ
contig_36740	20990	21009	(CATT)5	XP_010957519.1	ADIPOQ
contig_87218	5837	5860	(AT)12	XP_010957519.1	ADIPOQ
contig_14091	73097	73120	(CAGGAGAG)3	XP_010954535.1	ADIPOR1
contig_14091	74806	74820	(CCT)5	XP_010954535.1	ADIPOR1
contig_46350	5060	5077	(AGG)6	XP_010954535.1	ADIPOR1
contig_26038	109232	109249	(A)18	XP_010956913.1	ADNP
contig_26038	109807	109819	(T)13	XP_010956913.1	ADNP
contig_24812	33789	33802	(AT)7	XP_010995813.1	ADNP2
contig_34936	103850	103861	(G)12	XP_010973612.1	ADORA2B
contig_8867	52826	52837	(T)12	XP_010973612.1	ADORA2B
contig_8867	54779	54793	(A)15	XP_010973612.1	ADORA2B
contig_8867	54945	54964	(GGCGG)4	XP_010973612.1	ADORA2B
contig_51003	1697	1714	(TG)9	XP_010993607.1	ADORA3
contig_51003	5958	5987	(AC)15	XP_010993607.1	ADORA3
contig_12546	23259	23301	(TG)9tacacattt(TA)8	XP_010953599.1	ADPGK
contig_12546	23975	23992	(T)18	XP_010953599.1	ADPGK
contig_12546	25468	25481	(A)14	XP_010953599.1	ADPGK
contig_12546	26486	26500	(T)15	XP_010953599.1	ADPGK
contig_12546	26850	26865	(T)16	XP_010953599.1	ADPGK
contig_7653	56988	57001	(A)14	XP_010969155.1	ADPRH
contig_7653	59916	59933	(T)18	XP_010969155.1	ADPRH
contig_7653	60416	60431	(T)16	XP_010969155.1	ADPRH
contig_30188	17245	17264	(AAAG)5	XP_010964292.1	ADPRM
contig_30188	22046	22059	(AC)7	XP_010964292.1	ADPRM
contig_10857	61934	61951	(CGC)6	XP_010971100.1	ADRA1D
contig_50218	14976	14992	(A)17	XP_010971100.1	ADRA1D
contig_50218	15880	15893	(A)14	XP_010971100.1	ADRA1D
contig_50218	17135	17149	(GGA)5	XP_010971100.1	ADRA1D
contig_50218	17860	17883	(TCAC)6	XP_010971100.1	ADRA1D
contig_12862	5901	5924	(TCC)8	XP_010957896.1	ADRA2C
contig_16623	14868	14882	(CCG)5	XP_010957896.1	ADRA2C
contig_16623	15583	15632	(CGC)5ctcttcct(CCG)9	XP_010957896.1	ADRA2C
contig_24926	70860	70872	(A)13	XP_010957896.1	ADRA2C
contig_24926	71057	71069	(T)13	XP_010957896.1	ADRA2C
contig_19558	20574	20588	(GCG)5	XP_010968211.1	ADRB1
contig_19558	21619	21633	(GCC)5	XP_010968211.1	ADRB1
contig_2507	32164	32183	(AAATA)4	XP_010958567.1	ADSL
contig_4254	2101	2114	(A)14	XP_010971824.1	ADSS
contig_25562	39548	39560	(T)13	XP_010967141.1	ADSSL1
contig_25562	40725	40736	(GT)6	XP_010967141.1	ADSSL1
contig_4254	10253	10266	(GT)7	XP_010967141.1	ADSSL1
contig_4254	12862	12873	(T)12	XP_010967141.1	ADSSL1
contig_4254	1492	1503	(T)12	XP_010967141.1	ADSSL1
contig_4254	4807	4820	(A)14	XP_010967141.1	ADSSL1
contig_4254	920	932	(T)13	XP_010967141.1	ADSSL1
contig_68834	26290	26304	(AGC)5	XP_010967853.1	AEBP1
contig_68834	33825	33842	(GGA)6	XP_010967853.1	AEBP1
contig_23098	32203	32215	(T)13	XP_010961236.1	AEN
contig_18001	34360	34374	(GTG)5	XP_010957663.1	AFAP1
contig_18001	47082	47093	(T)12	XP_010957663.1	AFAP1
contig_18001	48016	48030	(A)15	XP_010957663.1	AFAP1
contig_18001	51474	51486	(A)13	XP_010957663.1	AFAP1
contig_18001	53943	53955	(C)13	XP_010957663.1	AFAP1
contig_18001	54969	54986	(CA)9	XP_010957663.1	AFAP1
contig_18001	56996	57009	(T)14	XP_010957663.1	AFAP1
contig_18001	64443	64457	(C)15	XP_010957663.1	AFAP1
contig_18001	75001	75012	(A)12	XP_010957663.1	AFAP1
contig_18001	76452	76465	(A)14	XP_010957663.1	AFAP1
contig_18001	77470	77483	(CA)7	XP_010957663.1	AFAP1
contig_18001	83259	83271	(A)13	XP_010957663.1	AFAP1
contig_18001	43127	43140	(T)14	XP_010957669.1	AFAP1
contig_12818	33411	33422	(CA)6	XP_010954389.1	AFAP1L1
contig_12818	34041	34052	(G)12	XP_010954389.1	AFAP1L1
contig_12818	58606	58617	(A)12	XP_010954389.1	AFAP1L1
contig_12818	60004	60070	(AAT)10gataataatgataatgataatg(ATA)5	XP_010954389.1	AFAP1L1
contig_12818	61268	61285	(CCT)6	XP_010954389.1	AFAP1L1
contig_12818	62143	62158	(AC)8	XP_010954389.1	AFAP1L1
contig_51477	15806	15817	(TG)6	XP_010968139.1	AFAP1L2
contig_51477	19604	19622	(T)19	XP_010968139.1	AFAP1L2
contig_51477	28227	28250	(AC)12	XP_010968139.1	AFAP1L2
contig_51477	5944	5957	(TG)7	XP_010968139.1	AFAP1L2
contig_51477	7046	7061	(T)16	XP_010968139.1	AFAP1L2
contig_15832	13430	13459	(AC)6(AT)9	XP_010964496.1	AFF1
contig_15832	13642	13705	(A)15ctaaattcctctgactgttggggagttgggggagg(GA)7	XP_010964496.1	AFF1
contig_15832	19685	19697	(T)13	XP_010964496.1	AFF1
contig_15832	3677	3715	(A)14(GAAAG)5	XP_010964496.1	AFF1
contig_15832	3953	3967	(A)15	XP_010964496.1	AFF1
contig_15832	6110	6133	(AC)12	XP_010964496.1	AFF1
contig_15832	6595	6606	(AT)6	XP_010964496.1	AFF1
contig_15832	7805	7817	(A)13	XP_010964496.1	AFF1
contig_33782	38681	38692	(GT)6	XP_010996085.1	AFF2
contig_33782	48698	48710	(A)13	XP_010996085.1	AFF2
contig_15337	21499	21617	(T)12aaagcacagttagnnnnnnnnnnnnnnnnnnnnnnnnnnnnnnnnnnnattaaaggttattacaaggtattgcgtacagttccctcatcaggtct(TG)6	XP_010975290.1	AFG3L2
contig_68470	5019	5032	(A)14	XP_010967648.1	AFM
contig_68470	9315	9328	(T)14	XP_010967648.1	AFM
contig_4556	22288	22307	(TTTGT)4	XP_010949007.1	AFMID
contig_4556	25647	25663	(T)17	XP_010949007.1	AFMID
contig_4556	28417	28430	(T)14	XP_010949007.1	AFMID
contig_4556	30880	30896	(A)17	XP_010949007.1	AFMID
contig_4556	31356	31367	(T)12	XP_010949007.1	AFMID
contig_4556	35701	35715	(T)15	XP_010949008.1	AFMID
contig_4556	36157	36169	(T)13	XP_010949008.1	AFMID
contig_50763	32697	32714	(TG)9	XP_010967649.1	AFP
contig_50763	32876	32889	(AT)7	XP_010967649.1	AFP
contig_50763	34751	34764	(T)14	XP_010967649.1	AFP
contig_50763	36310	36321	(A)12	XP_010967649.1	AFP
contig_50763	40592	40619	(TAGA)7	XP_010967649.1	AFP
contig_50763	46203	46215	(T)13	XP_010967649.1	AFP
contig_50710	1242	1254	(T)13	XP_010950227.1	AFTPH
contig_50710	7451	7494	(GT)15(AT)7	XP_010950227.1	AFTPH
contig_185	17422	17441	(AC)10	XP_010951625.1	AGA
contig_185	10491	10502	(T)12	XP_010951626.1	AGA
contig_185	8172	8183	(T)12	XP_010951626.1	AGA
contig_4230	9999	10010	(TG)6	XP_010974099.1	AGAP1
contig_4230	2585	2601	(A)17	XP_010991660.1	AGAP2
contig_4399	17530	17544	(CTG)5	XP_010950802.1	AGAP3
contig_4399	18555	18636	(GCCACT)4(GCC)5tccgcctccgcctcctcctcctccacca(CCT)5	XP_010950802.1	AGAP3
contig_4399	25060	25079	(CTCCC)4	XP_010950802.1	AGAP3
contig_1430	40739	40772	(GT)6atatatatat(AC)6	XP_010962832.1	AGBL2
contig_1430	41237	41256	(T)20	XP_010962832.1	AGBL2
contig_1430	46793	46810	(TGC)6	XP_010962832.1	AGBL2
contig_1430	48313	48327	(T)15	XP_010962832.1	AGBL2
contig_1430	52802	52813	(T)12	XP_010962832.1	AGBL2
contig_1430	54865	54885	(AGAATGT)3	XP_010962832.1	AGBL2
contig_1430	61362	61376	(AGA)5	XP_010962832.1	AGBL2
contig_1430	66460	66480	(CAAGCAC)3	XP_010962832.1	AGBL2
contig_24676	18370	18383	(TA)7	XP_010945812.1	AGBL3
contig_12128	52154	52172	(G)19	XP_010946813.1	AGBL5
contig_16250	58072	58083	(TG)6	XP_010947203.1	AGFG1
contig_16250	64380	64391	(A)12	XP_010947203.1	AGFG1
contig_16250	66878	66891	(A)14	XP_010947203.1	AGFG1
contig_16250	67432	67443	(A)12	XP_010947203.1	AGFG1
contig_16250	72749	72760	(A)12	XP_010947203.1	AGFG1
contig_16250	72963	72974	(A)12	XP_010947203.1	AGFG1
contig_16250	80089	80108	(CCTA)5	XP_010947203.1	AGFG1
contig_26311	1528	1540	(T)13	XP_010947203.1	AGFG1
contig_36217	23308	23323	(CA)8	XP_010997344.1	AGFG2
contig_17593	10931	10950	(AT)10	XP_010947572.1	AGGF1
contig_17593	15205	15216	(T)12	XP_010947572.1	AGGF1
contig_17593	22648	22765	(AT)6gtatgtatatgtataattgaaccattttgctgtacacctgaagctaacattgtaaactgactacacttcaataaaaaaaacttttttaaagg(A)14	XP_010947572.1	AGGF1
contig_17593	27446	27463	(AC)9	XP_010947572.1	AGGF1
contig_17593	35348	35363	(T)16	XP_010947572.1	AGGF1
contig_18766	31296	31309	(A)14	XP_010945750.1	AGK
contig_18766	32844	32858	(T)15	XP_010945750.1	AGK
contig_15694	17551	17570	(GTTT)5	XP_010973576.1	AGL
contig_15694	26087	26102	(TG)8	XP_010973576.1	AGL
contig_15694	32419	32430	(A)12	XP_010973576.1	AGL
contig_15694	41194	41213	(CTAC)5	XP_010973576.1	AGL
contig_15694	46701	46720	(CA)10	XP_010973576.1	AGL
contig_15694	48285	48296	(TA)6	XP_010973576.1	AGL
contig_15694	52837	52857	(A)21	XP_010973576.1	AGL
contig_15694	54677	54691	(T)15	XP_010973576.1	AGL
contig_15694	54981	55021	(T)12gttttgttttattttg(T)13	XP_010973576.1	AGL
contig_15694	60192	60203	(AT)6	XP_010973576.1	AGL
contig_15694	65016	65027	(A)12	XP_010973576.1	AGL
contig_15694	70209	70220	(A)12	XP_010973576.1	AGL
contig_6749	162227	162240	(A)14	XP_010955801.1	AGMAT
contig_6749	170391	170404	(A)14	XP_010955801.1	AGMAT
contig_32047	21724	21750	(T)27	XP_010958205.1	AGO3
contig_20656	22547	22562	(T)16	XP_010958208.1	AGO4
contig_20656	26476	26488	(T)13	XP_010958208.1	AGO4
contig_20656	31505	31518	(A)14	XP_010958208.1	AGO4
contig_20656	33295	33307	(T)13	XP_010958208.1	AGO4
contig_26725	21551	21562	(AG)6	XP_010958208.1	AGO4
contig_26725	49333	49345	(G)13	XP_010958208.1	AGO4
contig_32047	25356	25371	(T)16	XP_010958208.1	AGO4
contig_32047	26227	26240	(T)14	XP_010958208.1	AGO4
contig_32047	27381	27394	(TA)7	XP_010958208.1	AGO4
contig_32047	28062	28085	(GTTT)6	XP_010958208.1	AGO4
contig_32047	28342	28354	(A)13	XP_010958208.1	AGO4
contig_32047	28698	28718	(T)21	XP_010958208.1	AGO4
contig_32047	28970	28984	(A)15	XP_010958208.1	AGO4
contig_32047	29400	29420	(TTTTTTG)3	XP_010958208.1	AGO4
contig_32047	30446	30457	(T)12	XP_010958208.1	AGO4
contig_32047	31629	31644	(A)16	XP_010958208.1	AGO4
contig_32047	37092	37107	(A)16	XP_010958208.1	AGO4
contig_32047	40458	40472	(T)15	XP_010958208.1	AGO4
contig_32047	42553	42572	(CATT)5	XP_010958208.1	AGO4
contig_28037	70214	70225	(AC)6	XP_010980524.1	AGPAT1
contig_28037	70349	70362	(CA)7	XP_010980524.1	AGPAT1
contig_13113	12355	12375	(GCT)7	XP_010997917.1	AGPAT2
contig_7881	65892	65923	(GT)10(GA)6	XP_010998221.1	AGPAT3
contig_42103	10618	10632	(ATG)5	XP_010975048.1	AGPAT4
contig_42103	4284	4298	(TTG)5	XP_010975048.1	AGPAT4
contig_42103	4463	4511	(GT)8ctggtgtatgtgtgtatgtga(TG)6	XP_010975048.1	AGPAT4
contig_7881	54482	54495	(CA)7	XP_010975048.1	AGPAT4
contig_30828	12251	12263	(A)13	XP_010965462.1	AGR2
contig_30828	9287	9299	(T)13	XP_010965462.1	AGR2
contig_42475	23877	23889	(A)13	XP_010965463.1	AGR3
contig_1654	34872	34885	(A)14	XP_010945722.1	AGTR2
contig_29519	13609	13620	(T)12	XP_010953842.1	AGXT2
contig_29519	14280	14292	(A)13	XP_010953842.1	AGXT2
contig_29519	1480	1571	(T)19aattcttagaaaaagctacagagggggaaaaaattacttcaggtattgactttcaaagtc(T)13	XP_010953842.1	AGXT2
contig_29519	3947	3970	(TTGA)6	XP_010953842.1	AGXT2
contig_29519	4663	4727	(TAAAT)13	XP_010953842.1	AGXT2
contig_29519	7039	7054	(T)16	XP_010953842.1	AGXT2
contig_25326	15517	15538	(AC)11	XP_010971940.1	AHCTF1
contig_25326	18281	18302	(TA)11	XP_010971940.1	AHCTF1
contig_25326	24335	24348	(A)14	XP_010971940.1	AHCTF1
contig_25326	24752	24764	(A)13	XP_010971940.1	AHCTF1
contig_25326	33250	33268	(A)19	XP_010971940.1	AHCTF1
contig_25326	34061	34074	(TG)7	XP_010971940.1	AHCTF1
contig_25326	40164	40175	(AC)6	XP_010971940.1	AHCTF1
contig_25326	42338	42349	(T)12	XP_010971940.1	AHCTF1
contig_25326	52942	52981	(A)12nnnnnnnnnn(AG)9	XP_010971940.1	AHCTF1
contig_25326	54752	54763	(A)12	XP_010971940.1	AHCTF1
contig_25326	60675	60686	(A)12	XP_010971940.1	AHCTF1
contig_25326	69145	69180	(GAAG)9	XP_010971940.1	AHCTF1
contig_10608	50755	50766	(T)12	XP_010974005.1	AHCYL2
contig_10608	54656	54671	(AG)8	XP_010974005.1	AHCYL2
contig_10608	56213	56226	(T)14	XP_010974005.1	AHCYL2
contig_10608	60600	60611	(T)12	XP_010974005.1	AHCYL2
contig_10608	69662	69681	(TAAAA)4	XP_010974005.1	AHCYL2
contig_10608	71009	71020	(G)12	XP_010974005.1	AHCYL2
contig_10608	76860	76871	(A)12	XP_010974005.1	AHCYL2
contig_10608	77493	77512	(TTTC)5	XP_010974005.1	AHCYL2
contig_1339	62930	62941	(A)12	XP_010974005.1	AHCYL2
contig_1339	65818	65829	(TG)6	XP_010974005.1	AHCYL2
contig_17972	12763	12776	(AC)7	XP_010974005.1	AHCYL2
contig_17972	17721	17732	(T)12	XP_010974005.1	AHCYL2
contig_11134	54762	54776	(GGT)5	XP_010946290.1	AHDC1
contig_11134	56223	56238	(C)16	XP_010946290.1	AHDC1
contig_7628	26394	26406	(A)13	XP_010963915.1	AHI1
contig_7628	31831	31845	(T)15	XP_010963915.1	AHI1
contig_7628	34005	34025	(GAAAAAA)3	XP_010963915.1	AHI1
contig_7628	36871	36885	(CAC)5	XP_010963915.1	AHI1
contig_7628	41293	41305	(T)13	XP_010963915.1	AHI1
contig_7628	43112	43124	(T)13	XP_010963915.1	AHI1
contig_7628	56927	56938	(T)12	XP_010963915.1	AHI1
contig_7628	64828	64839	(T)12	XP_010963915.1	AHI1
contig_7628	66560	66573	(A)14	XP_010963915.1	AHI1
contig_7628	70278	70293	(T)16	XP_010963915.1	AHI1
contig_29251	11273	11284	(AC)6	XP_010982951.1	AHR
contig_69935	13791	13802	(CT)6	XP_010982951.1	AHR
contig_69935	16635	16646	(AC)6	XP_010982951.1	AHR
contig_69935	5595	5609	(T)15	XP_010982951.1	AHR
contig_31553	12606	12629	(GGCGAG)4	XP_010993756.1	AHRR
contig_31553	14024	14038	(A)15	XP_010993756.1	AHRR
contig_31553	24080	24092	(G)13	XP_010993756.1	AHRR
contig_1512	45192	45206	(T)15	XP_010988071.1	AHSA2P
contig_1512	53490	53502	(T)13	XP_010988071.1	AHSA2P
contig_1512	55858	55893	(TGAA)9	XP_010988071.1	AHSA2P
contig_2631	31979	31993	(T)15	XP_010988071.1	AHSA2P
contig_2631	36182	36194	(T)13	XP_010988071.1	AHSA2P
contig_2631	36359	36372	(T)14	XP_010988071.1	AHSA2P
contig_32983	25546	25569	(G)24	XP_010989194.1	AICDA
contig_27723	71436	71459	(GGACAGTC)3	XP_010954181.1	AIF1L
contig_27723	71922	71933	(CT)6	XP_010954181.1	AIF1L
contig_9976	100494	100506	(T)13	XP_010954181.1	AIF1L
contig_6102	17970	17981	(T)12	XP_010966729.1	AIFM1
contig_6102	24845	24866	(AT)11	XP_010966729.1	AIFM1
contig_6102	27205	27234	(TTTTG)6	XP_010966729.1	AIFM1
contig_6102	28174	28187	(A)14	XP_010966729.1	AIFM1
contig_42110	10222	10233	(AG)6	XP_010949961.1	AIFM2
contig_42110	10381	10396	(TG)8	XP_010949961.1	AIFM2
contig_42110	4284	4299	(T)16	XP_010949961.1	AIFM2
contig_12849	11178	11221	(AATA)11	XP_010975383.1	AIM2
contig_12849	9816	9863	(GATA)12	XP_010975383.1	AIM2
contig_84740	2832	2845	(T)14	XP_010975383.1	AIM2
contig_84740	3923	3934	(CA)6	XP_010975383.1	AIM2
contig_31684	20685	20702	(AC)9	XP_010951932.1	AIMP1
contig_31684	21148	21159	(A)12	XP_010951932.1	AIMP1
contig_31684	22402	22413	(A)12	XP_010951932.1	AIMP1
contig_31684	25066	25089	(TA)12	XP_010951932.1	AIMP1
contig_31684	4582	4595	(T)14	XP_010951932.1	AIMP1
contig_43532	9379	9395	(C)17	XP_010964009.1	AIMP2
contig_24353	10128	10143	(CA)8	XP_010982251.1	AIPL1
contig_15102	8375	8388	(C)14	XP_010964860.1	AIRE
contig_15102	12816	12831	(CA)8	XP_010995977.1	AIRE
contig_15102	17231	17251	(GGGTCAG)3	XP_010995977.1	AIRE
contig_11889	6313	6352	(AG)11(TG)9	XP_010953016.1	AJUBA
contig_29825	28484	28495	(CA)6	XP_010950441.1	AK2
contig_29825	40891	40902	(T)12	XP_010950441.1	AK2
contig_6122	36234	36245	(T)12	XP_010966185.1	AK3
contig_6122	36886	36898	(A)13	XP_010966185.1	AK3
contig_6122	40709	40721	(T)13	XP_010966185.1	AK3
contig_6122	40859	40870	(A)12	XP_010966185.1	AK3
contig_6122	42025	42042	(AC)9	XP_010966185.1	AK3
contig_1928	1012	1023	(TG)6	XP_010947889.1	AK4
contig_1928	1174	1199	(AT)13	XP_010947889.1	AK4
contig_1928	1466	1479	(AC)7	XP_010947889.1	AK4
contig_1928	5078	5090	(T)13	XP_010947889.1	AK4
contig_62967	17585	17598	(AT)7	XP_010961683.1	AK5
contig_62967	18445	18460	(T)16	XP_010961683.1	AK5
contig_62967	9593	9607	(TGA)5	XP_010961683.1	AK5
contig_8398	12992	13007	(A)16	XP_010947636.1	AK6
contig_8398	4830	4843	(AT)7	XP_010947637.1	AK6
contig_8398	7494	7505	(G)12	XP_010947637.1	AK6
contig_11141	13930	13976	(T)13nnnnnnnnnnnnnnnnn(T)17	XP_010967062.1	AK7
contig_11141	14163	14177	(T)15	XP_010967062.1	AK7
contig_11141	14715	14729	(T)15	XP_010967062.1	AK7
contig_11141	19005	19016	(A)12	XP_010967062.1	AK7
contig_11141	23307	23320	(A)14	XP_010967062.1	AK7
contig_11141	23832	23845	(T)14	XP_010967062.1	AK7
contig_11141	25288	25305	(GAG)6	XP_010967062.1	AK7
contig_8146	14262	14276	(TTG)5	XP_010973704.1	AK8
contig_8146	15271	15284	(T)14	XP_010973704.1	AK8
contig_8146	15822	15835	(TC)7	XP_010973704.1	AK8
contig_8146	16075	16087	(T)13	XP_010973704.1	AK8
contig_1883	37098	37109	(T)12	XP_010949385.1	AKAP1
contig_1883	37655	37778	(GGTTTG)4ggtgaagtaggaaggaagcaggaagaagggtggggtgggatggggtggggaacaggacaccttaatgttgacatttttcttcta(T)16	XP_010949385.1	AKAP1
contig_1883	39066	39083	(ACC)6	XP_010949385.1	AKAP1
contig_1883	39688	39705	(C)18	XP_010949385.1	AKAP1
contig_1883	47914	47925	(T)12	XP_010949385.1	AKAP1
contig_1883	50521	50532	(AG)6	XP_010949385.1	AKAP1
contig_1659	9298	9311	(A)14	XP_010973614.1	AKAP10
contig_74278	17590	17601	(T)12	XP_010971573.1	AKAP11
contig_74278	8599	8611	(A)13	XP_010971573.1	AKAP11
contig_74278	9545	9557	(T)13	XP_010971573.1	AKAP11
contig_59078	25343	25358	(AG)8	XP_010992344.1	AKAP12
contig_59078	26021	26033	(A)13	XP_010992344.1	AKAP12
contig_6752	13267	13298	(GT)16	XP_010945690.1	AKAP14
contig_6752	6496	6510	(A)15	XP_010945690.1	AKAP14
contig_6752	9139	9156	(CA)9	XP_010945690.1	AKAP14
contig_75043	14506	14517	(G)12	XP_010994918.1	AKAP17A
contig_9314	20896	20927	(AC)16	XP_010994918.1	AKAP17A
contig_9314	21569	21582	(A)14	XP_010994918.1	AKAP17A
contig_29245	30984	30998	(TTG)5	XP_010963080.1	AKAP3
contig_29245	24992	25008	(A)17	XP_010962425.1	AKAP4
contig_29245	25906	25949	(GT)6gagtgagtga(GT)11	XP_010962425.1	AKAP4
contig_43762	6702	6715	(CA)7	XP_010962425.1	AKAP4
contig_43762	9490	9517	(AC)14	XP_010962425.1	AKAP4
contig_25523	70331	70350	(AGAT)5	XP_010964123.1	AKAP7
contig_25523	73016	73027	(T)12	XP_010964123.1	AKAP7
contig_25523	74170	74183	(A)14	XP_010964123.1	AKAP7
contig_25523	78808	78857	(TG)17(CG)8	XP_010964123.1	AKAP7
contig_25523	90320	90335	(AT)8	XP_010964123.1	AKAP7
contig_25523	91919	91947	(TA)6tctcc(TA)6	XP_010964123.1	AKAP7
contig_25523	93750	93781	(A)16(GA)8	XP_010964123.1	AKAP7
contig_25523	95588	95600	(A)13	XP_010964123.1	AKAP7
contig_10862	104409	104425	(T)17	XP_010997208.1	AKAP8
contig_10862	110183	110194	(T)12	XP_010997208.1	AKAP8
contig_10862	82020	82035	(T)16	XP_010960422.1	AKAP8L
contig_10862	68060	68072	(A)13	XP_010997207.1	AKAP8L
contig_44407	5563	5577	(AGC)5	XP_010963199.1	AKIP1
contig_22422	17858	17870	(A)13	XP_010963200.1	AKIP1
contig_2528	26323	26342	(TTTG)5	XP_010958156.1	AKIRIN1
contig_59318	28998	29013	(TA)8	XP_010986028.1	AKIRIN2
contig_59318	29950	29961	(T)12	XP_010986028.1	AKIRIN2
contig_16944	49088	49107	(TGTTT)4	XP_010961936.1	AKTIP
contig_17373	23279	23308	(CA)15	XP_010961936.1	AKTIP
contig_2425	189806	189823	(CA)9	XP_010967379.1	ALAS1
contig_17606	11901	11920	(TTGTT)4	XP_010954037.1	ALAS2
contig_17606	12794	12837	(TA)14(CA)8	XP_010954037.1	ALAS2
contig_17606	1469	1482	(AC)7	XP_010954037.1	ALAS2
contig_17606	4033	4092	(TAC)20	XP_010954037.1	ALAS2
contig_37156	16859	16871	(T)13	XP_010967650.1	ALB
contig_37156	18477	18501	(GTTTT)5	XP_010967650.1	ALB
contig_37156	19392	19403	(AC)6	XP_010967650.1	ALB
contig_37156	5043	5054	(T)12	XP_010967650.1	ALB
contig_2778	65207	65220	(T)14	XP_010967324.1	ALCAM
contig_2778	70613	70628	(A)16	XP_010967324.1	ALCAM
contig_2778	72557	72580	(TG)12	XP_010967324.1	ALCAM
contig_2778	72719	72742	(TG)12	XP_010967324.1	ALCAM
contig_2778	77107	77118	(AG)6	XP_010967324.1	ALCAM
contig_23003	103	134	(TA)16	XP_010969439.1	ALDH18A1
contig_23003	16516	16527	(GT)6	XP_010969439.1	ALDH18A1
contig_23003	27827	27838	(T)12	XP_010969439.1	ALDH18A1
contig_16732	35618	35629	(TA)6	XP_010951065.1	ALDH1A1
contig_16732	36638	36664	(TA)6tgg(AT)6	XP_010951065.1	ALDH1A1
contig_16732	38600	38638	(ATT)13	XP_010951065.1	ALDH1A1
contig_299	22381	22396	(A)16	XP_010967754.1	ALDH1A2
contig_299	23950	23963	(A)14	XP_010967754.1	ALDH1A2
contig_5797	10508	10522	(A)15	XP_010967754.1	ALDH1A2
contig_5797	12951	12962	(TC)6	XP_010967754.1	ALDH1A2
contig_5797	3521	3538	(AT)9	XP_010967754.1	ALDH1A2
contig_299	12010	12039	(TGTTTT)5	XP_010983636.1	ALDH1A3
contig_299	12806	12817	(TG)6	XP_010983636.1	ALDH1A3
contig_299	14658	14670	(A)13	XP_010983636.1	ALDH1A3
contig_299	28203	28214	(TG)6	XP_010983636.1	ALDH1A3
contig_53180	32994	33007	(TC)7	XP_010983636.1	ALDH1A3
contig_53180	49968	50011	(AC)11atag(AC)9	XP_010983636.1	ALDH1A3
contig_53180	50124	50141	(AC)9	XP_010983636.1	ALDH1A3
contig_268	39716	39745	(TCCTG)6	XP_010996534.1	ALDH1L1
contig_47265	3040	3056	(T)17	XP_010996534.1	ALDH1L1
contig_47265	41	80	(TG)20	XP_010996534.1	ALDH1L1
contig_47265	5639	5653	(TGG)5	XP_010996534.1	ALDH1L1
contig_4018	13223	13234	(A)12	XP_010967936.1	ALDH2
contig_4018	14311	14323	(A)13	XP_010967936.1	ALDH2
contig_4018	19754	19765	(T)12	XP_010967936.1	ALDH2
contig_4018	20899	21055	(A)17tctgatgcacactcactcatgggctctctctcttacag(AC)8nnnnnnnnnnnnnnnnnnnnnnnnnnnnnnnnnnnnnnnnnnnnnnnnnnnnnnnnnnnnnnnnnnnnnnnn(AC)7	XP_010967936.1	ALDH2
contig_4018	6630	6644	(T)15	XP_010967936.1	ALDH2
contig_18632	24561	24584	(GAGC)6	XP_010973616.1	ALDH3A1
contig_31841	68881	68892	(T)12	XP_010995969.1	ALDH4A1
contig_31841	70537	70548	(GT)6	XP_010995969.1	ALDH4A1
contig_31841	80300	80313	(T)14	XP_010995969.1	ALDH4A1
contig_31841	80601	80615	(T)15	XP_010995969.1	ALDH4A1
contig_12017	23342	23361	(AAAAC)4	XP_010972546.1	ALDH5A1
contig_12017	29062	29125	(AT)12acacacacac(AT)8(GT)7	XP_010972546.1	ALDH5A1
contig_12017	33654	33672	(T)19	XP_010972546.1	ALDH5A1
contig_12017	37551	37563	(A)13	XP_010972546.1	ALDH5A1
contig_24697	75887	75914	(AC)14	XP_010969857.1	ALDH7A1
contig_24697	77521	77532	(A)12	XP_010969857.1	ALDH7A1
contig_24697	78830	78847	(TA)9	XP_010969857.1	ALDH7A1
contig_24697	86021	86032	(T)12	XP_010969857.1	ALDH7A1
contig_24697	93947	93963	(A)17	XP_010969857.1	ALDH7A1
contig_24697	96526	96632	(A)19gccacatatacttactttgtaacggctacactaatgagggaagttgttggagctcctttccttgtaagggtc(A)16	XP_010969857.1	ALDH7A1
contig_44453	10800	10811	(A)12	XP_010952099.1	ALDH9A1
contig_44453	11647	11662	(T)16	XP_010952099.1	ALDH9A1
contig_44453	1415	1434	(AAAC)5	XP_010952099.1	ALDH9A1
contig_44453	447	460	(A)14	XP_010952099.1	ALDH9A1
contig_44453	6113	6125	(A)13	XP_010952099.1	ALDH9A1
contig_44453	6290	6302	(A)13	XP_010952099.1	ALDH9A1
contig_44453	6441	6452	(T)12	XP_010952099.1	ALDH9A1
contig_44453	7331	7350	(TAAA)5	XP_010952099.1	ALDH9A1
contig_44453	8640	8657	(A)18	XP_010952099.1	ALDH9A1
contig_7911	27697	27722	(TG)13	XP_010952099.1	ALDH9A1
contig_20113	22220	22231	(TC)6	XP_010970816.1	ALDOA
contig_20113	25595	25607	(T)13	XP_010970816.1	ALDOA
contig_4123	14977	15000	(GGCAGTGT)3	XP_010970816.1	ALDOA
contig_14943	6166	6179	(TA)7	XP_010952399.1	ALG10
contig_14943	7484	7501	(TG)9	XP_010952399.1	ALG10
contig_16681	12186	12199	(T)14	XP_010949752.1	ALG11
contig_16681	13414	13430	(A)17	XP_010949752.1	ALG11
contig_40030	5157	5173	(A)17	XP_010955584.1	ALG12
contig_40030	9387	9398	(T)12	XP_010955584.1	ALG12
contig_3491	32200	32227	(GT)14	XP_010966101.1	ALG13
contig_3491	36631	36644	(T)14	XP_010966101.1	ALG13
contig_3491	37902	37941	(ATTT)10	XP_010966101.1	ALG13
contig_3491	38524	38539	(A)16	XP_010966101.1	ALG13
contig_3491	40368	40402	(ATGT)5(TG)9*	XP_010966101.1	ALG13
contig_3491	41581	41593	(A)13	XP_010966101.1	ALG13
contig_3491	55313	55325	(A)13	XP_010966101.1	ALG13
contig_3491	63148	63165	(ACC)6	XP_010966101.1	ALG13
contig_10985	16350	16363	(T)14	XP_010975759.1	ALG2
contig_62155	17163	17174	(GT)6	XP_010946171.1	ALG3
contig_20771	102091	102105	(T)15	XP_010949786.1	ALG5
contig_20771	94500	94511	(T)12	XP_010949786.1	ALG5
contig_20771	94680	94703	(TCCTGG)4	XP_010949786.1	ALG5
contig_11974	4477	4489	(T)13	XP_010948008.1	ALG6
contig_35540	12141	12154	(TG)7	XP_010948008.1	ALG6
contig_35540	20039	20054	(T)16	XP_010948008.1	ALG6
contig_35540	20572	20589	(TG)9	XP_010948008.1	ALG6
contig_35540	4811	4827	(T)17	XP_010948008.1	ALG6
contig_35540	9903	9916	(GT)7	XP_010948008.1	ALG6
contig_13499	18555	18567	(A)13	XP_010988406.1	ALG8
contig_13499	24250	24263	(T)14	XP_010988406.1	ALG8
contig_13499	5901	5914	(AC)7	XP_010988406.1	ALG8
contig_45272	6063	6076	(GT)7	XP_010956155.1	ALKAL2
contig_11915	46109	46123	(A)15	XP_010946192.1	ALKBH1
contig_11915	46354	46365	(A)12	XP_010946192.1	ALKBH1
contig_11915	47305	47318	(A)14	XP_010946192.1	ALKBH1
contig_73225	11889	11902	(CA)7	XP_010961864.1	ALKBH2
contig_73225	12243	12256	(GA)7	XP_010961864.1	ALKBH2
contig_19651	11723	11737	(T)15	XP_010962955.1	ALKBH3
contig_19651	12256	12267	(CT)6	XP_010962955.1	ALKBH3
contig_19651	15662	15673	(T)12	XP_010962955.1	ALKBH3
contig_19651	19221	19233	(A)13	XP_010962955.1	ALKBH3
contig_50222	128242	128254	(A)13	XP_010982343.1	ALKBH4
contig_11559	64605	64631	(GCC)9	XP_010991896.1	ALKBH5
contig_11559	73779	73796	(T)18	XP_010991896.1	ALKBH5
contig_20962	28011	28034	(TTTG)6	XP_010948426.1	ALKBH6
contig_37193	15132	15143	(TA)6	XP_010954749.1	ALKBH8
contig_37193	4062	4075	(A)14	XP_010954749.1	ALKBH8
contig_37193	5624	5635	(TA)6	XP_010954749.1	ALKBH8
contig_37193	7472	7486	(A)15	XP_010954749.1	ALKBH8
contig_37193	8581	8592	(A)12	XP_010954749.1	ALKBH8
contig_37193	9324	9338	(CAT)5	XP_010954749.1	ALKBH8
contig_41542	7044	7055	(T)12	XP_010984278.1	ALLC
contig_16164	57562	57573	(AG)6	XP_010964240.1	ALOX15B
contig_16164	48804	48819	(T)16	XP_010961823.1	ALOX5
contig_16164	61061	61072	(GA)6	XP_010961823.1	ALOX5
contig_54311	15017	15029	(A)13	XP_010961823.1	ALOX5
contig_54311	16441	16453	(A)13	XP_010961823.1	ALOX5
contig_54311	7644	7673	(CA)15	XP_010961823.1	ALOX5
contig_9762	146709	146722	(TG)7	XP_010949832.1	ALOX5AP
contig_9762	149779	149793	(TAT)5	XP_010949832.1	ALOX5AP
contig_9762	153906	153939	(GT)17	XP_010949832.1	ALOX5AP
contig_9762	158514	158525	(A)12	XP_010949832.1	ALOX5AP
contig_9762	161008	161025	(A)18	XP_010949832.1	ALOX5AP
contig_9762	165139	165150	(TC)6	XP_010949832.1	ALOX5AP
contig_9762	169574	169687	(CT)7aagtatataacgcctacaaaaaatacttccaaaactgcacattgccagaggaagagaaagtattacaaagaacatgttcctacaaaag(A)12	XP_010949832.1	ALOX5AP
contig_16164	26126	26139	(T)14	XP_010964243.1	ALOXE3
contig_16164	46962	46976	(GCA)5	XP_010964243.1	ALOXE3
contig_18253	11847	11858	(T)12	XP_010964243.1	ALOXE3
contig_18253	13135	13152	(TG)9	XP_010964243.1	ALOXE3
contig_18253	3447	3458	(A)12	XP_010964243.1	ALOXE3
contig_20833	101269	101286	(TAA)6	XP_010979397.1	ALPK1
contig_20833	85199	85214	(T)16	XP_010979397.1	ALPK1
contig_20833	92856	92877	(TG)11	XP_010979397.1	ALPK1
contig_20833	94920	94933	(AC)7	XP_010979397.1	ALPK1
contig_20833	98496	98513	(T)18	XP_010979397.1	ALPK1
contig_13011	14626	14638	(T)13	XP_010959604.1	ALPK2
contig_13011	21763	21774	(C)12	XP_010959604.1	ALPK2
contig_13011	21897	21914	(A)18	XP_010959604.1	ALPK2
contig_19263	4687	4801	(A)21(AG)7*ataattttaacaacaacaacaaaacactgcaatgttttgttaaaaattcatactttcataattgtaagt(A)12	XP_010953420.1	ALPK3
contig_8520	20508	20519	(A)12	XP_010955716.1	ALPL
contig_8520	22034	22050	(T)17	XP_010955716.1	ALPL
contig_8520	23986	23997	(GA)6	XP_010955716.1	ALPL
contig_24114	11179	11207	(GTTTTTTT)3(T)12*	XP_010990031.1	ALS2
contig_24114	18042	18053	(TG)6	XP_010990031.1	ALS2
contig_24114	23045	23057	(T)13	XP_010990031.1	ALS2
contig_24114	31119	31134	(A)16	XP_010990031.1	ALS2
contig_24114	7865	7878	(TG)7	XP_010990031.1	ALS2
contig_24114	9084	9100	(T)17	XP_010990031.1	ALS2
contig_6846	68765	68776	(AC)6	XP_010957101.1	ALX1
contig_6846	70024	70045	(CA)11	XP_010957101.1	ALX1
contig_1339	18474	18485	(A)12	XP_010974245.1	ALX3
contig_17914	40570	40619	(CA)25	XP_010962948.1	ALX4
contig_17914	42814	42841	(TG)14	XP_010962948.1	ALX4
contig_25583	5513	5524	(C)12	XP_010948955.1	ALYREF
contig_21793	3416	3435	(TTTTG)4	XP_010953854.1	AMACR
contig_21793	4191	4204	(T)14	XP_010953854.1	AMACR
contig_21793	6755	6772	(AC)9	XP_010953854.1	AMACR
contig_23614	13644	13675	(AC)16	XP_010967681.1	AMBN
contig_23614	7052	7067	(AC)8	XP_010967681.1	AMBN
contig_63205	12291	12305	(CAG)5	XP_010955514.1	AMBP
contig_63205	9397	9412	(T)16	XP_010955514.1	AMBP
contig_14326	47237	47258	(TG)11	XP_010963720.1	AMD1
contig_35652	1048	1061	(A)14	XP_010963720.1	AMD1
contig_58970	15757	15768	(A)12	XP_010961056.1	AMDHD1
contig_58970	19861	19876	(AG)8	XP_010961056.1	AMDHD1
contig_58970	20453	20464	(CA)6	XP_010961056.1	AMDHD1
contig_58970	23465	23482	(AAC)6	XP_010961056.1	AMDHD1
contig_3820	124594	124611	(AC)9	XP_010948164.1	AMDHD2
contig_68391	18874	18888	(TGA)5	XP_010954171.1	AMER1
contig_68391	21367	21381	(CTG)5	XP_010954171.1	AMER1
contig_23261	10611	10631	(GGC)7	XP_010949871.1	AMER2
contig_23261	12682	12694	(A)13	XP_010949871.1	AMER2
contig_7646	10572	10584	(T)13	XP_010965633.1	AMFR
contig_7646	13903	14019	(CA)9nnnnnnnnnnnnnnnnnnnnnnnnnnnnnnnnnnnnnnnnnnnnnnnnnnnnnnnnnnnnnnnnnnnnnnnnnnnnnnnnn(AT)9	XP_010965633.1	AMFR
contig_7646	22214	22225	(GT)6	XP_010965633.1	AMFR
contig_7646	7449	7468	(AC)10	XP_010965633.1	AMFR
contig_7646	810	830	(AAAAAAC)3	XP_010965633.1	AMFR
contig_7646	9693	9712	(AATA)5	XP_010965633.1	AMFR
contig_12473	19863	19882	(AAAC)5	XP_010962669.1	AMHR2
contig_35386	12781	12794	(A)14	XP_010946555.1	AMIGO1
contig_16656	12308	12328	(ATA)7	XP_010952867.1	AMMECR1L
contig_16656	16397	16417	(AAAAAAC)3	XP_010952867.1	AMMECR1L
contig_32790	100628	100657	(GGCGG)6	XP_010967098.1	AMN
contig_32790	104416	104442	(TGG)9	XP_010967098.1	AMN
contig_32790	105761	105775	(CCT)5	XP_010967098.1	AMN
contig_7866	25855	25893	(CAC)5catcat(CAC)6	XP_010952414.1	AMN1
contig_7866	27422	27433	(CA)6	XP_010952414.1	AMN1
contig_7866	31042	31091	(T)15nnnnnnnnnnnnnnnnnnnnnn(A)13	XP_010952414.1	AMN1
contig_15481	56047	56066	(GGGCG)4	XP_010971646.1	AMOTL1
contig_6047	8976	8995	(AAACA)4	XP_010966663.1	AMPD1
contig_6047	13352	13381	(AC)15	XP_010946560.1	AMPD2
contig_6047	16745	16760	(T)16	XP_010946560.1	AMPD2
contig_6047	18351	18379	(A)29	XP_010946560.1	AMPD2
contig_28356	103081	103096	(AC)8	XP_010946561.1	AMPD2
contig_5633	53281	53297	(T)17	XP_010963178.1	AMPD3
contig_22265	27335	27358	(CACCTCCC)3	XP_010967483.1	AMT
contig_36824	23460	23471	(A)12	XP_010967682.1	AMTN
contig_36824	28777	28789	(T)13	XP_010967682.1	AMTN
contig_36824	29670	29682	(T)13	XP_010967682.1	AMTN
contig_1993	10004	10023	(G)20	XP_010976529.1	AMZ1
contig_18234	23085	23096	(TG)6	XP_010946938.1	AMZ2
contig_18234	25884	25895	(T)12	XP_010946938.1	AMZ2
contig_18234	26300	26311	(C)12	XP_010946938.1	AMZ2
contig_18234	26485	26516	(GT)16	XP_010946938.1	AMZ2
contig_18234	28739	28753	(T)15	XP_010946938.1	AMZ2
contig_18234	29122	29137	(T)16	XP_010946938.1	AMZ2
contig_46533	17868	17884	(T)17	XP_010946938.1	AMZ2
contig_19083	14248	14264	(G)17	XP_010983938.1	ANAPC1
contig_19083	15943	15955	(A)13	XP_010983938.1	ANAPC1
contig_19083	16589	16603	(A)15	XP_010983938.1	ANAPC1
contig_19083	21566	21589	(AACAAA)4	XP_010983938.1	ANAPC1
contig_19083	25117	25133	(A)17	XP_010983938.1	ANAPC1
contig_19083	35229	35287	(TG)9tatttgtgagg(AC)15	XP_010983938.1	ANAPC1
contig_19083	42087	42099	(A)13	XP_010983938.1	ANAPC1
contig_19083	51376	51387	(T)12	XP_010983938.1	ANAPC1
contig_19083	53810	53823	(A)14	XP_010983938.1	ANAPC1
contig_19083	71572	71583	(CT)6	XP_010983938.1	ANAPC1
contig_19083	74062	74091	(A)12(TA)9	XP_010983938.1	ANAPC1
contig_10032	18845	18864	(AAAAC)4	XP_010952893.1	ANAPC10
contig_10032	26423	26434	(T)12	XP_010952893.1	ANAPC10
contig_2245	141658	141670	(G)13	XP_010998503.1	ANAPC11
contig_2245	143507	143525	(G)19	XP_010998503.1	ANAPC11
contig_60351	23876	23888	(T)13	XP_010998503.1	ANAPC11
contig_23439	130200	130212	(T)13	XP_010946011.1	ANAPC13
contig_2515	122527	122541	(A)15	XP_010961507.1	ANAPC16
contig_15325	49892	49903	(GC)6	XP_010958897.1	ANAPC2
contig_1644	21431	21443	(T)13	XP_010961341.1	ANAPC4
contig_1644	31547	31606	(TGTTT)12	XP_010961341.1	ANAPC4
contig_737	10299	10326	(GTTT)7	XP_010967967.1	ANAPC5
contig_737	20119	20154	(CTT)7(T)17*	XP_010967967.1	ANAPC5
contig_737	22396	22425	(AT)15	XP_010967967.1	ANAPC5
contig_737	25016	25031	(A)16	XP_010967967.1	ANAPC5
contig_737	27744	27755	(AC)6	XP_010967967.1	ANAPC5
contig_737	2896	2908	(A)13	XP_010967967.1	ANAPC5
contig_737	31256	31269	(A)14	XP_010967967.1	ANAPC5
contig_737	32531	32550	(CAAAA)4	XP_010967967.1	ANAPC5
contig_737	34150	34165	(A)16	XP_010967967.1	ANAPC5
contig_737	4810	4822	(A)13	XP_010967967.1	ANAPC5
contig_737	9545	9557	(T)13	XP_010967967.1	ANAPC5
contig_5952	46067	46082	(T)16	XP_010967959.1	ANAPC7
contig_21381	22484	22513	(TG)7tc(TG)7	XP_010948013.1	ANG
contig_5622	48186	48210	(AAACA)5	XP_010974755.1	ANGEL1
contig_5622	48695	48708	(T)14	XP_010974755.1	ANGEL1
contig_5622	51492	51505	(T)14	XP_010974755.1	ANGEL1
contig_5622	52728	52742	(T)15	XP_010974755.1	ANGEL1
contig_1958	105330	105341	(TC)6	XP_010947803.1	ANGEL2
contig_1958	108615	108628	(AT)7	XP_010947803.1	ANGEL2
contig_1958	112020	112031	(A)12	XP_010947803.1	ANGEL2
contig_1767	74658	74672	(T)15	XP_010954131.1	ANGPT1
contig_1767	77723	77734	(T)12	XP_010954131.1	ANGPT1
contig_1767	80433	80444	(A)12	XP_010954131.1	ANGPT1
contig_1767	82422	82435	(GT)7	XP_010954131.1	ANGPT1
contig_1767	84018	84029	(C)12	XP_010954131.1	ANGPT1
contig_1767	91671	91690	(AAAT)5	XP_010954131.1	ANGPT1
contig_1767	94218	94231	(T)14	XP_010954131.1	ANGPT1
contig_1767	95606	95617	(T)12	XP_010954131.1	ANGPT1
contig_4217	114742	114756	(ATA)5	XP_010959268.1	ANGPT4
contig_4217	115677	115689	(A)13	XP_010959268.1	ANGPT4
contig_4817	252861	252875	(TCC)5	XP_010953207.1	ANGPTL1
contig_22357	133230	133241	(A)12	XP_010948030.1	ANGPTL3
contig_49333	12001	12013	(T)13	XP_010971626.1	ANGPTL5
contig_49333	8628	8640	(A)13	XP_010971626.1	ANGPTL5
contig_49333	9413	9430	(TA)9	XP_010971626.1	ANGPTL5
contig_18885	16554	16567	(T)14	XP_010956480.1	ANK1
contig_18885	16784	16798	(T)15	XP_010956480.1	ANK1
contig_18885	17632	17645	(GT)7	XP_010956480.1	ANK1
contig_18885	18438	18456	(A)19	XP_010956480.1	ANK1
contig_18885	24147	24160	(TG)7	XP_010956480.1	ANK1
contig_18885	57136	57155	(AAAC)5	XP_010956480.1	ANK1
contig_18885	61130	61143	(A)14	XP_010956480.1	ANK1
contig_29556	16234	16246	(A)13	XP_010950937.1	ANK2
contig_29556	18156	18167	(TA)6	XP_010950937.1	ANK2
contig_29556	22866	22880	(ATT)5	XP_010950937.1	ANK2
contig_29556	28956	28968	(T)13	XP_010950937.1	ANK2
contig_29556	7062	7077	(A)16	XP_010950937.1	ANK2
contig_29556	8990	9106	(TG)6tcttgattatttgttacagctttgttgtatgtgtggatgagctacaagtgagaaaattaagcaagttatttcctgctcatttttccttttcag(T)12	XP_010950937.1	ANK2
contig_18885	21762	21785	(GGAG)6	XP_010950939.1	ANK2
contig_18885	24549	24562	(GT)7	XP_010950939.1	ANK2
contig_18885	27653	27676	(TG)12	XP_010950939.1	ANK2
contig_18885	28405	28416	(AC)6	XP_010950939.1	ANK2
contig_18885	36318	36337	(GT)10	XP_010950939.1	ANK2
contig_27734	64497	64510	(T)14	XP_010956253.1	ANK3
contig_27734	80382	80433	(CAC)11t(ACC)6	XP_010956253.1	ANK3
contig_27734	83580	83592	(T)13	XP_010956253.1	ANK3
contig_27734	84659	84670	(T)12	XP_010956253.1	ANK3
contig_21547	74823	74834	(AG)6	XP_010953562.1	ANKDD1A
contig_21547	80726	80774	(AAAT)5aagta(AATT)6	XP_010953562.1	ANKDD1A
contig_21547	82582	82593	(A)12	XP_010953562.1	ANKDD1A
contig_21547	85245	85264	(GTGGG)4	XP_010953562.1	ANKDD1A
contig_21547	95852	95866	(T)15	XP_010953562.1	ANKDD1A
contig_10450	20794	20809	(A)16	XP_010947580.1	ANKDD1B
contig_10450	6081	6094	(TG)7	XP_010947580.1	ANKDD1B
contig_21162	10147	10158	(A)12	XP_010948294.1	ANKEF1
contig_21162	12916	12927	(A)12	XP_010948294.1	ANKEF1
contig_21162	13134	13185	(ATCT)13	XP_010948294.1	ANKEF1
contig_21162	18280	18293	(TA)7	XP_010948294.1	ANKEF1
contig_21162	8439	8453	(T)15	XP_010948294.1	ANKEF1
contig_21162	8778	8789	(TA)6	XP_010948294.1	ANKEF1
contig_20682	12128	12145	(TA)9	XP_010988820.1	ANKFN1
contig_20682	12329	12344	(T)16	XP_010988820.1	ANKFN1
contig_20682	27909	27921	(T)13	XP_010988820.1	ANKFN1
contig_20682	31036	31049	(A)14	XP_010988820.1	ANKFN1
contig_20682	32657	32676	(TTCC)5	XP_010988820.1	ANKFN1
contig_20682	33797	33809	(A)13	XP_010988820.1	ANKFN1
contig_20682	34503	34520	(TG)9	XP_010988820.1	ANKFN1
contig_20682	35592	35619	(TG)14	XP_010988820.1	ANKFN1
contig_20682	47513	47525	(T)13	XP_010988820.1	ANKFN1
contig_20682	48425	48502	(TCTT)6ctctccccacccccaacccctctttccttcaactagg(A)17	XP_010988820.1	ANKFN1
contig_20682	8429	8442	(TG)7	XP_010988820.1	ANKFN1
contig_50589	19011	19023	(T)13	XP_010968249.1	ANKFY1
contig_50589	27670	27683	(AT)7	XP_010968249.1	ANKFY1
contig_50589	35460	35475	(CA)8	XP_010968249.1	ANKFY1
contig_50589	42218	42337	(GT)9nnnnnnnnnnnnnnnnnnnnnnnnnnnnnnnnnnnnnnnnnnnnnnnnnnnnnnnnnnnnnnnnnnnnnnnnnnnnnnnnnnnn(GA)9	XP_010968249.1	ANKFY1
contig_50589	43968	43991	(GT)12	XP_010968249.1	ANKFY1
contig_50589	51832	51848	(T)17	XP_010968249.1	ANKFY1
contig_60691	13199	13218	(GTTTT)4	XP_010957771.1	ANKIB1
contig_60691	3319	3330	(T)12	XP_010957771.1	ANKIB1
contig_60691	5811	5827	(T)17	XP_010957771.1	ANKIB1
contig_2406	43135	43146	(TA)6	XP_010993384.1	ANKLE1
contig_2406	44778	44809	(CCTC)8	XP_010993384.1	ANKLE1
contig_2406	45578	45596	(C)19	XP_010993384.1	ANKLE1
contig_42323	14842	14853	(GT)6	XP_010996066.1	ANKLE2
contig_42323	15561	15574	(T)14	XP_010996066.1	ANKLE2
contig_42323	19874	19886	(C)13	XP_010996066.1	ANKLE2
contig_42323	23455	23468	(CA)7	XP_010996066.1	ANKLE2
contig_42323	3410	3426	(T)17	XP_010996066.1	ANKLE2
contig_42323	7902	7921	(TG)10	XP_010996066.1	ANKLE2
contig_42323	8201	8213	(T)13	XP_010996066.1	ANKLE2
contig_37690	12076	12172	(AAAC)5ctagttatctccccccacaaaaaatttttaacaaaataaagtaaaatctc(A)27	XP_010946508.1	ANKMY1
contig_37690	8866	8892	(CA)6a(AC)7	XP_010946508.1	ANKMY1
contig_23258	11052	11064	(T)13	XP_010965454.1	ANKMY2
contig_23258	6794	6817	(TTTG)6	XP_010965454.1	ANKMY2
contig_9825	81269	81280	(A)12	XP_010947599.1	ANKRA2
contig_9825	82976	83008	(T)14nn(T)17	XP_010947599.1	ANKRA2
contig_9825	84669	84681	(A)13	XP_010947599.1	ANKRA2
contig_25141	48484	48503	(TAAA)5	XP_010969530.1	ANKRD1
contig_25141	54597	54611	(A)15	XP_010969530.1	ANKRD1
contig_25141	55207	55221	(T)15	XP_010969530.1	ANKRD1
contig_38350	19436	19450	(G)15	XP_010992525.1	ANKRD10
contig_38350	21459	21476	(TA)9	XP_010992525.1	ANKRD10
contig_38350	29556	29569	(C)14	XP_010992525.1	ANKRD10
contig_38350	29823	29834	(C)12	XP_010992525.1	ANKRD10
contig_13651	146214	146225	(GA)6	XP_010996342.1	ANKRD11
contig_13651	150739	150758	(G)20	XP_010996342.1	ANKRD11
contig_13651	168908	169023	(G)18ctccgcagcagcctagtccaacactccccctgcgcccgcatttgcaggttcgactcctccagcccctccagccctccagccgtttt(A)12	XP_010996342.1	ANKRD11
contig_72185	10076	10090	(T)15	XP_010956401.1	ANKRD12
contig_72185	12794	12809	(A)16	XP_010956401.1	ANKRD12
contig_72185	13403	13415	(A)13	XP_010956401.1	ANKRD12
contig_72185	18352	18365	(CA)7	XP_010956401.1	ANKRD12
contig_72185	20497	20508	(AG)6	XP_010956401.1	ANKRD12
contig_72185	25970	26017	(TA)9(CA)15	XP_010956401.1	ANKRD12
contig_72185	26319	26332	(A)14	XP_010956401.1	ANKRD12
contig_47022	10843	10860	(T)18	XP_010961891.1	ANKRD13A
contig_47022	13344	13375	(CT)6ttctttc(T)13	XP_010961891.1	ANKRD13A
contig_47022	8417	8428	(GT)6	XP_010961891.1	ANKRD13A
contig_47022	9093	9110	(T)18	XP_010961891.1	ANKRD13A
contig_19769	102881	102895	(GCG)5	XP_010956639.1	ANKRD13B
contig_19769	108661	108676	(G)16	XP_010956639.1	ANKRD13B
contig_19769	111944	111968	(T)25	XP_010956639.1	ANKRD13B
contig_9827	23376	23395	(AACA)5	XP_010956639.1	ANKRD13B
contig_9827	23634	23647	(T)14	XP_010956639.1	ANKRD13B
contig_9827	29424	29514	(GGC)6ggaggcggtggcacaggagacagggagggcgggcccggcgggcggggctgcgc(CGGGG)4	XP_010956639.1	ANKRD13B
contig_3130	12915	12926	(T)12	XP_010961717.1	ANKRD13C
contig_3130	15810	15825	(T)16	XP_010961717.1	ANKRD13C
contig_3130	28712	28727	(T)16	XP_010961717.1	ANKRD13C
contig_3130	33227	33248	(T)22	XP_010961717.1	ANKRD13C
contig_3130	36627	36728	(A)13tgacatgccacaatatccaatcatgctaggaaaataagtctttactatggtaatatacata(TG)14	XP_010961717.1	ANKRD13C
contig_3130	44206	44221	(TC)8	XP_010961717.1	ANKRD13C
contig_3130	47893	47905	(A)13	XP_010961717.1	ANKRD13C
contig_3130	49563	49578	(T)16	XP_010961717.1	ANKRD13C
contig_3130	51334	51345	(T)12	XP_010961717.1	ANKRD13C
contig_3130	7308	7337	(TA)6(ATT)6	XP_010961717.1	ANKRD13C
contig_3130	7995	8103	(TTAT)13agtcttttgaggggtgggaaggtggtaattagg(TTTA)6	XP_010961717.1	ANKRD13C
contig_3130	8432	8443	(T)12	XP_010961717.1	ANKRD13C
contig_19769	118001	118013	(C)13	XP_010955011.1	ANKRD13D
contig_31700	41263	41277	(CAA)5	XP_010981146.1	ANKRD16
contig_14390	12586	12599	(T)14	XP_010981033.1	ANKRD17
contig_14390	13588	13617	(TC)9(TA)6	XP_010981033.1	ANKRD17
contig_14390	15682	15693	(AT)6	XP_010981033.1	ANKRD17
contig_14390	16742	16754	(A)13	XP_010981033.1	ANKRD17
contig_14390	18079	18091	(A)13	XP_010981033.1	ANKRD17
contig_14390	20802	20821	(TTTTG)4	XP_010981033.1	ANKRD17
contig_14390	24583	24607	(AAACA)5	XP_010981033.1	ANKRD17
contig_14390	35221	35235	(A)15	XP_010981033.1	ANKRD17
contig_14390	36901	36913	(A)13	XP_010981033.1	ANKRD17
contig_14390	37875	37886	(T)12	XP_010981033.1	ANKRD17
contig_14390	50990	51015	(A)12(GA)7	XP_010981033.1	ANKRD17
contig_14390	7530	7547	(AC)9	XP_010981033.1	ANKRD17
contig_30642	26790	26863	(TTTTCC)4ctttactcctgaaataccatagtgtttttcttcaggga(T)12	XP_010981033.1	ANKRD17
contig_30642	33141	33174	(TG)17	XP_010981033.1	ANKRD17
contig_30642	35010	35021	(T)12	XP_010981033.1	ANKRD17
contig_30642	35457	35469	(T)13	XP_010981033.1	ANKRD17
contig_30642	38474	38485	(TG)6	XP_010981033.1	ANKRD17
contig_30642	40892	40908	(T)17	XP_010981033.1	ANKRD17
contig_30642	44561	44572	(T)12	XP_010981033.1	ANKRD17
contig_30642	45321	45332	(T)12	XP_010981033.1	ANKRD17
contig_30642	50799	50811	(A)13	XP_010981033.1	ANKRD17
contig_30642	53679	53692	(A)14	XP_010981033.1	ANKRD17
contig_30642	57814	57837	(AAGG)6	XP_010981033.1	ANKRD17
contig_30642	58777	58788	(TA)6	XP_010981033.1	ANKRD17
contig_30642	65667	65681	(A)15	XP_010981033.1	ANKRD17
contig_30642	67556	67570	(T)15	XP_010981033.1	ANKRD17
contig_25728	63013	63025	(A)13	XP_010969407.1	ANKRD2
contig_25728	64489	64506	(AC)9	XP_010969407.1	ANKRD2
contig_22552	41074	41086	(G)13	XP_010957341.1	ANKRD23
contig_17311	31637	31652	(A)16	XP_010997413.1	ANKRD24
contig_17311	32779	32793	(CCG)5	XP_010997413.1	ANKRD24
contig_17311	34561	34578	(GT)9	XP_010997413.1	ANKRD24
contig_17311	37202	37217	(A)16	XP_010997413.1	ANKRD24
contig_3871	61021	61085	(GT)11atacacatatatgtg(TA)6tgtg(TA)6	XP_010948333.1	ANKRD27
contig_3871	63284	63305	(AC)11	XP_010948333.1	ANKRD27
contig_3871	65886	65897	(A)12	XP_010948333.1	ANKRD27
contig_3871	67041	67052	(T)12	XP_010948333.1	ANKRD27
contig_3871	74758	74812	(A)12tcaataaacctaattaccttcacccccacc(A)13	XP_010948333.1	ANKRD27
contig_3871	75594	75629	(TG)10(AG)8	XP_010948333.1	ANKRD27
contig_3871	78400	78412	(T)13	XP_010948333.1	ANKRD27
contig_3871	79485	79504	(GT)10	XP_010948333.1	ANKRD27
contig_14092	21812	21847	(TG)18	XP_010964339.1	ANKRD28
contig_14092	32082	32096	(A)15	XP_010964339.1	ANKRD28
contig_14092	36285	36298	(T)14	XP_010964339.1	ANKRD28
contig_14092	52250	52269	(AT)10	XP_010964339.1	ANKRD28
contig_14092	52698	52802	(AG)6acagagaaagacagagagagaggcgggggggaaggtcacagatacaagcattcacttcaagagacagacagagagag(GA)8	XP_010964339.1	ANKRD28
contig_14092	55393	55405	(A)13	XP_010964339.1	ANKRD28
contig_19934	28197	28208	(CA)6	XP_010964339.1	ANKRD28
contig_19934	31034	31045	(T)12	XP_010964339.1	ANKRD28
contig_19934	31410	31424	(GGT)5	XP_010964339.1	ANKRD28
contig_2043	69769	69780	(TA)6	XP_010975282.1	ANKRD29
contig_2043	75201	75214	(A)14	XP_010975282.1	ANKRD29
contig_2043	76155	76166	(T)12	XP_010975282.1	ANKRD29
contig_2043	77838	77849	(TC)6	XP_010975282.1	ANKRD29
contig_2043	79155	79166	(T)12	XP_010975282.1	ANKRD29
contig_2043	89070	89081	(A)12	XP_010975282.1	ANKRD29
contig_2043	90475	90491	(T)17	XP_010975282.1	ANKRD29
contig_2043	93115	93162	(ATAC)12	XP_010975282.1	ANKRD29
contig_2043	93292	93303	(CT)6	XP_010975282.1	ANKRD29
contig_26842	16234	16245	(A)12	XP_010947697.1	ANKRD31
contig_26842	25891	25905	(A)15	XP_010947697.1	ANKRD31
contig_26842	26841	26854	(AC)7	XP_010947697.1	ANKRD31
contig_26842	29690	29733	(TG)8tatgtatatatgtgtg(TA)6	XP_010947697.1	ANKRD31
contig_26842	31581	31592	(AT)6	XP_010947697.1	ANKRD31
contig_26842	37866	37895	(TA)6tttg(TA)7	XP_010947697.1	ANKRD31
contig_26842	39910	39923	(A)14	XP_010947697.1	ANKRD31
contig_26842	40031	40082	(ATAG)9at(AC)7	XP_010947697.1	ANKRD31
contig_26842	44271	44282	(A)12	XP_010947697.1	ANKRD31
contig_26842	52039	52051	(A)13	XP_010947697.1	ANKRD31
contig_26842	9876	9889	(T)14	XP_010947697.1	ANKRD31
contig_55174	11395	11460	(GA)6aatgttgcatggccaaactccagggccagcctgtct(G)18	XP_010955577.1	ANKRD33B
contig_55174	11871	11944	(CT)11nnnnnnnnnnnnnnnnnnnnnnnnnnnnnnnnnnnn(AC)8	XP_010955577.1	ANKRD33B
contig_55174	7548	7559	(A)12	XP_010955577.1	ANKRD33B
contig_55174	9904	9915	(A)12	XP_010955577.1	ANKRD33B
contig_113	36224	36248	(G)25	XP_010953477.1	ANKRD34C
contig_16228	73458	73478	(T)21	XP_010953477.1	ANKRD34C
contig_3131	16266	16281	(A)16	XP_010953477.1	ANKRD34C
contig_44932	22937	22950	(GT)7	XP_010966529.1	ANKRD35
contig_6105	22082	22096	(A)15	XP_010951589.1	ANKRD37
contig_22552	44978	44989	(TA)6	XP_010982727.1	ANKRD39
contig_22552	49950	49971	(AT)11	XP_010982727.1	ANKRD39
contig_20005	10408	10422	(T)15	XP_010947904.1	ANKRD40
contig_20005	5216	5230	(GCG)5	XP_010947904.1	ANKRD40
contig_17648	38143	38154	(A)12	XP_010947212.1	ANKRD44
contig_17648	38585	38599	(TAT)5	XP_010947212.1	ANKRD44
contig_17648	48800	48811	(AC)6	XP_010947212.1	ANKRD44
contig_17648	49599	49613	(A)15	XP_010947212.1	ANKRD44
contig_17648	50531	50542	(A)12	XP_010947212.1	ANKRD44
contig_17648	51449	51462	(TC)7	XP_010947212.1	ANKRD44
contig_17648	52362	52397	(AC)18	XP_010947212.1	ANKRD44
contig_17648	57588	57621	(A)13(AT)11*	XP_010947212.1	ANKRD44
contig_17648	63878	63897	(TG)10	XP_010947212.1	ANKRD44
contig_17648	67819	67835	(T)17	XP_010947212.1	ANKRD44
contig_17648	67937	68033	(T)13ccttttaaattgaaaattgaagtatagttgatttacagtgttgtgttagtttctggtatacagcatagtg(AT)7	XP_010947212.1	ANKRD44
contig_25191	12833	12847	(A)15	XP_010971651.1	ANKRD49
contig_7810	64902	64916	(AGC)5	XP_010950872.1	ANKRD50
contig_463	44845	44862	(T)18	XP_010958629.1	ANKRD54
contig_463	45623	45634	(T)12	XP_010958629.1	ANKRD54
contig_463	47090	47101	(A)12	XP_010958629.1	ANKRD54
contig_463	40381	40396	(T)16	XP_010981900.1	ANKRD54
contig_20850	17324	17335	(T)12	XP_010964580.1	ANKRD55
contig_20850	22554	22565	(A)12	XP_010964580.1	ANKRD55
contig_20850	31345	31359	(TAT)5	XP_010964580.1	ANKRD55
contig_27368	25031	25044	(T)14	XP_010947236.1	ANKRD6
contig_27368	25211	25222	(T)12	XP_010947236.1	ANKRD6
contig_27368	34529	34543	(T)15	XP_010947236.1	ANKRD6
contig_27368	20956	20973	(TTA)6	XP_010947239.1	ANKRD6
contig_27368	22300	22337	(AC)19	XP_010947239.1	ANKRD6
contig_27368	29200	29219	(TTGTT)4	XP_010947239.1	ANKRD6
contig_27368	43712	43723	(TG)6	XP_010947239.1	ANKRD6
contig_27368	47167	47178	(TG)6	XP_010947239.1	ANKRD6
contig_24745	63010	63025	(GA)8	XP_010956873.1	ANKRD60
contig_24745	65174	65197	(CA)12	XP_010956873.1	ANKRD60
contig_24745	65590	65604	(A)15	XP_010956873.1	ANKRD60
contig_29250	35755	35770	(TG)8	XP_010997716.1	ANKRD65
contig_33702	11462	11477	(A)16	XP_010972146.1	ANKRD66
contig_22406	25580	25591	(TC)6	XP_010945990.1	ANKRD7
contig_22406	28271	28283	(A)13	XP_010945990.1	ANKRD7
contig_22406	29107	29120	(AG)7	XP_010945990.1	ANKRD7
contig_16966	164648	164662	(GCT)5	XP_010948087.1	ANKS3
contig_16966	165207	165224	(GCT)6	XP_010948087.1	ANKS3
contig_8545	35323	35343	(TCC)7	XP_010959335.1	ANKS4B
contig_8545	41841	41852	(TA)6	XP_010959335.1	ANKS4B
contig_26732	19278	19292	(GAA)5	XP_010975767.1	ANKS6
contig_26732	23126	23140	(A)15	XP_010975767.1	ANKS6
contig_26732	27624	27636	(A)13	XP_010975767.1	ANKS6
contig_26732	28300	28314	(TCC)5	XP_010975767.1	ANKS6
contig_26732	33299	33312	(A)14	XP_010975767.1	ANKS6
contig_26732	35328	35356	(TC)8(T)13	XP_010975767.1	ANKS6
contig_26732	40967	40987	(GTTTTTT)3	XP_010975767.1	ANKS6
contig_26021	1245	1257	(A)13	XP_010978855.1	ANKUB1
contig_26021	2620	2633	(T)14	XP_010978855.1	ANKUB1
contig_26021	8707	8721	(ATT)5	XP_010978855.1	ANKUB1
contig_10020	18870	18881	(T)12	XP_010986669.1	ANKZF1
contig_1178	101848	101871	(AC)12	XP_010953700.1	ANLN
contig_1178	104978	104993	(A)16	XP_010953700.1	ANLN
contig_1178	106972	106985	(A)14	XP_010953700.1	ANLN
contig_1178	82351	82364	(A)14	XP_010953700.1	ANLN
contig_1178	88961	89007	(A)13gtacctcct(AAACA)5	XP_010953700.1	ANLN
contig_1178	94224	94235	(TC)6	XP_010953700.1	ANLN
contig_1178	96437	96448	(TG)6	XP_010953700.1	ANLN
contig_1178	97508	97525	(TA)9	XP_010953700.1	ANLN
contig_28258	11069	11082	(CA)7	XP_010955164.1	ANO1
contig_28258	16913	16927	(CCA)5	XP_010955164.1	ANO1
contig_28258	18044	18055	(CA)6	XP_010955164.1	ANO1
contig_28258	36266	36289	(GCCTTGGG)3	XP_010955164.1	ANO1
contig_28258	49363	49378	(A)16	XP_010955164.1	ANO1
contig_28258	55623	55635	(C)13	XP_010955164.1	ANO1
contig_46236	21277	21290	(A)14	XP_010973037.1	ANO10
contig_46236	26499	26512	(TC)7	XP_010973037.1	ANO10
contig_46236	31341	31354	(T)14	XP_010973037.1	ANO10
contig_46236	36994	37006	(A)13	XP_010973037.1	ANO10
contig_46236	43940	43954	(CTT)5	XP_010973037.1	ANO10
contig_27960	34244	34267	(TG)12	XP_010985784.1	ANO5
contig_27960	12271	12284	(T)14	XP_010962470.1	ANO6
contig_27960	14585	14596	(AG)6	XP_010962470.1	ANO6
contig_27960	15851	15871	(GTTTTTT)3	XP_010962470.1	ANO6
contig_27960	18760	18774	(A)15	XP_010962470.1	ANO6
contig_27960	19553	19572	(AAAAC)4	XP_010962470.1	ANO6
contig_27960	27418	27431	(TA)7	XP_010962470.1	ANO6
contig_27960	30112	30131	(TG)10	XP_010962470.1	ANO6
contig_27960	4600	4612	(A)13	XP_010962470.1	ANO6
contig_27960	7252	7263	(T)12	XP_010962470.1	ANO6
contig_2406	15281	15298	(AGG)6	XP_010970420.1	ANO8
contig_2406	17085	17134	(CTTTT)4(CTTGT)6	XP_010970420.1	ANO8
contig_2406	9237	9256	(TGTTT)4	XP_010970420.1	ANO8
contig_20653	21679	21695	(G)17	XP_010998602.1	ANO9
contig_20653	27184	27199	(A)16	XP_010998602.1	ANO9
contig_20653	27385	27396	(A)12	XP_010998602.1	ANO9
contig_55339	28525	28537	(A)13	XP_010953633.1	ANP32A
contig_55339	29882	29895	(A)14	XP_010953633.1	ANP32A
contig_35287	68635	68646	(A)12	XP_010956807.1	ANP32E
contig_3473	56127	56147	(CAA)7	XP_010953645.1	ANPEP
contig_3473	56498	56509	(A)12	XP_010953645.1	ANPEP
contig_3473	61626	61638	(A)13	XP_010953645.1	ANPEP
contig_3473	62547	62562	(A)16	XP_010953645.1	ANPEP
contig_3473	72232	72245	(T)14	XP_010953645.1	ANPEP
contig_28827	43670	43683	(AG)7	XP_010952036.1	ANTXRL
contig_28827	44456	44489	(GT)17	XP_010952036.1	ANTXRL
contig_28827	45527	45600	(TAT)13(TATTTT)4*(TTA)5*	XP_010952036.1	ANTXRL
contig_73570	7814	7841	(TG)14	XP_010952036.1	ANTXRL
contig_47835	16127	16140	(T)14	XP_010951066.1	ANXA1
contig_47835	6773	6784	(AC)6	XP_010951066.1	ANXA1
contig_28505	31896	31909	(AC)7	XP_010958887.1	ANXA10
contig_28505	35047	35061	(T)15	XP_010958887.1	ANXA10
contig_28505	36009	36020	(AT)6	XP_010958887.1	ANXA10
contig_28505	40872	40943	(AC)7agag(AC)7ag(AC)8agag(AC)9	XP_010958887.1	ANXA10
contig_28505	43185	43204	(TCTG)5	XP_010958887.1	ANXA10
contig_11096	11121	11132	(TC)6	XP_010961417.1	ANXA11
contig_11096	4775	4792	(GT)9	XP_010961417.1	ANXA11
contig_11096	5047	5066	(GT)10	XP_010961417.1	ANXA11
contig_11096	8566	8577	(TG)6	XP_010961417.1	ANXA11
contig_32124	66820	66835	(T)16	XP_010961417.1	ANXA11
contig_32124	68002	68035	(GA)17	XP_010961417.1	ANXA11
contig_32124	68536	68550	(GCT)5	XP_010961417.1	ANXA11
contig_16733	101336	101351	(T)16	XP_010970917.1	ANXA13
contig_16733	103386	103403	(AAT)6	XP_010970917.1	ANXA13
contig_16733	107052	107067	(A)16	XP_010970917.1	ANXA13
contig_16733	107552	107564	(T)13	XP_010970917.1	ANXA13
contig_16733	109516	109532	(T)17	XP_010970917.1	ANXA13
contig_16733	119268	119281	(TC)7	XP_010970917.1	ANXA13
contig_16733	120768	120785	(A)18	XP_010970917.1	ANXA13
contig_30836	7379	7391	(A)13	XP_010970917.1	ANXA13
contig_4265	62271	62287	(A)17	XP_010967588.1	ANXA3
contig_4265	63412	63451	(A)15(AG)6*(GAT)5*	XP_010967588.1	ANXA3
contig_4265	64752	64764	(A)13	XP_010967588.1	ANXA3
contig_4265	65301	65317	(A)17	XP_010967588.1	ANXA3
contig_4265	72231	72242	(CT)6	XP_010967588.1	ANXA3
contig_4265	72908	72919	(T)12	XP_010967588.1	ANXA3
contig_4265	73582	73595	(T)14	XP_010967588.1	ANXA3
contig_63222	27493	27512	(TTTA)5	XP_010950893.1	ANXA5
contig_63222	40066	40119	(TG)8ctcagctgagcaagattt(TG)10	XP_010950893.1	ANXA5
contig_3502	75116	75127	(TC)6	XP_010968308.1	ANXA6
contig_3502	77509	77520	(T)12	XP_010968308.1	ANXA6
contig_3502	78075	78096	(TC)11	XP_010968308.1	ANXA6
contig_3502	89799	89818	(AC)10	XP_010968308.1	ANXA6
contig_3502	90754	90767	(CA)7	XP_010968308.1	ANXA6
contig_30836	13631	13645	(A)15	XP_010961473.1	ANXA7
contig_45661	45394	45417	(TTG)8	XP_010956761.1	ANXA9
contig_45661	47628	47648	(TGCCTCC)3	XP_010956761.1	ANXA9
contig_12288	102234	102253	(TGGGG)4	XP_010951992.1	AP1AR
contig_12288	103159	103173	(T)15	XP_010951992.1	AP1AR
contig_12288	105569	105584	(TC)8	XP_010951992.1	AP1AR
contig_12288	107640	107676	(A)14gaagaagc(AGA)5	XP_010951992.1	AP1AR
contig_12288	108461	108476	(T)16	XP_010951992.1	AP1AR
contig_49163	15295	15319	(CAGCC)5	XP_010990603.1	AP1B1
contig_49163	20290	20313	(CCTT)6	XP_010990603.1	AP1B1
contig_20954	25752	25763	(A)12	XP_010959046.1	AP1G1
contig_20954	30698	30710	(C)13	XP_010959046.1	AP1G1
contig_20954	8787	8800	(TG)7	XP_010959046.1	AP1G1
contig_20954	21871	21884	(T)14	XP_010994049.1	AP1G2
contig_20954	22272	22285	(T)14	XP_010994049.1	AP1G2
contig_90870	4016	4030	(CCA)5	XP_010994049.1	AP1G2
contig_90870	6609	6653	(T)13ggtaattcatagctttttta(T)12	XP_010994049.1	AP1G2
contig_21968	29013	29037	(CAAAA)5	XP_010952554.1	AP1M2
contig_21968	37135	37179	(AAAAC)9	XP_010952554.1	AP1M2
contig_21968	41660	41677	(AAC)6	XP_010952554.1	AP1M2
contig_21968	42371	42388	(A)18	XP_010952554.1	AP1M2
contig_35135	22330	22341	(CA)6	XP_010952554.1	AP1M2
contig_22358	47290	47303	(AC)7	XP_010985398.1	AP1S2
[truncated: 40,638 more rows]
