# Supplementary material for: Genome-Wide Identification of Microsatellites and Transposable Elements in the Dromedary Camel Genome Using Whole-Genome Sequencing Data
Source: Front Genet. 2019 Jul 26;10:692. doi: 10.3389/fgene.2019.00692 (PMC6675863; doi:10.3389/fgene.2019.00692)
Supplement: Supplementary file 6 [file Table_6.xlsx]

## Sheet: Supplementary Table 6
Supplementary Table 6 Common SSR motifs between camelid, between other studied mammalian in present work and also between all under study mammalian
Common in camelid	Common in Other Mammalin	Common in all mammalian
A	A	A
C	C	C
G	G	G
T	T	T
AC	AC	AC
AG	AG	AG
AT	AT	AT
CA	CA	CA
CG	CG	CG
CT	CT	CT
GA	GA	GA
GC	GC	GC
GT	GT	GT
TA	TA	TA
TC	TC	TC
TG	TG	TG
AAC	AAC	AAC
AAG	AAG	AAG
AAT	AAT	AAT
ACA	ACA	ACA
ACC	ACC	ACC
ACG	ACG	ACG
ACT	ACT	ACT
AGA	AGA	AGA
AGC	AGC	AGC
AGG	AGG	AGG
AGT	AGT	AGT
ATA	ATA	ATA
ATC	ATC	ATC
ATG	ATG	ATG
ATT	ATT	ATT
CAA	CAA	CAA
CAC	CAC	CAC
CAG	CAG	CAG
CAT	CAT	CAT
CCA	CCA	CCA
CCG	CCG	CCG
CCT	CCT	CCT
CGA	CGA	CGA
CGC	CGC	CGC
CGG	CGG	CGG
CGT	CGT	CGT
CTA	CTA	CTA
CTC	CTC	CTC
CTG	CTG	CTG
CTT	CTT	CTT
GAA	GAA	GAA
GAC	GAC	GAC
GAG	GAG	GAG
GAT	GAT	GAT
GCA	GCA	GCA
GCC	GCC	GCC
GCG	GCG	GCG
GCT	GCT	GCT
GGA	GGA	GGA
GGC	GGC	GGC
GGT	GGT	GGT
GTA	GTA	GTA
GTC	GTC	GTC
GTG	GTG	GTG
GTT	GTT	GTT
TAA	TAA	TAA
TAC	TAC	TAC
TAG	TAG	TAG
TAT	TAT	TAT
TCA	TCA	TCA
TCC	TCC	TCC
TCG	TCG	TCG
TCT	TCT	TCT
TGA	TGA	TGA
TGC	TGC	TGC
TGG	TGG	TGG
TGT	TGT	TGT
TTA	TTA	TTA
TTC	TTC	TTC
TTG	TTG	TTG
AAAC	AAAC	AAAC
AAAG	AAAG	AAAG
AAAT	AAAT	AAAT
AACA	AACA	AACA
AACC	AACC	AACC
AACT	AACT	AACT
AAGA	AAGA	AAGA
AAGC	AAGC	AAGC
AAGG	AAGG	AAGG
AAGT	AAGT	AAGT
AATA	AATA	AATA
AATC	AATC	AATC
AATG	AATG	AATG
AATT	AATT	AATT
ACAA	ACAA	ACAA
ACAG	ACAG	ACAG
ACAT	ACAT	ACAT
ACCA	ACCA	ACCA
ACCC	ACCC	ACCC
ACCT	ACCT	ACCT
ACGC	ACGC	ACGC
ACGT	ACTC	ACTC
ACTA	ACTG	ACTG
ACTC	AGAA	AGAA
ACTG	AGAC	AGAC
ACTT	AGAT	AGAT
AGAA	AGCA	AGCA
AGAC	AGCC	AGCC
AGAT	AGGA	AGGA
AGCA	AGGC	AGGC
AGCC	AGGG	AGGG
AGCG	AGGT	AGGT
AGCT	AGTA	AGTA
AGGA	AGTC	AGTC
AGGC	AGTG	AGTG
AGGG	AGTT	AGTT
AGGT	ATAA	ATAA
AGTA	ATAC	ATAC
AGTC	ATAG	ATAG
AGTG	ATCA	ATCA
AGTT	ATCC	ATCC
ATAA	ATCT	ATCT
ATAC	ATGA	ATGA
ATAG	ATGC	ATGC
ATCA	ATGG	ATGG
ATCC	ATGT	ATGT
ATCT	ATTA	ATTA
ATGA	ATTC	ATTC
ATGC	ATTG	ATTG
ATGG	ATTT	ATTT
ATGT	CAAA	CAAA
ATTA	CAAC	CAAC
ATTC	CAAG	CAAG
ATTG	CAAT	CAAT
ATTT	CACC	CACC
CAAA	CACG	CACG
CAAC	CACT	CACT
CAAG	CAGA	CAGA
CAAT	CAGC	CAGC
CACC	CAGG	CAGG
CACG	CAGT	CAGT
CACT	CATA	CATA
CAGA	CATC	CATC
CAGC	CATG	CATG
CAGG	CATT	CATT
CAGT	CCAA	CCAA
CATA	CCAC	CCAC
CATC	CCAG	CCAG
CATG	CCAT	CCAT
CATT	CCCA	CCCA
CCAA	CCCT	CCCT
CCAC	CCGC	CCGC
CCAG	CCTA	CCTA
CCAT	CCTC	CCTC
CCCA	CCTG	CCTG
CCCT	CCTT	CCTT
CCGC	CGCA	CGCA
CCTA	CGCT	CGCT
CCTC	CGTG	CGTG
CCTG	CTAC	CTAC
CCTT	CTAG	CTAG
CGCA	CTAT	CTAT
CGCT	CTCA	CTCA
CGGG	CTCC	CTCC
CGTG	CTCG	CTCG
CTAA	CTGA	CTGA
CTAC	CTGC	CTGC
CTAG	CTGG	CTGG
CTAT	CTGT	CTGT
CTCA	CTTA	CTTA
CTCC	CTTC	CTTC
CTCG	CTTG	CTTG
CTGA	CTTT	CTTT
CTGC	GAAA	GAAA
CTGG	GAAG	GAAG
CTGT	GAAT	GAAT
CTTA	GACA	GACA
CTTC	GACG	GACT
CTTG	GACT	GAGC
CTTT	GAGC	GAGG
GAAA	GAGG	GAGT
GAAG	GAGT	GATA
GAAT	GATA	GATG
GACA	GATG	GATT
GACT	GATT	GCAC
GAGC	GCAC	GCAG
GAGG	GCAG	GCCA
GAGT	GCAT	GCCT
GATA	GCCA	GCGG
GATC	GCCC	GCGT
GATG	GCCT	GCTC
GATT	GCGG	GCTG
GCAA	GCGT	GGAA
GCAC	GCTC	GGAC
GCAG	GCTG	GGAG
GCCA	GGAA	GGAT
GCCT	GGAC	GGCA
GCGA	GGAG	GGCT
GCGG	GGAT	GGGA
GCGT	GGCA	GGGT
GCTA	GGCG	GGTA
GCTC	GGCT	GGTG
GCTG	GGGA	GGTT
GCTT	GGGC	GTAA
GGAA	GGGT	GTAG
GGAC	GGTA	GTAT
GGAG	GGTG	GTCA
GGAT	GGTT	GTCC
GGCA	GTAA	GTCT
GGCT	GTAG	GTGA
GGGA	GTAT	GTGC
GGGT	GTCA	GTGG
GGTA	GTCC	GTTA
GGTC	GTCT	GTTG
GGTG	GTGA	GTTT
GGTT	GTGC	TAAA
GTAA	GTGG	TAAC
GTAC	GTTA	TAAG
GTAG	GTTG	TAAT
GTAT	GTTT	TACA
GTCA	TAAA	TACC
GTCC	TAAC	TAGA
GTCT	TAAG	TAGC
GTGA	TAAT	TAGG
GTGC	TACA	TAGT
GTGG	TACC	TATC
GTTA	TAGA	TATG
GTTG	TAGC	TATT
GTTT	TAGG	TCAA
TAAA	TAGT	TCAC
TAAC	TATC	TCAG
TAAG	TATG	TCAT
TAAT	TATT	TCCA
TACA	TCAA	TCCC
TACC	TCAC	TCCT
TACT	TCAG	TCTA
TAGA	TCAT	TCTG
TAGC	TCCA	TCTT
TAGG	TCCC	TGAA
TAGT	TCCT	TGAC
TATC	TCTA	TGAG
TATG	TCTG	TGAT
TATT	TCTT	TGCA
TCAA	TGAA	TGCC
TCAC	TGAC	TGCG
TCAG	TGAG	TGCT
TCAT	TGAT	TGGA
TCCA	TGCA	TGGC
TCCC	TGCC	TGGG
TCCG	TGCG	TGGT
TCCT	TGCT	TGTA
TCTA	TGGA	TGTC
TCTG	TGGC	TGTT
TCTT	TGGG	TTAA
TGAA	TGGT	TTAC
TGAC	TGTA	TTAG
TGAG	TGTC	TTAT
TGAT	TGTT	TTCA
TGCA	TTAA	TTCC
TGCC	TTAC	TTCT
TGCG	TTAG	TTGA
TGCT	TTAT	TTGC
TGGA	TTCA	TTGG
TGGC	TTCC	TTGT
TGGG	TTCT	TTTA
TGGT	TTGA	TTTC
TGTA	TTGC	TTTG
TGTC	TTGG	AAAAC
TGTT	TTGT	AAAAG
TTAA	TTTA	AAAAT
TTAC	TTTC	AAACA
TTAG	TTTG	AAACC
TTAT	AAAAC	AAACT
TTCA	AAAAG	AAAGA
TTCC	AAAAT	AAAGG
TTCG	AAACA	AAATA
TTCT	AAACC	AAATC
TTGA	AAACT	AAATG
TTGC	AAAGA	AAATT
TTGG	AAAGG	AACAA
TTGT	AAATA	AACAC
TTTA	AAATC	AACAG
TTTC	AAATG	AACCA
TTTG	AAATT	AACTG
AAAAC	AACAA	AAGAA
AAAAG	AACAC	AAGAC
AAAAT	AACAG	AAGAG
AAACA	AACCA	AAGCA
AAACC	AACTA	AAGGA
AAACT	AACTG	AAGGG
AAAGA	AAGAA	AATAA
AAAGC	AAGAC	AATAC
AAAGG	AAGAG	AATAG
AAATA	AAGCA	AATAT
AAATC	AAGGA	AATCA
AAATG	AAGGC	AATGA
AAATT	AAGGG	AATGG
AACAA	AAGTG	AATTA
AACAC	AATAA	AATTT
AACAG	AATAC	ACAAA
AACCA	AATAG	ACAAC
AACCC	AATAT	ACACA
AACTG	AATCA	ACCAA
AAGAA	AATCT	ACCCC
AAGAC	AATGA	AGAAA
AAGAG	AATGG	AGAAG
AAGCA	AATTA	AGAAT
AAGCC	AATTT	AGAGA
AAGGA	ACAAA	AGAGG
AAGGG	ACAAC	AGCCC
AATAA	ACACA	AGCTC
AATAC	ACAGA	AGCTG
AATAG	ACAGC	AGGAA
AATAT	ACATT	AGGAC
AATCA	ACCAA	AGGAG
AATCC	ACCCC	AGGCC
AATGA	ACCTT	AGGGA
AATGG	ACTAT	AGGGC
AATGT	AGAAA	AGGGG
AATTA	AGAAG	AGGTG
AATTC	AGAAT	ATAAA
AATTG	AGAGA	ATAAC
AATTT	AGAGG	ATAAT
ACAAA	AGATC	ATATA
ACAAC	AGCCC	ATATC
ACAAG	AGCTC	ATATG
ACACA	AGCTG	ATATT
ACAGG	AGGAA	ATCAA
ACATA	AGGAC	ATCAC
ACCAA	AGGAG	ATCCC
ACCCC	AGGCC	ATGAA
AGAAA	AGGGA	ATGAG
AGAAC	AGGGC	ATGAT
AGAAG	AGGGG	ATGGA
AGAAT	AGGTG	ATGGG
AGACC	AGTAC	ATGTA
AGAGA	AGTAT	ATTAA
AGAGC	AGTTT	ATTAG
AGAGG	ATAAA	ATTAT
AGATG	ATAAC	ATTCA
AGATT	ATAAT	ATTCT
AGCAA	ATACT	ATTGA
AGCCC	ATAGC	ATTTA
AGCTC	ATATA	ATTTC
AGCTG	ATATC	ATTTG
AGGAA	ATATG	ATTTT
AGGAC	ATATT	CAAAA
AGGAG	ATCAA	CAAAC
AGGCC	ATCAC	CAAAG
AGGGA	ATCAT	CACAC
AGGGC	ATCCC	CACAG
AGGGG	ATGAA	CACCC
AGGTG	ATGAG	CACCT
AGTCC	ATGAT	CAGCA
AGTGA	ATGGA	CAGCC
ATAAA	ATGGC	CAGCT
ATAAC	ATGGG	CAGGA
ATAAT	ATGTA	CAGGC
ATAGA	ATTAA	CAGGG
ATAGG	ATTAC	CATCA
ATATA	ATTAG	CATCC
ATATC	ATTAT	CATCT
ATATG	ATTCA	CATTT
ATATT	ATTCT	CCAAA
ATCAA	ATTGA	CCACA
ATCAC	ATTGT	CCACC
ATCCC	ATTTA	CCAGC
ATCTA	ATTTC	CCAGG
ATGAA	ATTTG	CCATC
ATGAC	ATTTT	CCCAC
ATGAG	CAAAA	CCCAG
ATGAT	CAAAC	CCCAT
ATGGA	CAAAG	CCCCA
ATGGG	CACAC	CCCCG
ATGTA	CACAG	CCCCT
ATGTG	CACCC	CCCGC
ATTAA	CACCT	CCCTC
ATTAG	CAGAA	CCCTG
ATTAT	CAGCA	CCCTT
ATTCA	CAGCC	CCGCC
ATTCC	CAGCT	CCGGC
ATTCT	CAGGA	CCTCC
ATTGA	CAGGC	CCTCT
ATTTA	CAGGG	CCTGC
ATTTC	CATAA	CCTGG
ATTTG	CATCA	CCTTC
ATTTT	CATCC	CCTTT
CAAAA	CATCT	CGCCC
CAAAC	CATGG	CGGGC
CAAAG	CATTT	CGGGG
CAAAT	CCAAA	CTCAG
CAACC	CCACA	CTCCC
CAATA	CCACC	CTCCT
CAATT	CCAGC	CTCTC
CACAC	CCAGG	CTCTT
CACAG	CCATA	CTGAG
CACAT	CCATC	CTGCC
CACCC	CCATT	CTGCT
CACCT	CCCAC	CTGGG
CACTT	CCCAG	CTTCC
CAGAG	CCCAT	CTTCT
CAGCA	CCCCA	CTTTC
CAGCC	CCCCG	CTTTT
CAGCT	CCCCT	GAAAA
CAGGA	CCCGC	GAAAG
CAGGC	CCCGG	GAAAT
CAGGG	CCCGT	GAAGA
CAGTG	CCCTC	GAAGG
CATAG	CCCTG	GAATT
CATCA	CCCTT	GACAG
CATCC	CCGCC	GAGAA
CATCT	CCGGC	GAGAG
CATTA	CCTCA	GAGAT
CATTC	CCTCC	GAGGA
CATTT	CCTCT	GAGGG
CCAAA	CCTGC	GATAT
CCACA	CCTGG	GATGA
CCACC	CCTTC	GATTA
CCAGC	CCTTT	GATTT
CCAGG	CGCCC	GCAAA
CCATC	CGGGC	GCAGA
CCCAA	CGGGG	GCAGG
CCCAC	CTATA	GCCAG
CCCAG	CTCAG	GCCCA
CCCAT	CTCCC	GCCCC
CCCCA	CTCCT	GCCCG
CCCCG	CTCTC	GCCCT
CCCCT	CTCTT	GCCGG
CCCGC	CTGAG	GCCTG
CCCTC	CTGAT	GCGGG
CCCTG	CTGCC	GCTGA
CCCTT	CTGCT	GCTGG
CCGCC	CTGGG	GCTGT
CCGGC	CTGGT	GGAAA
CCGGG	CTGTA	GGAAT
CCTCC	CTTCC	GGAGA
CCTCT	CTTCT	GGAGG
CCTGC	CTTTA	GGATG
CCTGG	CTTTC	GGCAG
CCTGT	CTTTT	GGCCA
CCTTC	GAAAA	GGCCC
CCTTT	GAAAG	GGCCG
CGCCC	GAAAT	GGCCT
CGGGC	GAAGA	GGCGG
CGGGG	GAAGG	GGCTG
CTAAA	GAATT	GGGAA
CTAGT	GACAG	GGGAG
CTATT	GAGAA	GGGCA
CTCAA	GAGAG	GGGCC
CTCAG	GAGAT	GGGCG
CTCCC	GAGCT	GGGCT
CTCCT	GAGGA	GGGGA
CTCTC	GAGGC	GGGGC
CTCTG	GAGGG	GGGGT
CTCTT	GAGGT	GGGTG
CTGAG	GAGTT	GGTGA
CTGCC	GATAT	GGTGG
CTGCT	GATGA	GGTTT
CTGGC	GATTA	GTATT
CTGGG	GATTT	GTGAT
CTGTC	GCAAA	GTGCT
CTGTT	GCAGA	GTGGG
CTTAT	GCAGG	GTGTG
CTTCA	GCATA	GTTTG
CTTCC	GCCAG	GTTTT
CTTCT	GCCCA	TAAAA
CTTTC	GCCCC	TAAAT
CTTTG	GCCCG	TAACA
CTTTT	GCCCT	TAATA
GAAAA	GCCGG	TAATC
GAAAG	GCCTG	TAATT
GAAAT	GCGGG	TACAA
GAACA	GCTAT	TAGAA
GAAGA	GCTGA	TAGAT
GAAGG	GCTGG	TATAA
GAATA	GCTGT	TATAC
GAATG	GGAAA	TATAG
GAATT	GGAAT	TATAT
GACAG	GGAGA	TATCA
GAGAA	GGAGG	TATTA
GAGAG	GGAGT	TATTC
GAGAT	GGATG	TATTG
GAGCA	GGCAG	TATTT
GAGGA	GGCCA	TCAAA
GAGGG	GGCCC	TCATA
GATAT	GGCCG	TCCCA
GATGA	GGCCT	TCCCC
GATGG	GGCGC	TCCCT
GATGT	GGCGG	TCCTC
GATTA	GGCTG	TCCTT
GATTG	GGGAA	TCTAT
GATTT	GGGAG	TCTCC
GCAAA	GGGAT	TCTCT
GCACA	GGGCA	TCTTT
GCAGA	GGGCC	TGAAA
GCAGG	GGGCG	TGAAT
GCCAG	GGGCT	TGAGG
GCCCA	GGGGA	TGATT
GCCCC	GGGGC	TGCCC
GCCCG	GGGGT	TGCTC
GCCCT	GGGTG	TGCTG
GCCGG	GGTGA	TGCTT
GCCTG	GGTGG	TGGAA
GCGGG	GGTTT	TGGAG
GCTGA	GTATT	TGGCC
GCTGG	GTGAA	TGGGA
GCTGT	GTGAT	TGGGC
GCTTT	GTGCT	TGGGG
GGAAA	GTGGG	TGGTG
GGAAG	GTGTG	TGGTT
GGAAT	GTGTT	TGTAT
GGACA	GTTTG	TGTGC
GGAGA	GTTTT	TGTGG
GGAGG	TAAAA	TGTTC
GGATG	TAAAT	TGTTT
GGCAG	TAACA	TTAAA
GGCCA	TAATA	TTAAT
GGCCC	TAATC	TTATA
GGCCG	TAATG	TTATT
GGCCT	TAATT	TTCAA
GGCGG	TACAA	TTCAT
GGCTG	TACTA	TTCCA
GGGAA	TAGAA	TTCCC
GGGAG	TAGAT	TTCCT
GGGCA	TAGCA	TTCTA
GGGCC	TAGTA	TTCTC
GGGCG	TATAA	TTCTT
GGGCT	TATAC	TTGAA
GGGGA	TATAG	TTGAT
GGGGC	TATAT	TTGGT
GGGGT	TATCA	TTGTA
GGGTG	TATCC	TTGTT
GGTGA	TATGA	TTTAA
GGTGG	TATTA	TTTAC
GGTGT	TATTC	TTTAG
GGTTG	TATTG	TTTAT
GGTTT	TATTT	TTTCA
GTATT	TCAAA	TTTCC
GTCAG	TCAAT	TTTCT
GTCCT	TCAGT	TTTGC
GTCGG	TCATA	TTTGG
GTCTG	TCCCA	TTTGT
GTGAG	TCCCC	TTTTA
GTGAT	TCCCT	TTTTC
GTGCT	TCCTC	TTTTG
GTGGG	TCCTG	AAAAAC
GTGTG	TCCTT	AAAAAG
GTTAT	TCTAA	AAAAAT
GTTCA	TCTAT	AAAACA
GTTCT	TCTCA	AAAACC
GTTGT	TCTCC	AAAATA
GTTTA	TCTCT	AAACAA
GTTTG	TCTGG	AAATAT
GTTTT	TCTGT	AACCCT
TAAAA	TCTTA	AAGAAA
TAAAG	TCTTT	AATAAA
TAAAT	TGAAA	AATATA
TAACA	TGAAT	ACAAAA
TAAGA	TGAGG	ACACAG
TAATA	TGATC	ACACAT
TAATC	TGATG	ACACCC
TAATT	TGATT	ACAGAG
TACAA	TGCCC	ACATAC
TACAT	TGCTC	ACATAT
TAGAA	TGCTG	ACCCAC
TAGAT	TGCTT	ACCCCC
TAGGA	TGGAA	ACCCTA
TATAA	TGGAG	AGAAAA
TATAC	TGGCC	AGAAGC
TATAG	TGGGA	AGAAGG
TATAT	TGGGC	AGACAC
TATCA	TGGGG	AGACAG
TATGC	TGGGT	AGAGAA
TATGT	TGGTG	AGAGAC
TATTA	TGGTT	AGAGGG
TATTC	TGTAA	AGATAT
TATTG	TGTAT	AGGGTC
TATTT	TGTGC	AGGGTT
TCAAA	TGTGG	ATACAT
TCACA	TGTGT	ATAGAT
TCATA	TGTTC	ATATAA
TCATT	TGTTT	ATATAC
TCCAT	TTAAA	ATATAG
TCCCA	TTAAT	ATATCT
TCCCC	TTACA	ATATGT
TCCCT	TTACC	ATCTAT
TCCTC	TTATA	ATGTAT
TCCTT	TTATT	ATTTTT
TCTAT	TTCAA	CAAAAA
TCTCC	TTCAT	CACACC
TCTCT	TTCCA	CACACG
TCTGC	TTCCC	CACACT
TCTTC	TTCCT	CACCAT
TCTTG	TTCTA	CACCCC
TCTTT	TTCTC	CAGCCC
TGAAA	TTCTG	CATACA
TGAAC	TTCTT	CATATA
TGAAT	TTGAA	CATCAC
TGAGG	TTGAT	CCACAC
TGATA	TTGGT	CCACCC
TGATT	TTGTA	CCAGCC
TGCCC	TTGTT	CCCAGC
TGCCT	TTTAA	CCCCAC
TGCTC	TTTAC	CCCCAG
TGCTG	TTTAG	CCCCCA
TGCTT	TTTAT	CCCTAA
TGGAA	TTTCA	CCTAAC
TGGAG	TTTCC	CGTGTG
TGGCC	TTTCT	CTAACC
TGGCT	TTTGC	CTATAT
TGGGA	TTTGG	CTCCTT
TGGGC	TTTGT	CTCTCC
TGGGG	TTTTA	CTGGGG
TGGTG	TTTTC	CTTCTC
TGGTT	TTTTG	CTTTTT
TGTAT	AAAAAC	GAAAAA
TGTCA	AAAAAG	GATATA
TGTCT	AAAAAT	GCACAC
TGTGA	AAAACA	GCCAGG
TGTGC	AAAACC	GCCCCA
TGTGG	AAAATA	GCTGGG
TGTTA	AAACAA	GGCTGG
TGTTC	AAATAT	GGGCTG
TGTTG	AACCCT	GGGGGC
TGTTT	AAGAAA	GGGGGT
TTAAA	AATAAA	GGGGTG
TTAAT	AATATA	GGGTGT
TTAGA	ACAAAA	GGGTTA
TTATA	ACACAG	GGTGGG
TTATC	ACACAT	GGTTAG
TTATG	ACACCC	GTGGGG
TTATT	ACAGAG	GTGTGA
TTCAA	ACATAC	GTGTGG
TTCAG	ACATAT	GTTAGG
TTCAT	ACCCAC	GTTTTT
TTCCA	ACCCCC	TAAAAA
TTCCC	ACCCTA	TAACCC
TTCCT	AGAAAA	TACATA
TTCTA	AGAAGC	TAGATA
TTCTC	AGAAGG	TAGGGT
TTCTT	AGACAC	TATACA
TTGAA	AGACAG	TATAGA
TTGAT	AGAGAA	TATATC
TTGCT	AGAGAC	TATATG
TTGGG	AGAGGG	TATATT
TTGGT	AGATAT	TATCTA
TTGTA	AGCATC	TATGTA
TTGTC	AGGGGA	TATGTG
TTGTT	AGGGTC	TATTTA
TTTAA	AGGGTT	TATTTT
TTTAC	ATACAT	TCTCTG
TTTAG	ATAGAT	TCTGTC
TTTAT	ATATAA	TGATGG
TTTCA	ATATAC	TGGGGC
TTTCC	ATATAG	TGGGGG
TTTCT	ATATCT	TGTATA
TTTGA	ATATGT	TGTCTG
TTTGC	ATCTAT	TGTGTA
TTTGG	ATGTAT	TGTGTC
TTTGT	ATTCTT	TGTTTT
TTTTA	ATTTTT	TTAGGG
TTTTC	CAAAAA	TTGTTT
TTTTG	CAACAG	TTTATA
AAAAAC	CACACC	TTTGTT
AAAAAG	CACACG	TTTTAT
AAAAAT	CACACT	TTTTCT
AAAACA	CACCAT	TTTTGT
AAAACC	CACCCC	TTTTTA
AAAAGA	CAGCCC	TTTTTC
AAAATA	CAGGGT	TTTTTG
AAAATC	CATACA	AAAAAAC
AAAATT	CATATA	AAAAAAG
AAACAA	CATCAC	AAAAAAT
AAACAG	CCACAC	AAAAACA
AAACCA	CCACCC	AAAAACC
AAAGAA	CCAGCC	AAAAAGA
AAAGGA	CCCACC	AAAAATA
AAATAA	CCCAGC	AAAACAA
AAATAT	CCCCAC	AAAAGAA
AAATCT	CCCCAG	AAAATAA
AAATTA	CCCCCA	AAACAAA
AACAAA	CCCCCG	AAAGAAA
AACCAA	CCCCGC	AAATAAA
AACCCT	CCCTAA	AAGAAAG
AAGAAA	CCTAAC	AATAAAA
AAGAGG	CCTCAC	AATAAAT
AAGGAA	CGGGGC	AATATAT
AAGGGA	CGTGTG	ACAAAAA
AATAAA	CTAACC	ACACACA
AATATA	CTATAT	AGAAAAA
AATTAA	CTCCTT	AGGAGGG
ACAAAA	CTCTCC	AGGGAGG
ACAACC	CTGGGG	AGGGGAG
ACACAG	CTTCTC	ATAAAAA
ACACAT	CTTCTG	ATAATAT
ACACCC	CTTTTT	ATATAAT
ACACGC	GAAAAA	ATATATA
ACAGAC	GATATA	ATATTAT
ACAGAG	GCACAC	ATTTATT
ACATAC	GCCAGG	ATTTTTT
ACATAT	GCCCCA	CAAAAAA
ACCATC	GCGGGG	CACACAC
ACCATG	GCTGGG	CACCCCC
ACCCAA	GGAGCT	CACTGGC
ACCCAC	GGCAGC	CATCCAT
ACCCCC	GGCTGG	CCACCCC
ACCCTA	GGGCCA	CCCACCC
ACCCTG	GGGCCG	CCCACCT
ACGCAC	GGGCTG	CCCAGCC
AGAAAA	GGGGCC	CCCCACC
AGAAAG	GGGGCG	CCCCAGC
AGAAGC	GGGGGC	CCCCCAG
AGAAGG	GGGGGT	CCCCCCA
AGACAC	GGGGTG	CCCCTCT
AGACAG	GGGTGG	CCCCTGC
AGAGAA	GGGTGT	CCCTCCT
AGAGAC	GGGTTA	CCGCCCC
AGAGGA	GGGTTC	CCTCCCC
AGAGGG	GGTGGG	CCTCCCT
AGATAG	GGTTAG	CCTCTGC
AGATAT	GTATAT	CCTGACC
AGCCAG	GTGGGG	CCTGGCC
AGCCCC	GTGTGA	CCTGGGC
AGCCGG	GTGTGG	CCTGGTC
AGGAAA	GTTAGG	CCTTCCT
AGGACC	GTTTTT	CTCCCTC
AGGAGA	TAAAAA	CTGACCT
AGGCAG	TAACCC	CTGCCCC
AGGCTC	TACATA	CTTTTTT
AGGGCC	TAGATA	GAAAAAA
AGGGGC	TAGGGT	GAGGAGG
AGGGTC	TATAAT	GATGGAT
AGGGTT	TATACA	GCGGGGG
AGTGGC	TATAGA	GCTGGGG
ATAAAA	TATATC	GGAGGAA
ATAAAT	TATATG	GGAGGTG
ATACAC	TATATT	GGCTGGG
ATACAT	TATCTA	GGGAGGA
ATAGAT	TATGTA	GGGCAGA
ATATAA	TATGTG	GGGCAGG
ATATAC	TATTTA	GGGCTGG
ATATAG	TATTTT	GGGGCAG
ATATCT	TCCTCT	GGGGCTG
ATATGT	TCTCTG	GGGGGCA
ATATTT	TCTGTC	GGGGGGA
ATCTAT	TGATGG	GGGGGTG
ATGATA	TGGGGC	GGGGTGG
ATGTAT	TGGGGG	GGTGGGG
ATGTGT	TGGGTG	GTGATCT
ATTATG	TGTATA	GTGTGTG
ATTTAA	TGTCTG	GTTTTTT
ATTTAT	TGTGTA	TAAAAAA
ATTTTT	TGTGTC	TAATATA
CAAAAA	TGTTTT	TATATAC
CAAAAC	TTAGGG	TATATAT
CACACC	TTCTCC	TATTATA
CACACG	TTGTTT	TATTTTT
CACACT	TTTATA	TCCCTCC
CACAGA	TTTGTT	TCTTTTT
CACATA	TTTTAT	TGGGAGG
CACCAG	TTTTCT	TGGGGGG
CACCAT	TTTTGT	TGTGTGT
CACCCC	TTTTTA	TGTTTTT
CACGCA	TTTTTC	TTAAAAA
CAGACA	TTTTTG	TTATATA
CAGAGA	AAAAAAC	TTATTTA
CAGAGC	AAAAAAG	TTATTTT
CAGCCA	AAAAAAT	TTCTTTC
CAGCCC	AAAAACA	TTCTTTT
CAGGCC	AAAAACC	TTGTTTT
CATACA	AAAAAGA	TTTAAAA
CATATA	AAAAATA	TTTATTA
CATCAC	AAAACAA	TTTATTT
CATTTA	AAAAGAA	TTTCTTT
CCAAAA	AAAATAA	TTTGTTT
CCACAC	AAAATTA	TTTTATT
CCACAG	AAACAAA	TTTTGTT
CCACCC	AAAGAAA	TTTTTAA
CCACTG	AAATAAA	TTTTTAT
CCAGCC	AAGAAAG	TTTTTCC
CCAGCT	AATAAAA	TTTTTCT
CCAGGC	AATAAAT	TTTTTGT
CCATCA	AATAATA	TTTTTTA
CCCACA	AATATAT	TTTTTTC
CCCAGC	ACAAAAA	TTTTTTG
CCCCAC	ACACACA	AAAAAAAC
CCCCAG	ACCCCCC	AAAAAAAG
CCCCCA	ACCCTCC	AAAAAACA
CCCCTG	AGAAAAA	AAAAAACC
CCCTAA	AGAAAGA	AAAAAATA
CCCTCA	AGACCAC	AAAAACAA
CCCTCC	AGAGAGA	AAAACAAA
CCCTGC	AGGAGGG	ACACACAA
CCCTGG	AGGGAGG	ACACACAG
CCGCCA	AGGGGAG	ACACACAT
CCGGCT	AGGGGGC	ACACAGAC
CCGGGG	ATAAAAA	ACAGACAC
CCTAAC	ATAATAT	ACATACAC
CCTCTC	ATATAAT	AGACACAC
CCTCTG	ATATATA	AGAGACAG
CCTGCC	ATATTAT	AGAGAGAC
CCTGGC	ATTATTT	ATACACAC
CCTGGG	ATTTATA	ATACATAT
CCTTCC	ATTTATT	ATAGATAT
CCTTCT	ATTTTTT	ATATAGAT
CGCACA	CAAAAAA	ATATATAA
CGGAGG	CACACAC	ATATATAC
CGGCCC	CACCCCA	ATCCATCT
CGTGCA	CACCCCC	ATGTATAT
CGTGGC	CACTGGC	ATGTGTGT
CGTGTG	CAGAGGG	CAAAAAAA
CTAACC	CAGGAGG	CACACACC
CTATAT	CAGGGGT	CACACACG
CTCCCT	CATATAT	CACACACT
CTCCTT	CATCCAT	CACACAGA
CTCTCC	CCACCCC	CAGACACA
CTCTGT	CCATCCA	CCATCCAC
CTGGCT	CCCACCC	CTCTCTCC
CTGGGC	CCCACCT	CTGTGTGT
CTGGGG	CCCAGCC	GAGAGAGG
CTGGGT	CCCCACC	GAGGGAGA
CTGTCT	CCCCAGC	GCACACAC
CTTATT	CCCCCAC	GTGGATGG
CTTCTC	CCCCCAG	GTGTGTGC
CTTTTC	CCCCCCA	GTTTTTTT
CTTTTT	CCCCCCG	TACACACA
GAAAAA	CCCCCGC	TATATATC
GAAAAG	CCCCGGC	TATATATG
GAAGAG	CCCCTCT	TATATCTA
GAAGGA	CCCCTGC	TATGTGTG
GACACA	CCCGCCC	TCTCTCTG
GACAGA	CCCTAAC	TCTCTGTC
GACCTA	CCCTCCC	TCTGTCTC
GAGAAG	CCCTCCT	TGGATGGG
GAGACA	CCCTCTG	TGTATATA
GAGAGC	CCCTTCT	TGTATGTG
GAGAGG	CCGCCCC	TGTCTCTC
GAGGAA	CCGCCCG	TGTGTCTG
GAGGGA	CCGCGCC	TGTGTGTA
GATATA	CCTCCCA	TGTGTGTC
GATGAC	CCTCCCC	TGTTTTTT
GCACAC	CCTCCCT	TTGTTTTT
GCCACA	CCTCTGC	TTTATTTT
GCCAGA	CCTGACC	TTTCTTTT
GCCAGG	CCTGGCC	TTTGTTTT
GCCCCA	CCTGGGC	TTTTATTT
GCCGTG	CCTGGTC	TTTTGTTT
GCGTGT	CCTTCCT	TTTTTGTT
GCTCCG	CGGGGGG	TTTTTTGT
GCTGGG	CTACTAC	TTTTTTTC
GGAAAA	CTCCAGC	TTTTTTTG
GGAAGG	CTCCAGG
GGAGAA	CTCCCGG
GGAGAG	CTCCCTC
GGCCAA	CTCCTCC
GGCCTG	CTGACCC
GGCTCT	CTGACCT
GGCTGC	CTGAGCC
GGCTGG	CTGCCCC
GGCTGT	CTGGGCA
GGGAGA	CTGGGGC
GGGCTG	CTGGGGG
GGGGAG	CTTTTTT
GGGGAT	GAAAAAA
GGGGCA	GAGACAT
GGGGCT	GAGGAGG
GGGGGC	GAGGGCA
GGGGGT	GATCCCA
GGGGTG	GATGGAT
GGGTGT	GCAGAGG
GGGTTA	GCCCCCC
GGTACT	GCCCCCT
GGTCAA	GCCCCTG
GGTCAG	GCCGCCC
GGTGAT	GCGGGGG
GGTGGC	GCTGGGG
GGTGGG	GGAGGAA
GGTGTG	GGAGGAT
GGTTAG	GGAGGTG
GGTTTT	GGCAGGG
GTATGT	GGCGGGC
GTCCCT	GGCGGGG
GTCTCT	GGCTGGG
GTGAGG	GGGAGGA
GTGATG	GGGAGGT
GTGCCG	GGGCAGA
GTGCGT	GGGCAGG
GTGGCT	GGGCGGG
GTGGGG	GGGCTGG
GTGGGT	GGGGAGG
GTGTAT	GGGGCAG
GTGTGA	GGGGCGG
GTGTGC	GGGGCTG
GTGTGG	GGGGGAG
GTTAGG	GGGGGCA
GTTTTG	GGGGGCG
GTTTTT	GGGGGCT
TAAAAA	GGGGGGA
TAACCC	GGGGGGC
TAATAG	GGGGGGT
TACACA	GGGGGTG
TACATA	GGGGTGG
TAGATA	GGGTGGG
TAGGGT	GGGTGTG
TATAAA	GGGTTTG
TATACA	GGTGGGA
TATAGA	GGTGGGG
TATATC	GGTTAGG
TATATG	GTGATCT
TATATT	GTGGGGG
TATCAT	GTGTGTG
TATCTA	GTTTTTT
TATCTG	TAAAAAA
TATGTA	TAATATA
TATGTG	TATAAAA
TATTAG	TATATAC
TATTCT	TATATAG
TATTTA	TATATAT
TATTTG	TATTATA
TATTTT	TATTTTT
TCACCA	TCCCTCC
TCCCTC	TCTGGGG
TCCTTC	TCTTTTT
TCTATA	TGGATGG
TCTATC	TGGGAGG
TCTATT	TGGGGGC
TCTCCT	TGGGGGG
TCTCTA	TGTGATA
TCTCTG	TGTGTGT
TCTCTT	TGTTTTT
TCTGTC	TTAAAAA
TCTTCC	TTATATA
TCTTTC	TTATTAT
TCTTTG	TTATTTA
TCTTTT	TTATTTT
TGACCC	TTCTTTC
TGATGG	TTCTTTT
TGCGTG	TTGTTTT
TGGATT	TTTAAAA
TGGGGA	TTTAAAT
TGGGGC	TTTATTA
TGGGGG	TTTATTT
TGGTGA	TTTCTTT
TGGTGC	TTTGTTT
TGGTTT	TTTTAAA
TGTATA	TTTTAGT
TGTATG	TTTTATA
TGTCTC	TTTTATT
TGTCTG	TTTTGTT
TGTGCA	TTTTTAA
TGTGCG	TTTTTAT
TGTGTA	TTTTTCC
TGTGTC	TTTTTCT
TGTTGG	TTTTTGT
TGTTTT	TTTTTTA
TTACTA	TTTTTTC
TTAGGG	TTTTTTG
TTATAT	AAAAAAAC
TTATTT	AAAAAAAG
TTCCAT	AAAAAAAT
TTCCCT	AAAAAACA
TTCCTC	AAAAAACC
TTCTTT	AAAAAATA
TTGGTT	AAAAACAA
TTGTTT	AAAAAGAA
TTTATA	AAAAATAA
TTTATT	AAAACAAA
TTTCCA	AAAATAAA
TTTCCT	ACACACAA
TTTCTC	ACACACAG
TTTCTT	ACACACAT
TTTGGT	ACACAGAC
TTTGTT	ACACAGAG
TTTTAA	ACAGACAC
TTTTAT	ACATACAC
TTTTCC	ACATATAT
TTTTCT	ACCCATCC
TTTTGC	AGACACAC
TTTTGG	AGAGACAG
TTTTGT	AGAGAGAC
TTTTTA	AGAGGGAG
TTTTTC	AGATAGAC
TTTTTG	ATACACAC
AAAAAAC	ATACATAT
AAAAAAG	ATAGATAT
AAAAAAT	ATATAAAT
AAAAACA	ATATACAT
AAAAACC	ATATAGAT
AAAAAGA	ATATATAA
AAAAAGG	ATATATAC
AAAAATA	ATCCATCT
AAAAATT	ATGGGTGG
AAAACAA	ATGTATAT
AAAACCA	ATGTGTGT
AAAAGAA	CAAAAAAA
AAAATAA	CACACACC
AAAATTT	CACACACG
AAACAAA	CACACACT
AAACCAA	CACACAGA
AAACCTC	CAGACACA
AAAGAAA	CATCCATG
AAAGAAG	CCACCCAT
AAAGAGA	CCATCCAC
AAAGGGG	CCCCCCCA
AAATAAA	CTCTCTCC
AAATAAT	CTGTGTGT
AAATATT	GAGAGAGG
AAATTAA	GAGGGAGA
AAATTCC	GATGGGTG
AAATTTT	GCACACAC
AACAAAA	GCGTGTGT
AAGAAAA	GGAGAGAG
AAGAAAG	GGGGGTGG
AAGAAGA	GGGGTGGG
AAGAAGG	GGTGGGGG
AAGTGAC	GTGGATGG
AATAAAA	GTGTGTCT
AATAAAT	GTGTGTGC
AATACAA	GTTTTTTT
AATATAT	TAAAAAAA
AATTAAA	TACACACA
AATTATA	TATACATA
AATTTTT	TATATATC
ACAAAAA	TATATATG
ACAAATG	TATATATT
ACACACA	TATATCTA
ACCAAAA	TATGTATA
ACCCCAC	TATGTGTG
ACCCCCA	TCCCTCCA
ACCTCTG	TCTCTCTG
ACCTTGG	TCTCTGTC
ACTCCCC	TCTGTCTC
AGAAAAA	TCTTTTTT
AGAAAAG	TGCGTGTG
AGAGGGC	TGGATGGG
AGATCAC	TGGGTGGA
AGCAGGC	TGTATATA
AGCCTTG	TGTATGTG
AGCTGGG	TGTCTCTC
AGGAAGG	TGTGTATG
AGGAGGC	TGTGTCTG
AGGAGGG	TGTGTGTA
AGGGAGG	TGTGTGTC
AGGGCAG	TGTTTTTT
AGGGCTG	TTAAAAAA
AGGGGAG	TTATATAT
AGTGACC	TTATTTTT
ATAAAAA	TTGTTTTT
ATAAATA	TTTATTTT
ATAATAA	TTTCTTTT
ATAATAT	TTTGTTTT
ATATAAA	TTTTATTT
ATATAAT	TTTTGTTT
ATATATA	TTTTTATT
ATATATT	TTTTTGTT
ATATTAT	TTTTTTAT
ATCTATC	TTTTTTGT
ATTATAT	TTTTTTTA
ATTATTA	TTTTTTTC
ATTTATT	TTTTTTTG
ATTTTGA
ATTTTTA
ATTTTTT
CAAAAAA
CAAAAAC
CAAGAAA
CACACAC
CACAGCC
CACCCAG
CACCCCC
CACCCTC
CACCTCC
CACCTGC
CACTGGA
CACTGGC
CAGAAAC
CAGAAGC
CAGCACA
CAGCACC
CAGCAGG
CAGCATC
CAGCCAC
CAGCCAG
CAGCCAT
CAGCCCC
CAGCTGC
CAGGACC
CAGGCAG
CAGGGCT
CAGGTCC
CATCCAT
CATTATC
CATTTGT
CCAAAAA
CCACACA
CCACCCC
CCACCCT
CCACCTC
CCAGAGC
CCAGCAC
CCAGCCC
CCAGCTG
CCAGGAC
CCAGGGA
CCCAAAC
CCCACCA
CCCACCC
CCCACCT
CCCACTG
CCCAGCA
CCCAGCC
CCCAGCT
CCCAGGA
CCCAGGC
CCCAGGT
CCCCACC
CCCCACT
CCCCAGA
CCCCAGC
CCCCCAA
CCCCCAG
CCCCCCA
CCCCCGG
CCCCTCA
CCCCTCT
CCCCTGC
CCCCTTC
CCCCTTT
CCCTCAC
CCCTCCA
CCCTCCT
CCCTCTC
CCCTGAC
CCCTGCC
CCCTGGT
CCGCCCC
CCGGTGC
CCTATGA
CCTCCAG
CCTCCCC
CCTCCCT
CCTCCTC
CCTCTCC
CCTCTGC
CCTGACC
CCTGAGC
CCTGCCA
CCTGCCT
CCTGGCC
CCTGGGA
CCTGGGC
CCTGGGG
CCTGGGT
CCTGGTC
CCTGTCT
CCTTCCT
CCTTCTT
CCTTGCC
CGGCACA
CGGCTCC
CGGGGCT
CGTGTCC
CTCCCTC
CTCCCTG
CTCTCCT
CTCTCTC
CTCTGCC
CTCTGTC
CTCTTCC
CTGACCT
CTGCACA
CTGCCCC
CTGCCCT
CTGCCTC
CTGCTCC
CTGGAGG
CTGGCCT
CTGGGAC
CTGGGAG
CTGGGCT
CTGGTCC
CTGTTTT
CTTCCTT
CTTCTTC
CTTCTTT
CTTTTTT
GAAAAAA
GAAAAAG
GAAGAAG
GAAGGGA
GACCTGG
GAGAAGG
GAGACCA
GAGCCCA
GAGCTGG
GAGGAGA
GAGGAGG
GAGGCAG
GAGGCCA
GAGGGAG
GAGGGGA
GATAGAT
GATGGAG
GATGGAT
GATGTGA
GATTTAG
GCACCCA
GCAGCCC
GCAGCCT
GCAGGGA
GCCAGGG
GCCCAGC
GCCCAGG
GCCCCCA
GCCCTCA
GCCCTCT
GCCCTGG
GCCGGGG
GCCTGGG
GCGGGGG
GCTCCCA
GCTGCCT
GCTGGAG
GCTGGCT
GCTGGGA
GCTGGGG
GCTGGGT
GGAAAGA
GGAAGAA
GGAAGGA
GGAATCT
GGACCCA
GGACTGG
GGAGAGG
GGAGGAA
GGAGGCA
GGAGGGA
GGAGGGT
GGAGGTG
GGCAGAC
GGCAGGA
GGCCCCA
GGCCCTG
GGCTGGG
GGCTGGT
GGGAAGA
GGGAAGG
GGGAGCA
GGGAGCC
GGGAGGA
GGGAGGC
GGGCAGA
GGGCAGG
GGGCCCA
GGGCCCC
GGGCCGG
GGGCTGG
GGGGCAA
GGGGCAG
GGGGCCT
GGGGCTG
GGGGGCA
GGGGGGA
GGGGGTG
GGGGTCA
GGGGTGA
GGGGTGG
GGGTCCT
GGGTGGA
GGTCCCA
GGTGCTG
GGTGGAG
GGTGGCT
GGTGGGG
GGTGGTG
GGTTTTT
GTATGTA
GTCAGAG
GTCCCAG
GTGATCT
GTGCCGG
GTGCTGG
GTGGCAG
GTGGCTA
GTGGCTG
GTGGGAG
GTGGTGG
GTGGTGT
GTGTGTG
GTTTGAG
GTTTTTG
GTTTTTT
TAAAAAA
TAAAAAT
TAAAACA
TAAAATA
TAAATTT
TAATAAT
TAATATA
TAGGAAA
TATAATG
TATATAA
TATATAC
TATATAT
TATATCA
TATATTA
TATGATA
TATTATA
TATTCTA
TATTTTT
TCAAAAT
TCCAGCC
TCCCACT
TCCCCCA
TCCCTCC
TCCTCCC
TCCTCTC
TCCTCTG
TCCTCTT
TCCTGCA
TCCTGCC
TCCTTCC
TCCTTCT
TCCTTTT
TCTCACA
TCTGCCC
TCTGGCA
TCTGGGC
TCTTTCT
TCTTTTT
TGAAGGA
TGACCCC
TGAGGGC
TGCCAGC
TGCCCTC
TGCCTTC
TGCTCCC
TGCTGCC
TGCTGGG
TGCTGTG
TGGAGGG
TGGCTGA
TGGCTGC
TGGGAGG
TGGGGGG
TGGTCAC
TGGTTTT
TGTAAAA
TGTGTGT
TGTTTTG
TGTTTTT
TTAAAAA
TTAAATG
TTAATAT
TTATAAA
TTATATA
TTATTTA
TTATTTT
TTCTATA
TTCTTCT
TTCTTTC
TTCTTTT
TTGGGGG
TTGGTTT
TTGTCAC
TTGTTTG
TTGTTTT
TTTAAAA
TTTAATT
TTTACTA
TTTATAA
TTTATTA
TTTATTT
TTTCCTT
TTTCTTT
TTTGGTT
TTTGTTT
TTTTAAT
TTTTACA
TTTTATT
TTTTCTT
TTTTGCT
TTTTGGC
TTTTGGT
TTTTGTT
TTTTTAA
TTTTTAT
TTTTTCC
TTTTTCT
TTTTTGG
TTTTTGT
TTTTTTA
TTTTTTC
TTTTTTG
AAAAAAAC
AAAAAAAG
AAAAAACA
AAAAAACC
AAAAAATA
AAAAACAA
AAAACAAA
AAACAAAA
AAACAAGC
AAAGAAAA
AAAGAAGG
AAAGAGAG
AAAGGAAG
AAATAAAC
AAGAAAGC
AAGAAAGG
AAGAAGGA
AAGCAAAC
AAGGAAAG
AAGGAAGA
AAGGGAGG
AATAAATG
AATTAAAA
ACACACAA
ACACACAG
ACACACAT
ACACACGC
ACACAGAC
ACAGACAC
ACATACAC
AGAAAAAA
AGAAAGAG
AGAAAGGA
AGACACAC
AGACAGAG
AGAGAAAG
AGAGACAG
AGAGAGAA
AGAGAGAC
AGAGAGAT
AGAGAGGG
AGATAGAG
AGATATAT
AGGAAAGA
AGGAAGAA
AGGAAGGC
AGGAAGGG
AGGAAGGT
AGGAGGCC
AGGAGGGA
AGGGAAGG
AGGGAGGA
ATAAATAC
ATAAATGA
ATACACAC
ATACATAG
ATACATAT
ATAGATAC
ATAGATAT
ATATAGAT
ATATATAA
ATATATAC
ATATATAG
ATATATCT
ATATCTAT
ATCCATCT
ATCTATAT
ATCTATCC
ATGTATAT
ATGTGTGT
ATTTTTTT
CAAAAAAA
CACACACC
CACACACG
CACACACT
CACACAGA
CACACGCA
CACAGAAT
CACATACA
CACCCATC
CACGCACA
CACTTTGC
CAGACACA
CATATATA
CATTCATC
CCATCCAC
CCCTCTCT
CCTCCCCA
CCTCCCTT
CCTCCTTC
CCTCTCTC
CCTGCCTT
CCTTCCTC
CCTTTCTT
CGTGTGTG
CTACCTAT
CTATCTAC
CTCATTCA
CTCCCTCT
CTCCCTTC
CTCTCCCC
CTCTCCCT
CTCTCTCC
CTCTCTGT
CTCTCTTT
CTCTGTCT
CTGTGTGT
CTTCCCTC
CTTCCTCC
CTTCCTCT
CTTCCTTT
CTTTCCTT
CTTTCTCC
CTTTCTCT
CTTTCTTC
CTTTTTTT
GAAAAAAA
GAAAGAAG
GAAAGGAA
GAAGAAAG
GAAGAGAG
GAAGGAAA
GAATGGAT
GACACACA
GAGAAAGG
GAGACAGA
GAGAGAGC
GAGAGAGG
GAGAGGAG
GAGAGGGA
GAGCCCTG
GAGGAAGA
GAGGAAGG
GAGGGAGA
GAGGTGGG
GAGTGTGT
GATAGATG
GATGCTGA
GCACACAC
GCACACAT
GCCGGGAG
GGAAAGAA
GGAAGGAG
GGAAGGGA
GGAGGAAG
GGAGGGAA
GGAGGGAT
GGATAGAT
GGCAGGCT
GGCCCCCA
GGCGGGGC
GGGAGGAA
GGGCCTGG
GGGCTGAA
GGTGGATG
GGTGTGTG
GTACACAC
GTCCCCTG
GTCTCTCT
GTCTGTGG
GTCTGTGT
GTGATGGG
GTGGATGG
GTGTCTGT
GTGTGCGT
GTGTGTGC
GTGTGTGG
GTTTTGTT
GTTTTTTT
TAAAAAAT
TAAATAAG
TAAATGAA
TACACACA
TAGATATA
TATATACA
TATATATC
TATATATG
TATATCTA
TATCTATA
TATCTATG
TATGTGTG
TATTTATG
TCACTCAT
TCCCTCCT
TCCCTTCC
TCCTTCCC
TCCTTTCT
TCTATCTG
TCTCTCCC
TCTCTCTG
TCTCTCTT
TCTCTGTC
TCTCTTTC
TCTGTCTA
TCTGTCTC
TCTGTGTG
TCTTCCTT
TCTTTCTC
TGAATGAG
TGAGTGAA
TGCCACCA
TGGATGGG
TGTATATA
TGTATGTG
TGTCTCTC
TGTCTGTG
TGTGCGTG
TGTGTCTG
TGTGTGCA
TGTGTGCG
TGTGTGTA
TGTGTGTC
TGTGTGTT
TGTTTTTT
TTATTATT
TTCCTCCC
TTCCTTCT
TTCCTTTC
TTCTCTCT
TTCTTCCT
TTCTTTCC
TTCTTTTT
TTGTTTTT
TTTAAAAA
TTTATAAA
TTTATTTT
TTTCTCTC
TTTCTTCC
TTTCTTTT
TTTGTTTT
TTTTATTT
TTTTCTTT
TTTTGTTT
TTTTTAAA
TTTTTGTT
TTTTTTCT
TTTTTTGT
TTTTTTTC
TTTTTTTG
