# Supplementary material for: Genome-Wide Identification of Microsatellites and Transposable Elements in the Dromedary Camel Genome Using Whole-Genome Sequencing Data
Source: Front Genet. 2019 Jul 26;10:692. doi: 10.3389/fgene.2019.00692 (PMC6675863; doi:10.3389/fgene.2019.00692)
Supplement: Supplementary file 7 [file Table_7.xlsx]

## Sheet: Supplementary Table 7
Supplementary Table 7 Specific SSR motifs for camelid and other under study mammalian in this work
Camelid_specific	Others_specific
ACGT	GACG
ACTA	GCAT
ACTT	GCCC
AGCG	GGCG
AGCT	GGGC
CGGG	AACTA
CTAA	AAGGC
GATC	AAGTG
GCAA	AATCT
GCGA	ACAGA
GCTA	ACAGC
GCTT	ACATT
GGTC	ACCTT
GTAC	ACTAT
TACT	AGATC
TCCG	AGTAC
TTCG	AGTAT
AAAGC	AGTTT
AACCC	ATACT
AAGCC	ATAGC
AATCC	ATCAT
AATGT	ATGGC
AATTC	ATTAC
AATTG	ATTGT
ACAAG	CAGAA
ACAGG	CATAA
ACATA	CATGG
AGAAC	CCATA
AGACC	CCATT
AGAGC	CCCGG
AGATG	CCCGT
AGATT	CCTCA
AGCAA	CTATA
AGTCC	CTGAT
AGTGA	CTGGT
ATAGA	CTGTA
ATAGG	CTTTA
ATCTA	GAGCT
ATGAC	GAGGC
ATGTG	GAGGT
ATTCC	GAGTT
CAAAT	GCATA
CAACC	GCTAT
CAATA	GGAGT
CAATT	GGCGC
CACAT	GGGAT
CACTT	GTGAA
CAGAG	GTGTT
CAGTG	TAATG
CATAG	TACTA
CATTA	TAGCA
CATTC	TAGTA
CCCAA	TATCC
CCGGG	TATGA
CCTGT	TCAAT
CTAAA	TCAGT
CTAGT	TCCTG
CTATT	TCTAA
CTCAA	TCTCA
CTCTG	TCTGG
CTGGC	TCTGT
CTGTC	TCTTA
CTGTT	TGATC
CTTAT	TGATG
CTTCA	TGGGT
CTTTG	TGTAA
GAACA	TGTGT
GAATA	TTACA
GAATG	TTACC
GAGCA	TTCTG
GATGG	AGCATC
GATGT	AGGGGA
GATTG	ATTCTT
GCACA	CAACAG
GCTTT	CAGGGT
GGAAG	CCCACC
GGACA	CCCCCG
GGTGT	CCCCGC
GGTTG	CCTCAC
GTCAG	CGGGGC
GTCCT	CTTCTG
GTCGG	GCGGGG
GTCTG	GGAGCT
GTGAG	GGCAGC
GTTAT	GGGCCA
GTTCA	GGGCCG
GTTCT	GGGGCC
GTTGT	GGGGCG
GTTTA	GGGTGG
TAAAG	GGGTTC
TAAGA	GTATAT
TACAT	TATAAT
TAGGA	TCCTCT
TATGC	TGGGTG
TATGT	TTCTCC
TCACA	AAAATTA
TCATT	AATAATA
TCCAT	ACCCCCC
TCTGC	ACCCTCC
TCTTC	AGAAAGA
TCTTG	AGACCAC
TGAAC	AGAGAGA
TGATA	AGGGGGC
TGCCT	ATTATTT
TGGCT	ATTTATA
TGTCA	CACCCCA
TGTCT	CAGAGGG
TGTGA	CAGGAGG
TGTTA	CAGGGGT
TGTTG	CATATAT
TTAGA	CCATCCA
TTATC	CCCCCAC
TTATG	CCCCCCG
TTCAG	CCCCCGC
TTGCT	CCCCGGC
TTGGG	CCCGCCC
TTGTC	CCCTAAC
TTTGA	CCCTCCC
AAAAGA	CCCTCTG
AAAATC	CCCTTCT
AAAATT	CCGCCCG
AAACAG	CCGCGCC
AAACCA	CCTCCCA
AAAGAA	CGGGGGG
AAAGGA	CTACTAC
AAATAA	CTCCAGC
AAATCT	CTCCAGG
AAATTA	CTCCCGG
AACAAA	CTCCTCC
AACCAA	CTGACCC
AAGAGG	CTGAGCC
AAGGAA	CTGGGCA
AAGGGA	CTGGGGC
AATTAA	CTGGGGG
ACAACC	GAGACAT
ACACGC	GAGGGCA
ACAGAC	GATCCCA
ACCATC	GCAGAGG
ACCATG	GCCCCCC
ACCCAA	GCCCCCT
ACCCTG	GCCCCTG
ACGCAC	GCCGCCC
AGAAAG	GGAGGAT
AGAGGA	GGCAGGG
AGATAG	GGCGGGC
AGCCAG	GGCGGGG
AGCCCC	GGGAGGT
AGCCGG	GGGCGGG
AGGAAA	GGGGAGG
AGGACC	GGGGCGG
AGGAGA	GGGGGAG
AGGCAG	GGGGGCG
AGGCTC	GGGGGCT
AGGGCC	GGGGGGC
AGGGGC	GGGGGGT
AGTGGC	GGGTGGG
ATAAAA	GGGTGTG
ATAAAT	GGGTTTG
ATACAC	GGTGGGA
ATATTT	GGTTAGG
ATGATA	GTGGGGG
ATGTGT	TATAAAA
ATTATG	TATATAG
ATTTAA	TCTGGGG
ATTTAT	TGGATGG
CAAAAC	TGGGGGC
CACAGA	TGTGATA
CACATA	TTATTAT
CACCAG	TTTAAAT
CACGCA	TTTTAAA
CAGACA	TTTTAGT
CAGAGA	TTTTATA
CAGAGC	AAAAAAAT
CAGCCA	AAAAAGAA
CAGGCC	AAAAATAA
CATTTA	AAAATAAA
CCAAAA	ACACAGAG
CCACAG	ACATATAT
CCACTG	ACCCATCC
CCAGCT	AGAGGGAG
CCAGGC	AGATAGAC
CCATCA	ATATAAAT
CCCACA	ATATACAT
CCCCTG	ATGGGTGG
CCCTCA	CATCCATG
CCCTCC	CCACCCAT
CCCTGC	CCCCCCCA
CCCTGG	GATGGGTG
CCGCCA	GCGTGTGT
CCGGCT	GGAGAGAG
CCGGGG	GGGGGTGG
CCTCTC	GGGGTGGG
CCTCTG	GGTGGGGG
CCTGCC	GTGTGTCT
CCTGGC	TAAAAAAA
CCTGGG	TATACATA
CCTTCC	TATATATT
CCTTCT	TATGTATA
CGCACA	TCCCTCCA
CGGAGG	TCTTTTTT
CGGCCC	TGCGTGTG
CGTGCA	TGGGTGGA
CGTGGC	TGTGTATG
CTCCCT	TTAAAAAA
CTCTGT	TTATATAT
CTGGCT	TTATTTTT
CTGGGC	TTTTTATT
CTGGGT	TTTTTTAT
CTGTCT	TTTTTTTA
CTTATT
CTTTTC
GAAAAG
GAAGAG
GAAGGA
GACACA
GACAGA
GACCTA
GAGAAG
GAGACA
GAGAGC
GAGAGG
GAGGAA
GAGGGA
GATGAC
GCCACA
GCCAGA
GCCGTG
GCGTGT
GCTCCG
GGAAAA
GGAAGG
GGAGAA
GGAGAG
GGCCAA
GGCCTG
GGCTCT
GGCTGC
GGCTGT
GGGAGA
GGGGAG
GGGGAT
GGGGCA
GGGGCT
GGTACT
GGTCAA
GGTCAG
GGTGAT
GGTGGC
GGTGTG
GGTTTT
GTATGT
GTCCCT
GTCTCT
GTGAGG
GTGATG
GTGCCG
GTGCGT
GTGGCT
GTGGGT
GTGTAT
GTGTGC
GTTTTG
TAATAG
TACACA
TATAAA
TATCAT
TATCTG
TATTAG
TATTCT
TATTTG
TCACCA
TCCCTC
TCCTTC
TCTATA
TCTATC
TCTATT
TCTCCT
TCTCTA
TCTCTT
TCTTCC
TCTTTC
TCTTTG
TCTTTT
TGACCC
TGCGTG
TGGATT
TGGGGA
TGGTGA
TGGTGC
TGGTTT
TGTATG
TGTCTC
TGTGCA
TGTGCG
TGTTGG
TTACTA
TTATAT
TTATTT
TTCCAT
TTCCCT
TTCCTC
TTCTTT
TTGGTT
TTTATT
TTTCCA
TTTCCT
TTTCTC
TTTCTT
TTTGGT
TTTTAA
TTTTCC
TTTTGC
TTTTGG
AAAAAGG
AAAAATT
AAAACCA
AAAATTT
AAACCAA
AAACCTC
AAAGAAG
AAAGAGA
AAAGGGG
AAATAAT
AAATATT
AAATTAA
AAATTCC
AAATTTT
AACAAAA
AAGAAAA
AAGAAGA
AAGAAGG
AAGTGAC
AATACAA
AATTAAA
AATTATA
AATTTTT
ACAAATG
ACCAAAA
ACCCCAC
ACCCCCA
ACCTCTG
ACCTTGG
ACTCCCC
AGAAAAG
AGAGGGC
AGATCAC
AGCAGGC
AGCCTTG
AGCTGGG
AGGAAGG
AGGAGGC
AGGGCAG
AGGGCTG
AGTGACC
ATAAATA
ATAATAA
ATATAAA
ATATATT
ATCTATC
ATTATAT
ATTATTA
ATTTTGA
ATTTTTA
CAAAAAC
CAAGAAA
CACAGCC
CACCCAG
CACCCTC
CACCTCC
CACCTGC
CACTGGA
CAGAAAC
CAGAAGC
CAGCACA
CAGCACC
CAGCAGG
CAGCATC
CAGCCAC
CAGCCAG
CAGCCAT
CAGCCCC
CAGCTGC
CAGGACC
CAGGCAG
CAGGGCT
CAGGTCC
CATTATC
CATTTGT
CCAAAAA
CCACACA
CCACCCT
CCACCTC
CCAGAGC
CCAGCAC
CCAGCCC
CCAGCTG
CCAGGAC
CCAGGGA
CCCAAAC
CCCACCA
CCCACTG
CCCAGCA
CCCAGCT
CCCAGGA
CCCAGGC
CCCAGGT
CCCCACT
CCCCAGA
CCCCCAA
CCCCCGG
CCCCTCA
CCCCTTC
CCCCTTT
CCCTCAC
CCCTCCA
CCCTCTC
CCCTGAC
CCCTGCC
CCCTGGT
CCGGTGC
CCTATGA
CCTCCAG
CCTCCTC
CCTCTCC
CCTGAGC
CCTGCCA
CCTGCCT
CCTGGGA
CCTGGGG
CCTGGGT
CCTGTCT
CCTTCTT
CCTTGCC
CGGCACA
CGGCTCC
CGGGGCT
CGTGTCC
CTCCCTG
CTCTCCT
CTCTCTC
CTCTGCC
CTCTGTC
CTCTTCC
CTGCACA
CTGCCCT
CTGCCTC
CTGCTCC
CTGGAGG
CTGGCCT
CTGGGAC
CTGGGAG
CTGGGCT
CTGGTCC
CTGTTTT
CTTCCTT
CTTCTTC
CTTCTTT
GAAAAAG
GAAGAAG
GAAGGGA
GACCTGG
GAGAAGG
GAGACCA
GAGCCCA
GAGCTGG
GAGGAGA
GAGGCAG
GAGGCCA
GAGGGAG
GAGGGGA
GATAGAT
GATGGAG
GATGTGA
GATTTAG
GCACCCA
GCAGCCC
GCAGCCT
GCAGGGA
GCCAGGG
GCCCAGC
GCCCAGG
GCCCCCA
GCCCTCA
GCCCTCT
GCCCTGG
GCCGGGG
GCCTGGG
GCTCCCA
GCTGCCT
GCTGGAG
GCTGGCT
GCTGGGA
GCTGGGT
GGAAAGA
GGAAGAA
GGAAGGA
GGAATCT
GGACCCA
GGACTGG
GGAGAGG
GGAGGCA
GGAGGGA
GGAGGGT
GGCAGAC
GGCAGGA
GGCCCCA
GGCCCTG
GGCTGGT
GGGAAGA
GGGAAGG
GGGAGCA
GGGAGCC
GGGAGGC
GGGCCCA
GGGCCCC
GGGCCGG
GGGGCAA
GGGGCCT
GGGGTCA
GGGGTGA
GGGTCCT
GGGTGGA
GGTCCCA
GGTGCTG
GGTGGAG
GGTGGCT
GGTGGTG
GGTTTTT
GTATGTA
GTCAGAG
GTCCCAG
GTGCCGG
GTGCTGG
GTGGCAG
GTGGCTA
GTGGCTG
GTGGGAG
GTGGTGG
GTGGTGT
GTTTGAG
GTTTTTG
TAAAAAT
TAAAACA
TAAAATA
TAAATTT
TAATAAT
TAGGAAA
TATAATG
TATATAA
TATATCA
TATATTA
TATGATA
TATTCTA
TCAAAAT
TCCAGCC
TCCCACT
TCCCCCA
TCCTCCC
TCCTCTC
TCCTCTG
TCCTCTT
TCCTGCA
TCCTGCC
TCCTTCC
TCCTTCT
TCCTTTT
TCTCACA
TCTGCCC
TCTGGCA
TCTGGGC
TCTTTCT
TGAAGGA
TGACCCC
TGAGGGC
TGCCAGC
TGCCCTC
TGCCTTC
TGCTCCC
TGCTGCC
TGCTGGG
TGCTGTG
TGGAGGG
TGGCTGA
TGGCTGC
TGGTCAC
TGGTTTT
TGTAAAA
TGTTTTG
TTAAATG
TTAATAT
TTATAAA
TTCTATA
TTCTTCT
TTGGGGG
TTGGTTT
TTGTCAC
TTGTTTG
TTTAATT
TTTACTA
TTTATAA
TTTCCTT
TTTGGTT
TTTTAAT
TTTTACA
TTTTCTT
TTTTGCT
TTTTGGC
TTTTGGT
TTTTTGG
AAACAAAA
AAACAAGC
AAAGAAAA
AAAGAAGG
AAAGAGAG
AAAGGAAG
AAATAAAC
AAGAAAGC
AAGAAAGG
AAGAAGGA
AAGCAAAC
AAGGAAAG
AAGGAAGA
AAGGGAGG
AATAAATG
AATTAAAA
ACACACGC
AGAAAAAA
AGAAAGAG
AGAAAGGA
AGACAGAG
AGAGAAAG
AGAGAGAA
AGAGAGAT
AGAGAGGG
AGATAGAG
AGATATAT
AGGAAAGA
AGGAAGAA
AGGAAGGC
AGGAAGGG
AGGAAGGT
AGGAGGCC
AGGAGGGA
AGGGAAGG
AGGGAGGA
ATAAATAC
ATAAATGA
ATACATAG
ATAGATAC
ATATATAG
ATATATCT
ATATCTAT
ATCTATAT
ATCTATCC
ATTTTTTT
CACACGCA
CACAGAAT
CACATACA
CACCCATC
CACGCACA
CACTTTGC
CATATATA
CATTCATC
CCCTCTCT
CCTCCCCA
CCTCCCTT
CCTCCTTC
CCTCTCTC
CCTGCCTT
CCTTCCTC
CCTTTCTT
CGTGTGTG
CTACCTAT
CTATCTAC
CTCATTCA
CTCCCTCT
CTCCCTTC
CTCTCCCC
CTCTCCCT
CTCTCTGT
CTCTCTTT
CTCTGTCT
CTTCCCTC
CTTCCTCC
CTTCCTCT
CTTCCTTT
CTTTCCTT
CTTTCTCC
CTTTCTCT
CTTTCTTC
CTTTTTTT
GAAAAAAA
GAAAGAAG
GAAAGGAA
GAAGAAAG
GAAGAGAG
GAAGGAAA
GAATGGAT
GACACACA
GAGAAAGG
GAGACAGA
GAGAGAGC
GAGAGGAG
GAGAGGGA
GAGCCCTG
GAGGAAGA
GAGGAAGG
GAGGTGGG
GAGTGTGT
GATAGATG
GATGCTGA
GCACACAT
GCCGGGAG
GGAAAGAA
GGAAGGAG
GGAAGGGA
GGAGGAAG
GGAGGGAA
GGAGGGAT
GGATAGAT
GGCAGGCT
GGCCCCCA
GGCGGGGC
GGGAGGAA
GGGCCTGG
GGGCTGAA
GGTGGATG
GGTGTGTG
GTACACAC
GTCCCCTG
GTCTCTCT
GTCTGTGG
GTCTGTGT
GTGATGGG
GTGTCTGT
GTGTGCGT
GTGTGTGG
GTTTTGTT
TAAAAAAT
TAAATAAG
TAAATGAA
TAGATATA
TATATACA
TATCTATA
TATCTATG
TATTTATG
TCACTCAT
TCCCTCCT
TCCCTTCC
TCCTTCCC
TCCTTTCT
TCTATCTG
TCTCTCCC
TCTCTCTT
TCTCTTTC
TCTGTCTA
TCTGTGTG
TCTTCCTT
TCTTTCTC
TGAATGAG
TGAGTGAA
TGCCACCA
TGTCTGTG
TGTGCGTG
TGTGTGCA
TGTGTGCG
TGTGTGTT
TTATTATT
TTCCTCCC
TTCCTTCT
TTCCTTTC
TTCTCTCT
TTCTTCCT
TTCTTTCC
TTCTTTTT
TTTAAAAA
TTTATAAA
TTTCTCTC
TTTCTTCC
TTTTCTTT
TTTTTAAA
TTTTTTCT
