# Supplementary material for: Genome-Wide Identification of Microsatellites and Transposable Elements in the Dromedary Camel Genome Using Whole-Genome Sequencing Data
Source: Front Genet. 2019 Jul 26;10:692. doi: 10.3389/fgene.2019.00692 (PMC6675863; doi:10.3389/fgene.2019.00692)
Supplement: Supplementary file 8 [file DataSheet_1.xlsx]

## Sheet: Supplementary file 1
LEN1	LEN2	IDY	COVR	COVQ	Reference	Query
804	818	98.29	100	3.4	JWIN01000001.1	D1_contig_8174
538	547	97.99	88.49	12.33	JWIN01000002.1	D1_contig_92119
290	293	87.12	44.34	98.99	JWIN01000004.1	D1_contig_52015
641	652	98.01	37.88	21.7	JWIN01000006.1	D1_contig_79934
1188	1218	87.6	70.21	2.35	JWIN01000006.1	D1_contig_13672
956	972	98.25	56.5	32.36	JWIN01000006.1	D1_contig_79934
384	392	97.7	67.49	31.92	JWIN01000007.1	D1_contig_79397
1032	1049	98.19	100	96.77	JWIN01000008.1	D1_contig_119527
131	134	97.01	24.76	31.02	JWIN01000009.1	D1_contig_99288
1396	1419	98.38	99.86	0.57	JWIN01000010.1	D1_contig_2666
913	929	98.28	95.7	94.22	JWIN01000011.1	D1_contig_129614
278	283	95.41	52.26	71.28	JWIN01000012.1	D1_contig_80642
725	737	98.24	100	59.48	JWIN01000013.1	D1_contig_110851
1686	1714	98.37	100	11.11	JWIN01000014.1	D1_contig_76619
918	933	98.39	100	5.19	JWIN01000015.1	D1_contig_18473
361	368	90.3	39.32	5.79	JWIN01000015.1	D1_contig_40790
916	871	82.42	99.78	0.5	JWIN01000015.1	D1_contig_4518
248	249	89.84	27.02	15.86	JWIN01000015.1	D1_contig_108523
1304	1325	98.42	99.92	0.49	JWIN01000016.1	D1_contig_15846
509	518	98.26	100	9.04	JWIN01000017.1	D1_contig_49288
509	518	94.23	100	23.56	JWIN01000017.1	D1_contig_81797
1668	1695	98.35	100	16.33	JWIN01000018.1	D1_contig_8846
541	550	98	100	6.73	JWIN01000019.1	D1_contig_3832
476	490	87.37	87.99	2.75	JWIN01000019.1	D1_contig_37719
233	236	93.22	44.98	94.4	JWIN01000020.1	D1_contig_132945
680	691	98.26	100	37.55	JWIN01000021.1	D1_contig_39314
429	435	93.12	81.56	85.46	JWIN01000023.1	D1_contig_59748
526	534	96.64	100	61.45	JWIN01000023.1	D1_contig_63018
1400	1423	98.38	65.18	21.77	JWIN01000024.1	D1_contig_41037
131	132	94.74	6.1	1.29	JWIN01000024.1	D1_contig_68858
291	299	82.06	13.55	0.53	JWIN01000024.1	D1_contig_48678
360	367	97.55	16.76	3.81	JWIN01000024.1	D1_contig_37176
666	681	97.8	78.54	2.66	JWIN01000025.1	D1_contig_45953
1338	1360	98.38	99.63	1.07	JWIN01000026.1	D1_contig_5707
648	659	98.33	100	1.33	JWIN01000027.1	D1_contig_29966
1785	1814	98.4	99.28	5.99	JWIN01000028.1	D1_contig_16645
526	535	98.32	100	0.97	JWIN01000029.1	D1_contig_28442
226	230	98.26	9.21	2.32	JWIN01000030.1	D1_contig_89099
2134	2181	97.43	86.96	21.97	JWIN01000030.1	D1_contig_89099
599	609	98.36	24.41	99.51	JWIN01000030.1	D1_contig_73660
779	792	97.73	100	14.68	JWIN01000031.1	D1_contig_42257
898	913	98.36	100	6.48	JWIN01000032.1	D1_contig_27189
923	938	98.19	100	1.11	JWIN01000033.1	D1_contig_16048
1206	1226	97.96	100	2.17	JWIN01000034.1	D1_contig_18204
1177	1197	98.33	100	3.57	JWIN01000035.1	D1_contig_43796
1309	1331	98.35	95.06	6.01	JWIN01000036.1	D1_contig_30318
506	500	94.15	99.61	0.82	JWIN01000037.1	D1_contig_4528
943	958	98.43	99.79	1.17	JWIN01000038.1	D1_contig_6910
691	702	98.43	90.45	20.98	JWIN01000039.1	D1_contig_67309
2354	2394	98.25	100	0.74	JWIN01000040.1	D1_contig_6328
817	831	98.32	100	3.77	JWIN01000041.1	D1_contig_3214
605	615	98.37	100	5.84	JWIN01000042.1	D1_contig_63854
789	802	98.38	100	0.68	JWIN01000043.1	D1_contig_464
1036	1054	98.01	98.01	12.02	JWIN01000044.1	D1_contig_79110
675	687	98.25	100	4.97	JWIN01000045.1	D1_contig_29920
1066	1083	97.14	95.61	8.22	JWIN01000046.1	D1_contig_45193
687	699	98.14	69.25	14.7	JWIN01000047.1	D1_contig_1764
208	211	98.58	20.97	4.44	JWIN01000047.1	D1_contig_1764
756	768	98.44	100	0.78	JWIN01000048.1	D1_contig_49758
1574	1600	98.38	100	2.89	JWIN01000049.1	D1_contig_28442
308	313	98.4	49.68	26.46	JWIN01000050.1	D1_contig_85885
754	767	98.31	100	0.4	JWIN01000051.1	D1_contig_7627
637	651	94.01	97.7	15.19	JWIN01000052.1	D1_contig_14511
512	494	85.14	78.53	15.85	JWIN01000052.1	D1_contig_14512
565	574	98.43	100	0.56	JWIN01000053.1	D1_contig_27835
1415	1439	98.26	100	3.62	JWIN01000054.1	D1_contig_30289
827	841	98.1	100	14.66	JWIN01000055.1	D1_contig_61419
2190	2226	98.38	97.72	25.38	JWIN01000056.1	D1_contig_79110
887	902	98.34	100	3.5	JWIN01000057.1	D1_contig_32762
556	565	98.41	100	2.41	JWIN01000058.1	D1_contig_15291
1126	1145	98.17	95.02	7.29	JWIN01000059.1	D1_contig_15838
559	568	98.42	100	0.29	JWIN01000060.1	D1_contig_2040
1079	1096	85.71	98.72	7.13	JWIN01000061.1	D1_contig_5827
1093	1110	97.3	100	38.17	JWIN01000061.1	D1_contig_9021
307	312	88.78	28.09	22.89	JWIN01000061.1	D1_contig_9247
1183	1203	98.34	100	3.58	JWIN01000062.1	D1_contig_23756
456	492	92.68	61.54	31.34	JWIN01000063.1	D1_contig_113666
934	949	98.21	92.75	40.96	JWIN01000064.1	D1_contig_82915
2502	2544	98.31	100	4.48	JWIN01000065.1	D1_contig_18910
1342	1320	92	100	14.09	JWIN01000066.1	D1_contig_26959
3403	3460	98.32	100	70.93	JWIN01000067.1	D1_contig_86108
732	745	98.12	93.01	3.29	JWIN01000068.1	D1_contig_49835
815	829	98.31	100	1.36	JWIN01000069.1	D1_contig_4528
253	256	92.97	48.84	21.21	JWIN01000070.1	D1_contig_75994
121	123	98.37	18.85	25.62	JWIN01000071.1	D1_contig_56851
2105	2140	98.22	96.47	44.39	JWIN01000072.1	D1_contig_44811
2034	2068	98.36	100	8.71	JWIN01000073.1	D1_contig_62809
415	420	97.39	70.22	33.79	JWIN01000074.1	D1_contig_1906
783	796	98.37	99.24	26.51	JWIN01000075.1	D1_contig_29304
683	695	98.13	96.61	1.75	JWIN01000076.1	D1_contig_16664
551	560	98.21	100	9.15	JWIN01000077.1	D1_contig_70801
828	842	98.34	87.71	19.63	JWIN01000078.1	D1_contig_123078
798	811	98.27	95.91	0.98	JWIN01000079.1	D1_contig_23024
165	167	92.81	19.83	0.13	JWIN01000079.1	D1_contig_620
1182	1202	93.44	74.76	1.07	JWIN01000080.1	D1_contig_49154
196	199	98.49	12.4	36.12	JWIN01000080.1	D1_contig_53596
180	182	98.35	11.39	33.03	JWIN01000080.1	D1_contig_53596
704	715	98.46	99.72	2.61	JWIN01000081.1	D1_contig_16215
762	775	98.06	100	0.46	JWIN01000082.1	D1_contig_22351
436	443	98.42	85.66	27.86	JWIN01000083.1	D1_contig_57387
464	492	85.6	91.16	2.23	JWIN01000083.1	D1_contig_48699
92	93	98.92	18.07	23.31	JWIN01000083.1	D1_contig_118787
93	94	97.87	18.27	23.5	JWIN01000083.1	D1_contig_124007
1344	1366	98.39	74.67	4.18	JWIN01000084.1	D1_contig_55662
334	339	98.53	18.56	1.04	JWIN01000084.1	D1_contig_55662
1511	1537	98.31	100	2.74	JWIN01000085.1	D1_contig_43842
523	536	83.21	80.71	99.81	JWIN01000086.1	D1_contig_37317
182	183	91.89	28.09	31.88	JWIN01000086.1	D1_contig_89108
257	262	91.22	39.66	94.58	JWIN01000086.1	D1_contig_64458
1555	1562	94.68	83.6	6.07	JWIN01000087.1	D1_contig_5331
312	318	92.14	45.95	91.12	JWIN01000088.1	D1_contig_75527
657	668	98.35	100	0.97	JWIN01000089.1	D1_contig_29363
559	569	98.24	100	0.16	JWIN01000091.1	D1_contig_8140
586	596	97.82	100	2.08	JWIN01000092.1	D1_contig_5209
1255	1273	97.49	88.01	16.34	JWIN01000093.1	D1_contig_36285
1024	1041	98.17	100	8.18	JWIN01000094.1	D1_contig_60922
1674	1701	98.18	87.6	22.14	JWIN01000095.1	D1_contig_70575
143	145	97.93	7.48	1.89	JWIN01000095.1	D1_contig_70575
2289	2327	98.32	96.99	18.17	JWIN01000096.1	D1_contig_12302
432	439	98.41	84.21	29.29	JWIN01000097.1	D1_contig_43841
1355	1418	92.52	93.19	47.46	JWIN01000098.1	D1_contig_37237
516	524	98.47	99.42	8.09	JWIN01000100.1	D1_contig_68524
674	685	98.39	100	0.67	JWIN01000101.1	D1_contig_27835
2322	2361	98.31	100	1.07	JWIN01000102.1	D1_contig_4974
522	525	88.7	100	0.6	JWIN01000103.1	D1_contig_3967
482	490	98.37	90.6	46.8	JWIN01000104.1	D1_contig_24191
682	694	96.69	94.72	99.86	JWIN01000105.1	D1_contig_10970
1043	1060	98.11	100	0.61	JWIN01000106.1	D1_contig_22050
4006	4073	98.26	100	1.14	JWIN01000107.1	D1_contig_8140
435	440	98.19	84.8	11.93	JWIN01000108.1	D1_contig_77051
534	543	97.97	98.71	2.3	JWIN01000109.1	D1_contig_35519
227	230	93.91	41.96	0.36	JWIN01000109.1	D1_contig_517
1907	1938	98.4	99.95	2.14	JWIN01000110.1	D1_contig_15208
120	121	99.17	23.44	25.26	JWIN01000111.1	D1_contig_116964
554	563	98.4	100	4.83	JWIN01000112.1	D1_contig_43395
566	575	97.74	100	50.53	JWIN01000113.1	D1_contig_26684
553	540	89.32	97.7	11.81	JWIN01000113.1	D1_contig_6051
1229	1250	98.16	100	9.04	JWIN01000114.1	D1_contig_29920
783	796	97.99	100	10.29	JWIN01000115.1	D1_contig_8926
175	178	90.45	22.35	9.51	JWIN01000115.1	D1_contig_8925
685	702	96.01	100	1.62	JWIN01000116.1	D1_contig_65339
135	137	98.54	4.75	32.16	JWIN01000117.1	D1_contig_124089
2622	2666	98.35	92.32	5.89	JWIN01000117.1	D1_contig_16988
423	442	92.99	79.51	26.12	JWIN01000119.1	D1_contig_45738
700	712	98.03	100	5.73	JWIN01000120.1	D1_contig_58764
699	708	88.56	99.86	10.29	JWIN01000120.1	D1_contig_88368
1938	1970	98.27	96.8	0.82	JWIN01000122.1	D1_contig_9906
1130	1148	98	99.74	1.89	JWIN01000123.1	D1_contig_53258
939	955	97.91	95.72	73.92	JWIN01000124.1	D1_contig_97641
996	1012	98.32	99.7	23.32	JWIN01000125.1	D1_contig_54831
169	172	95.93	29.19	18.88	JWIN01000126.1	D1_contig_16807
605	615	98.21	100	49.4	JWIN01000127.1	D1_contig_85105
667	678	97.64	100	0.97	JWIN01000128.1	D1_contig_5176
3801	3864	98.37	100	14.98	JWIN01000129.1	D1_contig_1317
1102	1122	97.59	100	3.48	JWIN01000130.1	D1_contig_41542
1951	1983	98.34	100	3.28	JWIN01000131.1	D1_contig_9953
919	934	98.29	100	2.84	JWIN01000132.1	D1_contig_14328
707	719	98.33	100	0.78	JWIN01000133.1	D1_contig_29721
246	250	98	45.39	99.6	JWIN01000134.1	D1_contig_41289
327	332	98.49	20.84	99.7	JWIN01000137.1	D1_contig_134047
3320	3373	98.05	98.84	28.12	JWIN01000138.1	D1_contig_74688
944	960	98.23	100	0.84	JWIN01000139.1	D1_contig_51335
836	849	98.35	100	0.71	JWIN01000140.1	D1_contig_18424
718	730	97.81	95.86	2.21	JWIN01000141.1	D1_contig_39466
2666	2710	98.27	97.62	2.58	JWIN01000142.1	D1_contig_17996
328	333	98.5	63.94	4.03	JWIN01000143.1	D1_contig_69031
780	793	98.36	95.94	1.3	JWIN01000144.1	D1_contig_4528
1590	1617	98.27	100	18.1	JWIN01000145.1	D1_contig_26310
1039	1056	98.39	100	0.92	JWIN01000146.1	D1_contig_64191
575	577	88.61	66.47	4.41	JWIN01000147.1	D1_contig_11337
807	820	98.41	100	1.62	JWIN01000148.1	D1_contig_71203
528	537	98.32	100	47.23	JWIN01000150.1	D1_contig_97979
610	620	94.03	100	23.13	JWIN01000151.1	D1_contig_26967
2896	2944	97.89	100	1.82	JWIN01000152.1	D1_contig_10950
535	543	95.4	100	29.38	JWIN01000153.1	D1_contig_66501
916	931	98.39	100	9.14	JWIN01000154.1	D1_contig_56391
913	868	83.17	99.67	8.24	JWIN01000154.1	D1_contig_56393
1280	1301	98.39	69.11	83.56	JWIN01000155.1	D1_contig_97869
159	162	98.15	8.59	10.4	JWIN01000155.1	D1_contig_97869
324	329	97.26	35.14	99.7	JWIN01000156.1	D1_contig_24047
583	618	94.17	63.23	99.84	JWIN01000156.1	D1_contig_88900
3517	3576	98.04	100	10.25	JWIN01000157.1	D1_contig_69065
693	723	86.4	82.99	52.01	JWIN01000158.1	D1_contig_47894
835	849	97.76	100	29.37	JWIN01000158.1	D1_contig_56556
693	704	98.44	100	0.58	JWIN01000159.1	D1_contig_18424
1354	1377	98.18	100	12.18	JWIN01000160.1	D1_contig_59203
1723	1751	98.4	99.83	0.89	JWIN01000161.1	D1_contig_2040
688	699	98.43	100	1.14	JWIN01000162.1	D1_contig_4528
621	632	98.26	100	1.14	JWIN01000163.1	D1_contig_28442
707	719	98.33	92.66	94.73	JWIN01000164.1	D1_contig_81940
568	577	97.92	96.6	0.95	JWIN01000166.1	D1_contig_21185
2195	2231	98.34	99.95	1.92	JWIN01000167.1	D1_contig_22033
1128	1147	98.26	100	0.9	JWIN01000168.1	D1_contig_17814
1975	2008	98.21	100	1.76	JWIN01000170.1	D1_contig_33559
1354	1376	98.18	100	12.17	JWIN01000171.1	D1_contig_59203
1768	1803	98.06	99.66	46.69	JWIN01000172.1	D1_contig_84135
707	718	98.33	100	7.24	JWIN01000173.1	D1_contig_32913
229	232	91.81	32.39	11.28	JWIN01000173.1	D1_contig_83173
798	811	98.4	100	1.18	JWIN01000174.1	D1_contig_20579
2183	2219	98.29	100	0.7	JWIN01000175.1	D1_contig_6113
1151	1170	98.38	100	1.13	JWIN01000176.1	D1_contig_27617
2220	2256	98.4	93.87	3.26	JWIN01000177.1	D1_contig_30912
1421	1444	98.41	44.5	48.33	JWIN01000178.1	D1_contig_37237
1228	1248	98.4	38.46	99.92	JWIN01000178.1	D1_contig_112574
990	1007	98.31	100	48.44	JWIN01000179.1	D1_contig_116103
742	755	98.15	100	12.31	JWIN01000180.1	D1_contig_76578
3248	3302	98.36	85.29	15.14	JWIN01000181.1	D1_contig_31298
558	557	84.24	100	32.22	JWIN01000182.1	D1_contig_72510
650	661	98.34	100	1.81	JWIN01000183.1	D1_contig_33373
1265	1286	98.37	100	6	JWIN01000184.1	D1_contig_39505
1072	1090	98.17	100	2.84	JWIN01000185.1	D1_contig_20573
1806	1836	98.15	100	4.48	JWIN01000186.1	D1_contig_56811
522	529	97.36	96.67	3.85	JWIN01000187.1	D1_contig_68417
2652	2696	98.33	100	2.94	JWIN01000189.1	D1_contig_2733
649	658	87.25	100	5.46	JWIN01000190.1	D1_contig_84555
626	644	87.44	96.46	9.27	JWIN01000190.1	D1_contig_43727
1227	1248	98.32	100	31.52	JWIN01000191.1	D1_contig_49250
367	372	96.78	62.74	99.73	JWIN01000192.1	D1_contig_106096
1666	1693	98.35	94.98	8.51	JWIN01000193.1	D1_contig_52814
1910	1941	98.4	79.82	46.64	JWIN01000194.1	D1_contig_105236
504	513	98.05	21.06	82.48	JWIN01000194.1	D1_contig_114355
1131	1149	98.09	100	0.88	JWIN01000195.1	D1_contig_15678
597	607	97.86	99.33	31.93	JWIN01000197.1	D1_contig_62680
597	606	93.23	99.33	16.1	JWIN01000197.1	D1_contig_62682
1342	1365	98.24	100	2.28	JWIN01000198.1	D1_contig_25634
475	476	82.72	64.63	0.81	JWIN01000199.1	D1_contig_25701
735	728	94.5	100	7.34	JWIN01000199.1	D1_contig_32913
899	912	98.03	97.29	94.9	JWIN01000200.1	D1_contig_122274
521	530	98.3	100	0.35	JWIN01000201.1	D1_contig_47986
1431	1455	98.28	100	12.28	JWIN01000202.1	D1_contig_34307
1429	1443	90.89	99.86	5.58	JWIN01000202.1	D1_contig_56552
671	682	97.95	100	6.56	JWIN01000203.1	D1_contig_7169
2006	2039	98.38	96.96	2.21	JWIN01000204.1	D1_contig_29721
420	426	98.59	83	2.85	JWIN01000205.1	D1_contig_32490
583	593	95.28	91.81	94.73	JWIN01000207.1	D1_contig_87255
109	110	96.36	6.98	0.22	JWIN01000208.1	D1_contig_37948
1561	1587	98.24	100	41.6	JWIN01000208.1	D1_contig_78997
742	754	98.41	100	1.35	JWIN01000209.1	D1_contig_48678
1383	1406	98.29	100	0.79	JWIN01000210.1	D1_contig_11121
849	863	98.15	99.88	0.67	JWIN01000211.1	D1_contig_25533
514	537	89.2	100	24.59	JWIN01000212.1	D1_contig_12258
120	121	99.17	14.08	56.02	JWIN01000213.1	D1_contig_137139
754	767	98.31	88.5	0.84	JWIN01000213.1	D1_contig_9891
413	419	98.09	78.82	63.58	JWIN01000214.1	D1_contig_77290
323	328	93.29	61.64	99.7	JWIN01000214.1	D1_contig_77289
1897	1928	98.29	100	1.05	JWIN01000215.1	D1_contig_19145
326	331	93.05	58.42	85.97	JWIN01000216.1	D1_contig_111481
569	578	98.27	99.82	0.93	JWIN01000217.1	D1_contig_29383
1046	1063	98.31	100	1.6	JWIN01000218.1	D1_contig_14808
771	783	98.47	83.9	99.87	JWIN01000219.1	D1_contig_126645
2061	2095	98.09	100	9.26	JWIN01000220.1	D1_contig_49835
587	597	98.16	100	14.93	JWIN01000221.1	D1_contig_14118
492	501	83.92	93.01	25.01	JWIN01000222.1	D1_contig_76251
461	459	80.98	87.15	24.93	JWIN01000222.1	D1_contig_56272
1361	1383	98.41	97.21	59.69	JWIN01000223.1	D1_contig_82915
839	854	92.28	100	56.04	JWIN01000224.1	D1_contig_24335
1568	1594	98.24	96.79	4.56	JWIN01000225.1	D1_contig_42275
918	933	97.86	89.82	84.05	JWIN01000226.1	D1_contig_77442
512	520	98.46	93.77	1.64	JWIN01000227.1	D1_contig_25155
1099	1081	87.51	71.6	3.58	JWIN01000228.1	D1_contig_31514
193	196	98.47	12.57	1.58	JWIN01000228.1	D1_contig_21539
870	884	98.42	56.68	7.12	JWIN01000228.1	D1_contig_21539
2014	2034	94.18	97.67	6.51	JWIN01000229.1	D1_contig_76312
2683	2727	98.31	98.13	21.64	JWIN01000230.1	D1_contig_53968
1180	1207	82.51	99.75	5.3	JWIN01000231.1	D1_contig_46886
204	207	98.55	17.24	99.52	JWIN01000231.1	D1_contig_130191
777	782	90.01	65.68	17.29	JWIN01000231.1	D1_contig_67867
228	232	98.28	19.27	49.47	JWIN01000231.1	D1_contig_92956
251	256	92.58	30.2	50.39	JWIN01000232.1	D1_contig_133357
831	845	97.75	100	2.83	JWIN01000232.1	D1_contig_26190
245	249	92.77	29.48	1.03	JWIN01000232.1	D1_contig_22020
601	617	90.44	72.32	5.26	JWIN01000232.1	D1_contig_9006
3368	3402	96.08	100	44.11	JWIN01000233.1	D1_contig_71627
957	973	97.84	85.6	1.29	JWIN01000234.1	D1_contig_11849
1314	1335	98.13	95.77	25.28	JWIN01000235.1	D1_contig_43154
469	479	93.53	69.69	62.05	JWIN01000236.1	D1_contig_59438
736	748	97.86	100	14.16	JWIN01000237.1	D1_contig_43154
1176	1196	98.33	100	0.71	JWIN01000238.1	D1_contig_22351
1019	1036	98.17	100	1.98	JWIN01000239.1	D1_contig_4693
974	962	90.99	100	14.17	JWIN01000240.1	D1_contig_12296
974	995	91.5	100	4.88	JWIN01000240.1	D1_contig_31626
974	990	88.22	100	6.53	JWIN01000240.1	D1_contig_4153
388	394	92.15	68.67	50.32	JWIN01000241.1	D1_contig_88866
520	537	96.65	78.79	99.81	JWIN01000242.1	D1_contig_70761
615	625	98.4	100	0.7	JWIN01000243.1	D1_contig_5665
2440	2485	98.11	100	1.43	JWIN01000244.1	D1_contig_22050
1106	1050	90.47	61.34	55.94	JWIN01000245.1	D1_contig_111879
1800	1830	92.91	99.83	40.01	JWIN01000245.1	D1_contig_79514
139	141	91.49	7.71	20.29	JWIN01000245.1	D1_contig_108590
559	568	98.24	99.47	1.29	JWIN01000246.1	D1_contig_14480
10649	10826	98.36	99.01	99.99	JWIN01000247.1	D1_contig_79772
4306	4378	98.33	99.77	3.95	JWIN01000248.1	D1_contig_25149
788	801	98.25	100	0.4	JWIN01000249.1	D1_contig_2
1768	1797	98.27	100	1.36	JWIN01000250.1	D1_contig_14097
1457	1481	97.37	96.24	30.86	JWIN01000251.1	D1_contig_73968
517	525	98.29	49.76	11.04	JWIN01000252.1	D1_contig_1764
1352	1374	98.4	100	4.39	JWIN01000253.1	D1_contig_40446
1142	1178	84.14	93	72.76	JWIN01000254.1	D1_contig_67215
647	657	98.17	100	86.56	JWIN01000257.1	D1_contig_81958
2582	2625	98.36	100	11.05	JWIN01000258.1	D1_contig_62809
3354	3407	97.98	100	6.37	JWIN01000259.1	D1_contig_14604
3406	3463	98.35	100	2.65	JWIN01000260.1	D1_contig_3610
193	196	98.47	8.07	4.65	JWIN01000261.1	D1_contig_48677
2009	2047	98.05	84.02	48.54	JWIN01000261.1	D1_contig_48677
766	778	98.33	100	0.71	JWIN01000262.1	D1_contig_16588
746	759	98.29	100	9.64	JWIN01000263.1	D1_contig_77705
787	800	98.12	100	24.67	JWIN01000264.1	D1_contig_74124
574	582	88.03	72.94	0.57	JWIN01000264.1	D1_contig_9250
733	745	98.39	100	6.99	JWIN01000265.1	D1_contig_60999
543	552	98.37	100	2.62	JWIN01000266.1	D1_contig_1446
2249	2286	98.34	100	3.81	JWIN01000268.1	D1_contig_26278
1754	1783	98.26	97.88	29.95	JWIN01000269.1	D1_contig_78574
501	510	98.24	100	1.94	JWIN01000270.1	D1_contig_82326
2051	2084	97.65	94.82	7.77	JWIN01000271.1	D1_contig_34630
2908	2957	98.28	100	3.2	JWIN01000272.1	D1_contig_29721
863	878	98.29	100	19.61	JWIN01000273.1	D1_contig_72986
3643	3704	98.33	100	6.92	JWIN01000274.1	D1_contig_1319
126	129	92.25	3.46	0.26	JWIN01000274.1	D1_contig_3537
694	706	96.88	88.41	5.99	JWIN01000275.1	D1_contig_80972
1054	1072	98.32	96.17	79.64	JWIN01000276.1	D1_contig_83426
3038	3088	98.38	98.32	2.47	JWIN01000277.1	D1_contig_18561
1317	1344	97.77	100	3.06	JWIN01000278.1	D1_contig_35340
173	175	98.86	27.12	18.38	JWIN01000280.1	D1_contig_3259
364	370	98.38	57.05	14.87	JWIN01000280.1	D1_contig_39701
1505	1530	98.37	100	3.03	JWIN01000281.1	D1_contig_71203
3951	4017	98.36	100	11.44	JWIN01000282.1	D1_contig_36044
301	306	95.1	26.54	81.17	JWIN01000283.1	D1_contig_24993
429	437	89.95	37.83	99.54	JWIN01000283.1	D1_contig_42230
403	409	93.64	35.54	85.21	JWIN01000283.1	D1_contig_3260
641	652	98.31	95.81	22.55	JWIN01000284.1	D1_contig_56556
781	794	98.36	100	0.68	JWIN01000285.1	D1_contig_1231
538	541	84.85	67.59	99.82	JWIN01000286.1	D1_contig_10976
256	260	97.31	32.16	9.26	JWIN01000286.1	D1_contig_62760
2692	2737	98.25	100	1.49	JWIN01000287.1	D1_contig_19145
2764	2771	95.62	100	18.33	JWIN01000288.1	D1_contig_11409
2259	2318	88.72	81.73	4.58	JWIN01000288.1	D1_contig_45012
521	530	98.11	100	6.42	JWIN01000289.1	D1_contig_47111
273	277	92.78	52.4	9.48	JWIN01000289.1	D1_contig_56866
673	684	98.25	100	14.87	JWIN01000290.1	D1_contig_83780
1979	2011	98.26	99.85	9.03	JWIN01000291.1	D1_contig_53103
2714	2758	98.15	99.67	1.6	JWIN01000292.1	D1_contig_6326
527	535	92.9	69.34	99.63	JWIN01000293.1	D1_contig_106097
249	253	98.42	32.76	99.61	JWIN01000293.1	D1_contig_113396
986	1003	98.31	100	1.09	JWIN01000294.1	D1_contig_29721
898	913	98.36	90.34	0.33	JWIN01000295.1	D1_contig_16824
1430	1454	98.35	100	2.8	JWIN01000296.1	D1_contig_11870
1037	1054	98.39	100	0.53	JWIN01000297.1	D1_contig_2040
1928	1960	98.16	100	17.63	JWIN01000298.1	D1_contig_12751
932	947	98.42	99.57	1.77	JWIN01000299.1	D1_contig_47320
639	648	95.99	100	45.51	JWIN01000300.1	D1_contig_57599
615	612	84.19	96.24	62.07	JWIN01000300.1	D1_contig_60078
583	592	98.31	87.41	22.15	JWIN01000301.1	D1_contig_56865
667	668	91.31	100	22.86	JWIN01000301.1	D1_contig_56866
109	111	98.2	16.34	54.15	JWIN01000301.1	D1_contig_132290
1031	1048	98	100	10.56	JWIN01000302.1	D1_contig_89099
543	589	87.44	99.63	96.72	JWIN01000303.1	D1_contig_100708
2849	2896	98.17	100	14.64	JWIN01000305.1	D1_contig_46066
988	1004	98.21	64.7	14.72	JWIN01000306.1	D1_contig_41866
564	573	97.56	36.94	5.24	JWIN01000306.1	D1_contig_88284
872	886	98.42	100	9.84	JWIN01000308.1	D1_contig_7751
276	280	85.11	42.86	98.59	JWIN01000309.1	D1_contig_54315
484	492	98.17	87.05	6.22	JWIN01000311.1	D1_contig_58241
531	539	98.52	100	13.85	JWIN01000312.1	D1_contig_31061
436	444	87.44	82.11	12.1	JWIN01000312.1	D1_contig_33627
611	621	98.39	100	2.75	JWIN01000313.1	D1_contig_21835
1724	1753	98.17	97.68	4.16	JWIN01000314.1	D1_contig_17944
585	595	98.15	99.83	2.27	JWIN01000315.1	D1_contig_48557
175	178	95.51	33.02	69.8	JWIN01000316.1	D1_contig_64474
380	386	91.19	71.7	91.47	JWIN01000316.1	D1_contig_91908
186	189	92.59	35.98	91.75	JWIN01000317.1	D1_contig_60099
1728	1743	97.49	96.86	9.31	JWIN01000319.1	D1_contig_12655
1800	1830	98.31	100	2.05	JWIN01000320.1	D1_contig_21258
406	412	97.09	62.56	99.76	JWIN01000321.1	D1_contig_93172
2860	2903	97.8	99.72	5.25	JWIN01000322.1	D1_contig_20916
2778	2828	98.06	100	19.3	JWIN01000323.1	D1_contig_75723
430	437	90.87	68.47	97.11	JWIN01000324.1	D1_contig_115117
354	358	89.97	56.37	98.62	JWIN01000324.1	D1_contig_125580
2190	2226	98.38	100	5.7	JWIN01000326.1	D1_contig_35058
619	629	98.25	100	16.49	JWIN01000328.1	D1_contig_78997
696	708	98.31	40.21	12.76	JWIN01000329.1	D1_contig_50619
398	404	98.51	22.99	7.28	JWIN01000329.1	D1_contig_50619
103	104	98.08	4.87	1.82	JWIN01000330.1	D1_contig_64803
866	897	94.87	40.95	57.57	JWIN01000330.1	D1_contig_114650
314	320	98.12	14.85	20.54	JWIN01000330.1	D1_contig_114650
162	164	98.78	7.66	10.53	JWIN01000330.1	D1_contig_114650
1590	1616	98.27	99.87	4.81	JWIN01000331.1	D1_contig_23756
707	719	98.05	41.51	20.54	JWIN01000332.1	D1_contig_74297
265	269	95.91	15.56	99.63	JWIN01000332.1	D1_contig_123571
481	484	96.51	92.15	2.14	JWIN01000333.1	D1_contig_18101
282	291	84.3	54.02	93.57	JWIN01000333.1	D1_contig_112343
581	591	98.31	100	3.26	JWIN01000334.1	D1_contig_52445
1771	1784	97.5	100	0.72	JWIN01000335.1	D1_contig_9302
691	703	98.29	77.99	2.37	JWIN01000336.1	D1_contig_74245
584	593	98.48	99.83	45.34	JWIN01000337.1	D1_contig_55682
582	591	92.55	99.49	9.55	JWIN01000337.1	D1_contig_26872
234	233	94.92	12.25	4.34	JWIN01000338.1	D1_contig_87203
1694	1722	98.08	88.69	15.64	JWIN01000338.1	D1_contig_78261
1577	1604	98.32	100	1.31	JWIN01000339.1	D1_contig_27256
1005	1021	98.43	99.8	9.58	JWIN01000340.1	D1_contig_60999
197	200	89	19.56	1.88	JWIN01000340.1	D1_contig_60999
2765	2811	98.33	99.46	24.15	JWIN01000342.1	D1_contig_91483
3152	3204	98.19	100	60.67	JWIN01000343.1	D1_contig_43154
526	535	98.32	100	2.04	JWIN01000344.1	D1_contig_21653
515	519	91.2	93.98	43	JWIN01000345.1	D1_contig_1076
365	371	94.07	66.61	94.88	JWIN01000345.1	D1_contig_68839
628	639	97.81	100	0.63	JWIN01000347.1	D1_contig_22797
2940	2989	98.19	99.26	98.78	JWIN01000348.1	D1_contig_36713
1184	1204	98.17	87.32	3.49	JWIN01000349.1	D1_contig_42587
3952	4018	98.36	100	36.6	JWIN01000350.1	D1_contig_77620
2762	2785	97.65	98.64	11.56	JWIN01000351.1	D1_contig_8174
694	705	98.01	99.71	7.79	JWIN01000352.1	D1_contig_72274
448	455	97.8	85.01	2.35	JWIN01000353.1	D1_contig_25431
1815	1845	98.32	100	7.24	JWIN01000354.1	D1_contig_31595
2308	2345	97.91	64.78	10.48	JWIN01000355.1	D1_contig_34359
1080	1099	98.09	30.31	4.91	JWIN01000355.1	D1_contig_34359
706	717	98.47	99.58	1.63	JWIN01000357.1	D1_contig_41912
1290	1311	98.4	100	15.4	JWIN01000358.1	D1_contig_35357
525	534	98.31	100	0.34	JWIN01000359.1	D1_contig_4187
486	495	95.15	88.2	94.11	JWIN01000360.1	D1_contig_60064
1428	1451	97.93	98.89	14.87	JWIN01000361.1	D1_contig_39493
539	563	95.56	92.45	5.35	JWIN01000362.1	D1_contig_63854
2554	2596	98.27	100	10.64	JWIN01000363.1	D1_contig_84665
1598	1624	98.09	99.94	7.95	JWIN01000364.1	D1_contig_61011
1047	1064	98.31	100	4.34	JWIN01000365.1	D1_contig_51581
911	926	98.38	100	32.87	JWIN01000366.1	D1_contig_100413
895	910	98.35	100	13.17	JWIN01000367.1	D1_contig_64090
716	728	97.66	100	15	JWIN01000368.1	D1_contig_87290
1669	1697	98.35	100	10.18	JWIN01000369.1	D1_contig_27468
1940	1972	98.38	95.57	91.47	JWIN01000370.1	D1_contig_4524
271	275	84.53	13.35	5.7	JWIN01000370.1	D1_contig_62717
2559	2602	98.35	98.57	2.57	JWIN01000371.1	D1_contig_10842
3080	3131	98.28	100	36.76	JWIN01000372.1	D1_contig_48838
802	815	98.4	99.75	7	JWIN01000373.1	D1_contig_43395
1129	1148	98.26	68.84	1.98	JWIN01000374.1	D1_contig_11869
558	567	97.88	100	1.44	JWIN01000375.1	D1_contig_26366
2195	2219	97.89	98.7	2.23	JWIN01000376.1	D1_contig_8546
650	661	98.18	100	1.55	JWIN01000377.1	D1_contig_7080
913	928	98.28	96	43.04	JWIN01000378.1	D1_contig_64955
876	890	97.64	100	9.62	JWIN01000379.1	D1_contig_107871
3616	3676	98.07	100	36.87	JWIN01000380.1	D1_contig_66954
887	902	98.12	95.89	3.11	JWIN01000381.1	D1_contig_20136
1552	1587	97.61	100	2.87	JWIN01000382.1	D1_contig_28442
525	534	98.31	100	0.66	JWIN01000383.1	D1_contig_2545
1256	1276	98.35	99.76	5.44	JWIN01000384.1	D1_contig_15291
601	589	84.75	47.74	7.32	JWIN01000384.1	D1_contig_32130
548	555	90.84	63.94	17.54	JWIN01000385.1	D1_contig_75897
337	342	98.54	39.32	57.97	JWIN01000385.1	D1_contig_65104
1312	1334	98.35	97.04	2.59	JWIN01000386.1	D1_contig_10470
1361	1383	98.05	93.93	34.99	JWIN01000387.1	D1_contig_45153
179	182	96.15	19.06	31.38	JWIN01000388.1	D1_contig_96959
243	248	92.77	25.88	42.76	JWIN01000388.1	D1_contig_96959
360	364	92.35	38.34	99.45	JWIN01000388.1	D1_contig_11454
310	314	88.92	58.94	97.21	JWIN01000389.1	D1_contig_128440
1180	1200	98.25	65.85	20.66	JWIN01000390.1	D1_contig_42272
159	161	98.76	8.87	2.77	JWIN01000390.1	D1_contig_42272
168	170	98.82	9.38	0.9	JWIN01000390.1	D1_contig_62941
1018	1035	97.87	96.86	7.45	JWIN01000391.1	D1_contig_62741
626	636	98.43	100	1.69	JWIN01000392.1	D1_contig_2472
612	641	87.54	97.76	2.93	JWIN01000392.1	D1_contig_22030
2568	2610	97.85	100	20.83	JWIN01000393.1	D1_contig_26494
3103	3154	98.26	99.9	36.05	JWIN01000394.1	D1_contig_81533
1801	1832	97.98	100	35.77	JWIN01000396.1	D1_contig_34464
912	927	97.95	99.89	34.6	JWIN01000397.1	D1_contig_106200
540	549	98.18	100	0.9	JWIN01000398.1	D1_contig_7108
537	546	90.91	99.44	0.35	JWIN01000398.1	D1_contig_7085
531	551	88.37	75.75	7.12	JWIN01000399.1	D1_contig_32770
701	698	77.07	100	15.58	JWIN01000399.1	D1_contig_71770
1732	1761	98.35	100	6.25	JWIN01000400.1	D1_contig_8998
1045	1063	98.31	100	4.71	JWIN01000402.1	D1_contig_18101
1384	1406	98.01	97.26	23.65	JWIN01000403.1	D1_contig_70010
533	542	98.15	100	2.38	JWIN01000404.1	D1_contig_2213
420	426	97.42	75.54	99.07	JWIN01000405.1	D1_contig_55806
745	757	98.41	100	2.94	JWIN01000406.1	D1_contig_1317
552	561	97.68	100	10.82	JWIN01000407.1	D1_contig_67929
1183	1203	97.92	100	7.89	JWIN01000408.1	D1_contig_28676
657	668	98.2	100	7.58	JWIN01000409.1	D1_contig_38453
559	565	88.73	85.08	0.25	JWIN01000409.1	D1_contig_3377
2946	3000	98.2	99.9	4.42	JWIN01000410.1	D1_contig_18063
682	693	98.41	100	10.29	JWIN01000411.1	D1_contig_57883
1944	1977	98.23	100	1.75	JWIN01000412.1	D1_contig_9316
1900	1931	98.08	99.95	34.67	JWIN01000413.1	D1_contig_72254
718	729	97.53	99.45	56.56	JWIN01000414.1	D1_contig_11235
573	581	90.41	79.36	10.53	JWIN01000414.1	D1_contig_3004
848	862	98.14	100	0.38	JWIN01000415.1	D1_contig_12072
1641	1668	98.26	100	1.07	JWIN01000416.1	D1_contig_11503
174	176	97.73	25.89	50.29	JWIN01000417.1	D1_contig_87899
174	177	98.31	25.89	68.87	JWIN01000417.1	D1_contig_95413
523	527	88.11	77.83	11.57	JWIN01000417.1	D1_contig_29080
2430	2470	98.38	100	5.64	JWIN01000418.1	D1_contig_28090
3633	3664	96.51	100	1.61	JWIN01000419.1	D1_contig_12072
1387	1410	98.37	100	1.53	JWIN01000420.1	D1_contig_40301
703	714	98.46	100	0.51	JWIN01000421.1	D1_contig_11773
647	657	98.17	96.57	37.41	JWIN01000422.1	D1_contig_41704
517	526	96.96	100	24.55	JWIN01000423.1	D1_contig_23416
716	727	98.07	94.96	15.8	JWIN01000424.1	D1_contig_83780
2984	3034	98.25	100	21.14	JWIN01000425.1	D1_contig_73786
792	805	98.01	99.62	0.45	JWIN01000426.1	D1_contig_11315
1996	2029	98.37	98.13	2.28	JWIN01000427.1	D1_contig_1035
654	665	98.35	100	2.57	JWIN01000428.1	D1_contig_45468
113	115	98.26	20.73	0.41	JWIN01000429.1	D1_contig_8998
260	264	96.59	47.71	99.62	JWIN01000429.1	D1_contig_106911
260	264	98.48	47.71	99.62	JWIN01000429.1	D1_contig_115743
222	226	98.23	40.73	0.8	JWIN01000429.1	D1_contig_8998
2601	2603	95.46	97.38	57.46	JWIN01000430.1	D1_contig_84009
1559	1579	95.64	94.6	19.88	JWIN01000431.1	D1_contig_58739
498	506	98.42	92.91	85.33	JWIN01000432.1	D1_contig_91191
561	570	93.33	74.7	89.34	JWIN01000435.1	D1_contig_89144
388	394	97.72	77.14	75.92	JWIN01000437.1	D1_contig_76900
403	409	98.53	79.33	99.76	JWIN01000438.1	D1_contig_120645
461	468	91.47	90.75	17.7	JWIN01000438.1	D1_contig_81313
533	542	98.15	97.98	1.17	JWIN01000439.1	D1_contig_51158
431	438	93.15	59.94	90.87	JWIN01000440.1	D1_contig_95747
3561	3622	96.91	99.94	97.08	JWIN01000441.1	D1_contig_19883
664	675	98.22	99.85	11	JWIN01000442.1	D1_contig_76578
633	664	82.58	95.19	2.42	JWIN01000442.1	D1_contig_73495
3239	3304	97.7	95.15	89.56	JWIN01000443.1	D1_contig_77051
549	562	92.53	99.82	89.35	JWIN01000444.1	D1_contig_46177
314	319	98.12	57.09	82.43	JWIN01000444.1	D1_contig_46180
543	552	96.56	100	61.27	JWIN01000445.1	D1_contig_70823
2712	2757	98.3	100	3.83	JWIN01000446.1	D1_contig_6989
154	157	90.45	5.68	0.1	JWIN01000446.1	D1_contig_957
1691	1719	98.37	100	3.39	JWIN01000448.1	D1_contig_25131
1297	1319	98.33	100	0.8	JWIN01000449.1	D1_contig_15511
455	471	90.45	35.08	2.43	JWIN01000449.1	D1_contig_62539
778	791	98.36	45.23	5.04	JWIN01000450.1	D1_contig_15838
533	553	90.96	30.99	3.52	JWIN01000450.1	D1_contig_15838
476	485	93.2	88.31	91.17	JWIN01000451.1	D1_contig_78038
1243	1264	98.18	100	3.01	JWIN01000452.1	D1_contig_63809
642	646	92.04	97.13	26.64	JWIN01000453.1	D1_contig_84460
642	653	98.01	97.13	26.44	JWIN01000453.1	D1_contig_84461
327	332	98.49	59.56	91.71	JWIN01000454.1	D1_contig_135603
431	445	88.76	27.93	60.14	JWIN01000456.1	D1_contig_111742
1490	1521	90.24	96.57	5.04	JWIN01000456.1	D1_contig_31514
387	438	88.13	25.08	99.77	JWIN01000456.1	D1_contig_67520
499	507	98.22	99.6	47.56	JWIN01000457.1	D1_contig_87450
863	877	98.18	99.88	11.94	JWIN01000458.1	D1_contig_4039
1617	1644	98.24	100	11.22	JWIN01000459.1	D1_contig_75723
1332	1354	98.15	100	5.06	JWIN01000460.1	D1_contig_4769
3994	4060	98.37	98.11	89.88	JWIN01000461.1	D1_contig_49563
585	595	98.32	100	0.7	JWIN01000462.1	D1_contig_16048
355	360	91.67	63.28	95.74	JWIN01000463.1	D1_contig_70663
3348	3403	98.24	100	1.7	JWIN01000464.1	D1_contig_2
153	155	98.71	25.5	1.09	JWIN01000465.1	D1_contig_28861
2352	2391	98.33	99.96	2.67	JWIN01000466.1	D1_contig_21258
611	621	98.39	95.92	1.21	JWIN01000467.1	D1_contig_19669
1181	1200	98.33	100	39.68	JWIN01000469.1	D1_contig_88208
1494	1519	98.29	100	12.09	JWIN01000470.1	D1_contig_39831
793	806	98.39	100	5.55	JWIN01000471.1	D1_contig_26548
2704	2749	98.36	100	21.89	JWIN01000472.1	D1_contig_39831
636	647	98.15	100	21.04	JWIN01000473.1	D1_contig_112309
2874	2922	98.32	100	5.48	JWIN01000474.1	D1_contig_45997
868	882	98.19	99.77	7.04	JWIN01000475.1	D1_contig_77279
869	887	90.87	99.89	2.29	JWIN01000475.1	D1_contig_38717
540	549	98.18	100	26.41	JWIN01000476.1	D1_contig_116103
2291	2328	97.52	99.91	23.47	JWIN01000477.1	D1_contig_10037
1448	1472	98.37	100	6.63	JWIN01000478.1	D1_contig_21641
933	948	98.42	100	3.08	JWIN01000479.1	D1_contig_12071
304	313	84.98	24.32	5.93	JWIN01000480.1	D1_contig_27802
197	207	89.86	15.76	3.36	JWIN01000480.1	D1_contig_56216
260	264	98.48	20.8	99.62	JWIN01000480.1	D1_contig_97072
507	516	97.67	100	8.28	JWIN01000482.1	D1_contig_40244
643	654	98.32	100	2.52	JWIN01000483.1	D1_contig_35877
4644	4722	98.35	100	17.96	JWIN01000484.1	D1_contig_8992
3025	3090	97.9	93.68	93.07	JWIN01000485.1	D1_contig_84230
1560	1586	98.36	100	4.72	JWIN01000486.1	D1_contig_23756
569	579	98.27	100	1.74	JWIN01000487.1	D1_contig_10349
2034	2068	98.36	100	3.04	JWIN01000488.1	D1_contig_6656
739	751	98.4	97.36	1.56	JWIN01000489.1	D1_contig_6823
2107	2142	98.27	100	4.13	JWIN01000490.1	D1_contig_35990
582	591	98.31	38.9	46.06	JWIN01000491.1	D1_contig_80694
613	623	98.23	40.98	48.56	JWIN01000491.1	D1_contig_80694
508	531	95.48	36.71	2.94	JWIN01000492.1	D1_contig_29809
530	539	98.14	38.29	2.98	JWIN01000492.1	D1_contig_29809
652	663	98.34	100	8.38	JWIN01000493.1	D1_contig_73042
590	572	84.81	90.49	7.99	JWIN01000493.1	D1_contig_66395
263	267	98.5	52.39	18.13	JWIN01000494.1	D1_contig_105056
502	499	90.78	100	2.45	JWIN01000494.1	D1_contig_31626
125	127	98.43	24.9	2.21	JWIN01000494.1	D1_contig_67339
222	226	96.9	28.21	30.71	JWIN01000495.1	D1_contig_33901
1279	1309	90.17	100	4.84	JWIN01000496.1	D1_contig_40568
290	295	98.31	22.67	2.95	JWIN01000496.1	D1_contig_62014
849	863	98.15	66.38	8.62	JWIN01000496.1	D1_contig_62014
1920	1946	97.9	100	1.32	JWIN01000497.1	D1_contig_15668
379	384	93.75	74.17	99.74	JWIN01000498.1	D1_contig_31560
1081	1100	98.09	100	15.84	JWIN01000499.1	D1_contig_23523
1081	1109	92.45	100	16.14	JWIN01000499.1	D1_contig_23524
766	779	98.2	100	0.92	JWIN01000500.1	D1_contig_16048
565	575	86.63	53.91	4.56	JWIN01000501.1	D1_contig_2199
1048	1062	88.38	100	19.76	JWIN01000501.1	D1_contig_54558
1043	1061	88.98	99.52	8.42	JWIN01000501.1	D1_contig_2199
689	700	98.43	65.74	99.86	JWIN01000501.1	D1_contig_54559
555	564	86.17	52.96	4.47	JWIN01000501.1	D1_contig_2199
608	593	90.1	100	8.58	JWIN01000502.1	D1_contig_64090
508	516	97.67	88.81	92.14	JWIN01000503.1	D1_contig_42870
297	309	90.06	45.62	25.79	JWIN01000504.1	D1_contig_44799
295	304	89.9	45.31	16.96	JWIN01000504.1	D1_contig_70740
569	582	88.4	87.4	99.83	JWIN01000504.1	D1_contig_97670
617	635	88.19	94.78	3.74	JWIN01000504.1	D1_contig_47087
1185	1205	98.26	100	3.94	JWIN01000506.1	D1_contig_3328
692	704	98.01	100	13.15	JWIN01000507.1	D1_contig_32704
2035	2069	98.31	100	33.45	JWIN01000508.1	D1_contig_88112
928	943	98.41	96.07	27.61	JWIN01000509.1	D1_contig_55707
882	896	98.44	99.66	0.79	JWIN01000511.1	D1_contig_37290
768	781	98.21	100	3.51	JWIN01000512.1	D1_contig_48284
380	386	98.45	65.29	97.47	JWIN01000513.1	D1_contig_95043
452	496	90.93	78.75	53.51	JWIN01000514.1	D1_contig_4368
671	682	98.39	100	4.57	JWIN01000515.1	D1_contig_32490
3371	3427	98.34	100	10.38	JWIN01000516.1	D1_contig_62155
1400	1423	98.31	100	0.64	JWIN01000518.1	D1_contig_3920
4789	4868	98.27	99.21	2.2	JWIN01000519.1	D1_contig_11442
421	428	98.36	66.09	22.46	JWIN01000520.1	D1_contig_59479
714	725	98.21	88.15	5.77	JWIN01000521.1	D1_contig_39831
4187	4256	98.26	100	56.17	JWIN01000522.1	D1_contig_39326
1370	1393	98.28	100	4.26	JWIN01000523.1	D1_contig_55662
601	611	98.04	100	13.23	JWIN01000524.1	D1_contig_8797
1497	1522	98.03	94.45	5.81	JWIN01000526.1	D1_contig_48557
2074	2109	98.34	100	0.78	JWIN01000527.1	D1_contig_28840
1462	1486	98.38	100	7.28	JWIN01000528.1	D1_contig_61011
848	851	86.36	99.18	1.34	JWIN01000529.1	D1_contig_30620
855	869	98.39	100	10.94	JWIN01000529.1	D1_contig_30621
849	872	92.11	99.3	9.31	JWIN01000529.1	D1_contig_6249
877	891	98.43	95.53	1.97	JWIN01000530.1	D1_contig_23775
1251	1272	98.35	96.98	1.5	JWIN01000531.1	D1_contig_46169
3208	3261	98.22	98.68	99.97	JWIN01000532.1	D1_contig_85867
855	869	98.39	100	99.89	JWIN01000533.1	D1_contig_61093
2611	2653	97.97	99.01	23.53	JWIN01000534.1	D1_contig_7015
468	511	91.39	57.28	99.8	JWIN01000535.1	D1_contig_122221
166	168	97.62	29.02	30.88	JWIN01000536.1	D1_contig_43673
273	277	98.56	47.73	50.92	JWIN01000536.1	D1_contig_43673
513	521	98.46	67.59	11.37	JWIN01000537.1	D1_contig_42317
567	576	98.44	100	4.29	JWIN01000538.1	D1_contig_8215
854	868	98.39	100	12.56	JWIN01000539.1	D1_contig_64090
1066	1083	98.25	99.81	6.22	JWIN01000540.1	D1_contig_70772
892	906	98.45	99.66	1.2	JWIN01000543.1	D1_contig_40865
97	98	87.76	10.84	0.16	JWIN01000543.1	D1_contig_47658
671	682	97.65	68.96	99.85	JWIN01000544.1	D1_contig_114764
797	810	98.02	100	11.21	JWIN01000545.1	D1_contig_42920
531	540	98.33	96.55	1.63	JWIN01000546.1	D1_contig_39466
538	546	98.17	92.28	0.32	JWIN01000547.1	D1_contig_6892
1098	1116	98.21	54.09	5.29	JWIN01000548.1	D1_contig_51117
358	363	98.62	17.64	1.72	JWIN01000548.1	D1_contig_51117
424	475	87.58	20.89	99.79	JWIN01000548.1	D1_contig_134816
821	834	98.44	100	2.69	JWIN01000549.1	D1_contig_26914
1393	1416	98.38	100	4.53	JWIN01000550.1	D1_contig_40446
641	652	98.31	100	1.16	JWIN01000551.1	D1_contig_21068
2579	2622	98.21	99.92	6.62	JWIN01000553.1	D1_contig_16664
1944	1977	98.03	100	2.62	JWIN01000554.1	D1_contig_11849
561	571	95.27	100	21.31	JWIN01000555.1	D1_contig_26967
102	103	97.09	18.18	29.18	JWIN01000555.1	D1_contig_106813
693	705	98.16	100	2.4	JWIN01000556.1	D1_contig_37100
2993	3042	98.26	99.77	94.38	JWIN01000557.1	D1_contig_47599
744	748	84.5	58.35	12.67	JWIN01000558.1	D1_contig_11695
209	212	96.23	16.39	41.81	JWIN01000558.1	D1_contig_78638
1077	1074	93.69	100	7.4	JWIN01000559.1	D1_contig_26548
1609	1636	98.04	95.66	5.15	JWIN01000560.1	D1_contig_47442
188	191	96.86	18.71	31.01	JWIN01000561.1	D1_contig_101261
196	199	92.96	19.5	32.31	JWIN01000561.1	D1_contig_101261
547	551	86.3	100	4.19	JWIN01000562.1	D1_contig_40836
547	544	92.09	100	14.3	JWIN01000562.1	D1_contig_59944
365	371	98.38	66.73	12.69	JWIN01000562.1	D1_contig_79782
189	192	96.88	34.55	10.34	JWIN01000562.1	D1_contig_66905
163	165	98.79	29.8	26.07	JWIN01000562.1	D1_contig_100358
231	235	98.3	42.7	36.21	JWIN01000563.1	D1_contig_533
733	745	97.85	100	1.7	JWIN01000564.1	D1_contig_18299
379	382	90.39	52.71	20.98	JWIN01000565.1	D1_contig_2070
272	276	89.53	37.83	24.19	JWIN01000565.1	D1_contig_18378
642	653	98.16	100	14.89	JWIN01000566.1	D1_contig_74061
641	652	89.57	99.84	1.02	JWIN01000566.1	D1_contig_8949
1695	1721	98.26	85.56	1.11	JWIN01000567.1	D1_contig_33575
284	289	97.92	14.34	67.84	JWIN01000567.1	D1_contig_124089
193	196	98.47	36.55	27.07	JWIN01000568.1	D1_contig_108088
193	196	98.47	36.55	27.07	JWIN01000568.1	D1_contig_108088
216	220	94.09	20.11	75.34	JWIN01000570.1	D1_contig_26462
214	218	92.2	19.93	78.7	JWIN01000570.1	D1_contig_26463
348	365	89.32	32.4	99.73	JWIN01000570.1	D1_contig_28608
629	639	97.5	58.57	99.84	JWIN01000570.1	D1_contig_67851
304	309	91.26	28.31	99.04	JWIN01000570.1	D1_contig_71443
222	224	93.81	20.67	66.87	JWIN01000570.1	D1_contig_73979
603	613	98.21	100	14.47	JWIN01000571.1	D1_contig_77842
260	265	87.55	43.12	0.73	JWIN01000571.1	D1_contig_29487
1500	1525	98.1	100	80.14	JWIN01000572.1	D1_contig_84257
1401	1424	98.38	100	1.25	JWIN01000573.1	D1_contig_33559
989	1005	98.11	100	2.74	JWIN01000574.1	D1_contig_18579
552	561	97.33	100	6.18	JWIN01000575.1	D1_contig_51494
1052	1069	98.32	96.07	17.95	JWIN01000576.1	D1_contig_27624
1112	1130	98.32	100	1.85	JWIN01000578.1	D1_contig_4528
1116	1135	98.33	100	0.52	JWIN01000579.1	D1_contig_4974
2897	2945	98.37	98.37	71.76	JWIN01000580.1	D1_contig_23030
3091	3142	98.19	100	2.17	JWIN01000581.1	D1_contig_8873
992	1008	98.41	91.85	57.4	JWIN01000582.1	D1_contig_41704
1978	2011	98.21	94.15	3.36	JWIN01000583.1	D1_contig_24673
416	425	85.88	19.8	4.04	JWIN01000583.1	D1_contig_4770
729	741	98.25	100	2.68	JWIN01000584.1	D1_contig_2309
729	736	87	100	0.92	JWIN01000584.1	D1_contig_23526
2309	2351	98.17	100	4.29	JWIN01000585.1	D1_contig_47879
732	744	98.39	100	2.25	JWIN01000587.1	D1_contig_62155
530	539	98.33	100	3.08	JWIN01000588.1	D1_contig_11701
530	530	89.85	100	13.83	JWIN01000588.1	D1_contig_96630
414	420	88.81	48.94	84.51	JWIN01000589.1	D1_contig_30547
822	835	94.13	97.16	92.67	JWIN01000589.1	D1_contig_70823
359	365	89.32	42.43	96.31	JWIN01000589.1	D1_contig_106563
1036	1005	93.92	99.9	1.95	JWIN01000590.1	D1_contig_17933
1387	1410	98.37	100	4.11	JWIN01000591.1	D1_contig_31096
624	635	98.27	100	4.95	JWIN01000592.1	D1_contig_8303
590	600	97.5	100	0.44	JWIN01000593.1	D1_contig_10546
593	603	98.34	100	1.14	JWIN01000594.1	D1_contig_19475
851	865	98.38	100	6.89	JWIN01000595.1	D1_contig_39831
1113	1130	97.7	100	3.05	JWIN01000596.1	D1_contig_17985
259	263	98.1	32.87	99.62	JWIN01000597.1	D1_contig_116351
524	532	86.33	99.43	79.28	JWIN01000598.1	D1_contig_97844
548	557	98.38	100	3.17	JWIN01000599.1	D1_contig_6480
1053	1071	98.32	100	6.94	JWIN01000600.1	D1_contig_76619
1767	1787	90.56	100	36.94	JWIN01000601.1	D1_contig_95759
1713	1741	98.39	96.94	40.28	JWIN01000601.1	D1_contig_95754
406	412	98.3	53.14	25.17	JWIN01000602.1	D1_contig_93314
230	233	87.98	30.1	97.08	JWIN01000602.1	D1_contig_72601
609	619	98.38	73.29	48.78	JWIN01000603.1	D1_contig_79106
100	101	96.04	12.03	0.13	JWIN01000603.1	D1_contig_19373
500	508	95.67	92.94	32.71	JWIN01000604.1	D1_contig_13942
4849	4930	98.26	100	43.72	JWIN01000605.1	D1_contig_7015
440	464	82.73	49.05	21.5	JWIN01000606.1	D1_contig_115708
490	517	85.16	54.63	47.17	JWIN01000606.1	D1_contig_116508
897	911	98.24	100	44.16	JWIN01000606.1	D1_contig_59304
1165	1184	98.06	91.44	71.5	JWIN01000607.1	D1_contig_124682
200	200	92.12	15.7	8.36	JWIN01000607.1	D1_contig_94472
471	478	95.4	59.62	41.17	JWIN01000608.1	D1_contig_45979
1102	1120	98.39	100	4.76	JWIN01000609.1	D1_contig_20811
1042	1048	87.48	94.56	0.97	JWIN01000609.1	D1_contig_13445
376	382	86.16	61.34	79.58	JWIN01000610.1	D1_contig_77218
2958	3007	98.3	100	11.48	JWIN01000611.1	D1_contig_21653
396	401	93.78	73.88	66.94	JWIN01000612.1	D1_contig_30749
641	651	98.31	42.12	32.07	JWIN01000613.1	D1_contig_94676
260	263	96.97	17.08	99.62	JWIN01000613.1	D1_contig_129319
260	265	97.74	17.08	99.62	JWIN01000613.1	D1_contig_137696
671	682	98.24	44.09	33.6	JWIN01000613.1	D1_contig_94676
1267	1288	98.37	100	8.38	JWIN01000614.1	D1_contig_5827
1267	1280	84.73	100	26.36	JWIN01000614.1	D1_contig_9019
979	993	86.46	77.27	68.25	JWIN01000614.1	D1_contig_37479
1115	1134	84.51	88	39	JWIN01000614.1	D1_contig_9021
1597	1623	98.27	99.94	5.95	JWIN01000616.1	D1_contig_39207
466	484	95.45	65.82	87.68	JWIN01000617.1	D1_contig_51939
229	233	94.42	35.95	40.45	JWIN01000618.1	D1_contig_103774
584	594	98.32	100	7.68	JWIN01000619.1	D1_contig_39907
520	528	98.3	100	3.28	JWIN01000620.1	D1_contig_22667
300	305	93.44	51.46	12.97	JWIN01000621.1	D1_contig_45850
802	813	97.67	99.26	6.78	JWIN01000622.1	D1_contig_74688
1006	1023	98.34	100	3.39	JWIN01000624.1	D1_contig_14531
1221	1242	97.58	100	5.09	JWIN01000625.1	D1_contig_84665
848	862	98.38	100	0.44	JWIN01000626.1	D1_contig_2040
2185	2221	98.33	100	1.96	JWIN01000627.1	D1_contig_37290
595	605	98.35	100	4.74	JWIN01000628.1	D1_contig_43247
609	619	98.38	100	3.5	JWIN01000629.1	D1_contig_19979
2133	2169	98.34	98.29	8.81	JWIN01000630.1	D1_contig_21249
1681	1709	98.36	98.13	34.43	JWIN01000631.1	D1_contig_10722
191	194	98.45	27.76	40.84	JWIN01000632.1	D1_contig_111692
130	132	98.48	18.9	27.79	JWIN01000632.1	D1_contig_111692
98	99	98.99	8.34	44	JWIN01000633.1	D1_contig_103564
98	99	97.98	8.34	43.81	JWIN01000633.1	D1_contig_119315
1102	1120	98.39	93.79	6.23	JWIN01000633.1	D1_contig_18473
433	440	98.41	82.95	52.95	JWIN01000634.1	D1_contig_30538
1097	1115	98.3	100	0.38	JWIN01000635.1	D1_contig_9641
559	568	98.42	100	36.04	JWIN01000636.1	D1_contig_46260
1435	1459	98.36	99.17	1.61	JWIN01000637.1	D1_contig_30112
2159	2195	98.27	100	5.58	JWIN01000638.1	D1_contig_9972
252	256	98.44	32.77	99.61	JWIN01000639.1	D1_contig_107979
252	256	96.88	32.77	99.61	JWIN01000639.1	D1_contig_118340
510	518	98.26	66.32	11.22	JWIN01000639.1	D1_contig_8797
1599	1624	98.09	100	5.73	JWIN01000640.1	D1_contig_21775
262	264	92.11	50.48	39.64	JWIN01000641.1	D1_contig_61279
1733	1761	98.18	98.69	14.18	JWIN01000642.1	D1_contig_21539
544	553	98.37	100	0.61	JWIN01000643.1	D1_contig_9891
177	179	98.32	13.67	12.58	JWIN01000644.1	D1_contig_105691
1016	1033	98.16	78.46	72.59	JWIN01000644.1	D1_contig_105691
588	597	98.49	100	2.06	JWIN01000645.1	D1_contig_45314
919	934	97.86	100	0.78	JWIN01000646.1	D1_contig_20764
972	988	98.18	100	1.19	JWIN01000648.1	D1_contig_18624
667	678	97.35	100	56.83	JWIN01000649.1	D1_contig_53391
1925	1957	98.36	100	1.26	JWIN01000650.1	D1_contig_4187
351	359	87.5	18.23	0.25	JWIN01000650.1	D1_contig_1006
505	515	97.67	100	0.85	JWIN01000651.1	D1_contig_9953
804	815	85.33	99.75	4.14	JWIN01000652.1	D1_contig_15096
724	736	98.23	89.83	3.74	JWIN01000652.1	D1_contig_15096
2363	2402	98.38	97.6	3.44	JWIN01000653.1	D1_contig_19558
376	383	92.95	54.41	93.64	JWIN01000654.1	D1_contig_37286
564	573	98.43	93.69	7.47	JWIN01000655.1	D1_contig_43058
2577	2619	98.36	99.92	4.92	JWIN01000656.1	D1_contig_24093
825	839	98.33	100	25.41	JWIN01000657.1	D1_contig_82571
715	727	98.21	100	18.32	JWIN01000658.1	D1_contig_30434
712	726	91.22	99.58	7.73	JWIN01000658.1	D1_contig_48839
678	689	92.21	100	8.57	JWIN01000659.1	D1_contig_61569
678	689	98.26	100	11.42	JWIN01000659.1	D1_contig_81471
1548	1539	96.12	97.6	50.89	JWIN01000660.1	D1_contig_88208
1080	1097	98.45	93.26	1.62	JWIN01000661.1	D1_contig_8284
1481	1505	98.34	100	6.83	JWIN01000662.1	D1_contig_3214
1763	1792	98.27	100	23.73	JWIN01000664.1	D1_contig_85857
912	928	98.28	100	3.01	JWIN01000665.1	D1_contig_16367
847	860	98.03	100	1.46	JWIN01000666.1	D1_contig_4562
720	731	98.22	100	9.36	JWIN01000667.1	D1_contig_10062
322	329	87.01	52.27	94	JWIN01000668.1	D1_contig_57572
597	606	98.35	99.5	0.9	JWIN01000669.1	D1_contig_45651
911	926	98.38	99.89	6.38	JWIN01000670.1	D1_contig_26548
1124	1143	98.34	100	1.13	JWIN01000672.1	D1_contig_15476
2340	2381	98.15	100	3.5	JWIN01000673.1	D1_contig_6656
801	814	98.4	100	3.11	JWIN01000674.1	D1_contig_21653
1185	1204	98.09	99.92	2.88	JWIN01000675.1	D1_contig_3213
430	436	94.05	84.31	99.77	JWIN01000676.1	D1_contig_30628
407	413	97.58	79.8	99.76	JWIN01000676.1	D1_contig_54870
3234	3287	98.39	100	3.23	JWIN01000677.1	D1_contig_7824
651	661	98.34	100	0.33	JWIN01000678.1	D1_contig_2040
783	797	90.48	100	4.21	JWIN01000679.1	D1_contig_15741
783	796	98.24	100	21.13	JWIN01000679.1	D1_contig_4494
578	587	98.47	100	18.04	JWIN01000680.1	D1_contig_92447
576	587	89.29	99.65	12.24	JWIN01000680.1	D1_contig_81955
1403	1426	98.25	100	19.44	JWIN01000681.1	D1_contig_24493
723	735	97.41	100	64.25	JWIN01000682.1	D1_contig_24863
373	379	93.4	51.59	11.33	JWIN01000682.1	D1_contig_44319
284	286	93.75	39.28	53.46	JWIN01000682.1	D1_contig_24864
1505	1531	97.65	100	0.83	JWIN01000683.1	D1_contig_19145
519	528	96.78	100	74.05	JWIN01000685.1	D1_contig_69514
731	743	98.25	94.44	1.46	JWIN01000686.1	D1_contig_13063
638	663	93.67	93	89.23	JWIN01000687.1	D1_contig_33496
830	833	96.45	94.53	0.73	JWIN01000688.1	D1_contig_1025
3042	3093	98.35	100	21	JWIN01000689.1	D1_contig_49692
1015	1031	98.45	100	1.29	JWIN01000690.1	D1_contig_3190
1295	1316	98.4	100	14.94	JWIN01000691.1	D1_contig_38453
636	647	97.53	100	1.58	JWIN01000692.1	D1_contig_56811
1603	1629	98.22	90.92	97.2	JWIN01000693.1	D1_contig_93763
526	535	98.13	100	4.33	JWIN01000694.1	D1_contig_46506
581	591	97.97	100	8.36	JWIN01000695.1	D1_contig_72223
511	517	91.19	87.95	7.38	JWIN01000695.1	D1_contig_42799
2272	2310	98.27	98.18	5.53	JWIN01000696.1	D1_contig_3213
1900	1931	98.39	97.79	1.44	JWIN01000697.1	D1_contig_13165
4069	4120	97.39	99.34	50.62	JWIN01000698.1	D1_contig_9973
1571	1597	98.37	100	0.81	JWIN01000699.1	D1_contig_2040
770	782	98.47	100	2.4	JWIN01000700.1	D1_contig_22472
405	414	91.06	61.18	19.22	JWIN01000701.1	D1_contig_51545
662	673	98.22	100	29.56	JWIN01000701.1	D1_contig_85116
2008	2042	88.65	82.26	6.77	JWIN01000702.1	D1_contig_31514
281	285	98.6	11.51	99.65	JWIN01000702.1	D1_contig_57231
218	221	98.64	8.93	99.55	JWIN01000702.1	D1_contig_97872
120	121	98.35	4.92	16.35	JWIN01000702.1	D1_contig_111742
1361	1384	98.27	100	4.42	JWIN01000703.1	D1_contig_40446
2692	2738	98.32	100	37.42	JWIN01000704.1	D1_contig_62116
1640	1667	98.38	97.74	4.16	JWIN01000705.1	D1_contig_19586
1351	1373	98.4	89.17	45.3	JWIN01000706.1	D1_contig_66773
548	557	98.38	100	8.26	JWIN01000707.1	D1_contig_29469
2966	3015	97.94	100	2.51	JWIN01000708.1	D1_contig_15764
925	941	98.09	100	2.48	JWIN01000709.1	D1_contig_4093
600	610	98.03	100	2.95	JWIN01000710.1	D1_contig_32841
543	547	89.21	99.63	7.41	JWIN01000711.1	D1_contig_21213
440	448	98.21	80.73	10.36	JWIN01000711.1	D1_contig_38602
199	202	98.02	35.92	15.88	JWIN01000712.1	D1_contig_27297
253	255	91.86	45.67	20.05	JWIN01000712.1	D1_contig_27297
212	215	97.67	38.27	16.9	JWIN01000712.1	D1_contig_27297
2605	2648	98.3	97.79	4.95	JWIN01000713.1	D1_contig_14604
547	557	98.03	99.45	17.3	JWIN01000714.1	D1_contig_105950
2336	2375	98.27	100	7.13	JWIN01000716.1	D1_contig_1905
599	610	96.07	96.93	6.87	JWIN01000719.1	D1_contig_26351
3234	3271	97.84	99.75	3.28	JWIN01000720.1	D1_contig_9442
1847	1878	98.35	100	1.89	JWIN01000721.1	D1_contig_8546
1617	1621	93.24	100	69.27	JWIN01000722.1	D1_contig_72808
1018	1035	97.68	100	4.11	JWIN01000724.1	D1_contig_75329
119	121	97.52	23.38	0.6	JWIN01000725.1	D1_contig_18575
189	193	91.71	19.77	1.18	JWIN01000726.1	D1_contig_58968
244	248	98.39	25.52	99.6	JWIN01000726.1	D1_contig_83909
878	893	98.32	95.12	0.37	JWIN01000727.1	D1_contig_14564
757	769	98.44	89.59	98.59	JWIN01000728.1	D1_contig_106295
1668	1696	98.17	100	20.01	JWIN01000729.1	D1_contig_77452
334	340	96.76	40.19	74.56	JWIN01000730.1	D1_contig_92009
750	763	92.4	100	3.3	JWIN01000731.1	D1_contig_23276
394	401	98.25	52.53	5.07	JWIN01000731.1	D1_contig_58241
140	142	98.59	18.67	29.71	JWIN01000731.1	D1_contig_110182
266	270	98.52	35.47	3.41	JWIN01000731.1	D1_contig_58241
945	976	86.61	73.94	6.69	JWIN01000732.1	D1_contig_2471
1278	1298	98.23	100	3.46	JWIN01000732.1	D1_contig_2472
190	199	89.95	14.87	0.23	JWIN01000732.1	D1_contig_155
477	522	86.78	37.32	0.61	JWIN01000732.1	D1_contig_155
336	341	98.53	60.76	99.71	JWIN01000733.1	D1_contig_114487
824	796	89	98.33	70.19	JWIN01000734.1	D1_contig_51125
126	128	96.88	17.43	1.88	JWIN01000735.1	D1_contig_66989
685	696	98.42	94.74	11.69	JWIN01000735.1	D1_contig_27624
116	115	94.02	5.93	8.63	JWIN01000736.1	D1_contig_40631
690	703	96.3	35.28	75.75	JWIN01000736.1	D1_contig_63448
156	158	98.73	7.98	17.03	JWIN01000736.1	D1_contig_63448
496	504	95.04	25.36	40.55	JWIN01000736.1	D1_contig_1906
3357	3412	98.36	99.94	3	JWIN01000737.1	D1_contig_51335
2547	2589	98.07	99.92	1.42	JWIN01000738.1	D1_contig_10882
607	617	98.38	100	6.85	JWIN01000739.1	D1_contig_7751
1329	1351	98.37	97.22	0.75	JWIN01000740.1	D1_contig_17599
619	629	98.09	100	0.97	JWIN01000741.1	D1_contig_35302
807	820	93.67	99.75	6.5	JWIN01000742.1	D1_contig_2199
555	566	95.23	93.43	45.79	JWIN01000743.1	D1_contig_751
2868	2916	98.32	100	8.5	JWIN01000744.1	D1_contig_31096
523	531	97.74	100	2.39	JWIN01000745.1	D1_contig_53103
710	721	98.47	82.94	81.65	JWIN01000746.1	D1_contig_62528
710	726	88.31	82.94	50.45	JWIN01000746.1	D1_contig_91216
171	173	98.84	19.98	61.13	JWIN01000746.1	D1_contig_77910
290	294	98.3	16.78	99.66	JWIN01000747.1	D1_contig_127145
1457	1481	96.83	84.32	11.22	JWIN01000747.1	D1_contig_59667
1081	1064	90.79	65.36	15.27	JWIN01000748.1	D1_contig_95032
431	485	88.66	26.06	6.96	JWIN01000748.1	D1_contig_95032
2235	2268	98.11	100	4.77	JWIN01000749.1	D1_contig_31885
180	182	98.9	8.06	32.73	JWIN01000750.1	D1_contig_120915
660	670	98.36	29.57	99.26	JWIN01000750.1	D1_contig_115476
1331	1353	98	100	3.01	JWIN01000751.1	D1_contig_26096
1331	1355	90.01	100	2.55	JWIN01000751.1	D1_contig_37217
688	700	98	100	2.68	JWIN01000752.1	D1_contig_40531
1077	1094	98.35	38.12	2.47	JWIN01000753.1	D1_contig_53435
1541	1565	98.34	54.55	99.94	JWIN01000753.1	D1_contig_112525
726	738	98.24	100	7.09	JWIN01000754.1	D1_contig_7169
854	868	98.39	100	7.89	JWIN01000755.1	D1_contig_45373
464	487	95.07	73.53	1.07	JWIN01000756.1	D1_contig_40863
791	804	98.26	91.23	4.27	JWIN01000757.1	D1_contig_49669
498	507	86.22	97.84	65.42	JWIN01000758.1	D1_contig_68475
445	453	96.69	87.43	98.26	JWIN01000758.1	D1_contig_24086
1056	1073	97.67	100	0.66	JWIN01000759.1	D1_contig_10950
1092	1110	98.38	100	1.68	JWIN01000760.1	D1_contig_31696
528	537	97.95	100	47.78	JWIN01000761.1	D1_contig_68217
303	309	88.03	57.39	86.31	JWIN01000761.1	D1_contig_114532
447	455	98.02	75.13	27	JWIN01000762.1	D1_contig_117877
611	621	98.39	100	1.89	JWIN01000763.1	D1_contig_14328
1592	1618	98.39	97.25	18.89	JWIN01000764.1	D1_contig_5309
526	534	98.5	99.62	6.06	JWIN01000765.1	D1_contig_38453
523	482	87.57	86.45	10.13	JWIN01000766.1	D1_contig_15742
107	108	99.07	17.69	46.15	JWIN01000766.1	D1_contig_122904
107	108	98.15	17.69	45.57	JWIN01000766.1	D1_contig_96300
883	898	98.33	88.48	97.29	JWIN01000767.1	D1_contig_86062
1293	1314	97.64	100	0.67	JWIN01000768.1	D1_contig_206
226	229	91.27	43.05	3.8	JWIN01000769.1	D1_contig_12659
514	525	86.96	97.9	25.5	JWIN01000769.1	D1_contig_14056
562	571	98.42	93.51	9.05	JWIN01000771.1	D1_contig_38680
532	540	98.52	99.44	5.89	JWIN01000772.1	D1_contig_50978
2106	2141	98.27	99.91	0.98	JWIN01000773.1	D1_contig_776
587	597	98.32	78.79	1.37	JWIN01000774.1	D1_contig_53598
818	832	98.32	100	11.11	JWIN01000775.1	D1_contig_64028
2910	2962	98.24	100	3.9	JWIN01000776.1	D1_contig_5467
188	191	91.62	6.46	0.23	JWIN01000776.1	D1_contig_10300
124	126	98.41	4.26	0.11	JWIN01000776.1	D1_contig_34627
843	857	98.37	100	50.21	JWIN01000777.1	D1_contig_106960
897	912	98.36	100	23.03	JWIN01000778.1	D1_contig_49250
4213	4252	97.38	98.99	9.92	JWIN01000779.1	D1_contig_35078
290	295	93.24	56.86	45.6	JWIN01000780.1	D1_contig_89281
343	348	94.83	63.75	73.26	JWIN01000782.1	D1_contig_76611
738	752	97.34	43.06	99.87	JWIN01000783.1	D1_contig_42897
252	256	98.44	14.7	99.61	JWIN01000783.1	D1_contig_92308
360	365	97.81	66.54	99.18	JWIN01000784.1	D1_contig_74687
1738	1767	98.36	100	1.74	JWIN01000785.1	D1_contig_10842
738	748	82.04	58.43	54.68	JWIN01000786.1	D1_contig_99062
769	778	87.64	60.89	18.96	JWIN01000786.1	D1_contig_94185
724	716	84.61	57.32	4.01	JWIN01000786.1	D1_contig_37719
1154	1146	92.83	91.37	17.37	JWIN01000786.1	D1_contig_51301
478	486	91.79	37.85	2.72	JWIN01000786.1	D1_contig_37719
440	447	98.43	84.94	2.68	JWIN01000788.1	D1_contig_27468
463	471	90.23	70.05	33.43	JWIN01000789.1	D1_contig_60265
942	918	92.68	100	16	JWIN01000790.1	D1_contig_61419
939	958	89.2	99.68	3.07	JWIN01000790.1	D1_contig_24815
1706	1735	98.33	100	2.84	JWIN01000791.1	D1_contig_4528
2043	2077	98.31	98.03	21.26	JWIN01000792.1	D1_contig_8197
1229	1249	97.76	99.76	0.95	JWIN01000793.1	D1_contig_23962
765	789	92.9	100	49.59	JWIN01000794.1	D1_contig_62755
765	778	98.33	100	35.48	JWIN01000794.1	D1_contig_98163
913	928	98.06	100	1.78	JWIN01000796.1	D1_contig_11870
1502	1527	98.23	97.91	5.52	JWIN01000797.1	D1_contig_53916
446	452	96.69	83.68	54.26	JWIN01000798.1	D1_contig_54449
1019	1036	98.36	100	17.06	JWIN01000799.1	D1_contig_61978
264	268	98.51	16.56	1.34	JWIN01000800.1	D1_contig_48329
1210	1205	94.38	75.91	6.02	JWIN01000800.1	D1_contig_48329
1943	1975	97.92	100	3.74	JWIN01000801.1	D1_contig_16884
1790	1822	86.67	70.22	5.41	JWIN01000802.1	D1_contig_17365
2543	2585	96.06	99.76	58.6	JWIN01000802.1	D1_contig_34918
936	946	96.64	36.72	99.89	JWIN01000802.1	D1_contig_94654
754	768	94.79	100	28.04	JWIN01000803.1	D1_contig_31772
299	303	98.68	34.69	99.67	JWIN01000804.1	D1_contig_81305
2899	2948	98.3	100	86.73	JWIN01000805.1	D1_contig_78215
1335	1358	98.23	100	2.29	JWIN01000806.1	D1_contig_33611
293	298	91.28	35.69	99.67	JWIN01000807.1	D1_contig_52033
353	359	93.31	43	46.5	JWIN01000807.1	D1_contig_64597
462	469	98.29	86.84	32.8	JWIN01000808.1	D1_contig_40497
125	127	95.28	23.5	23.43	JWIN01000808.1	D1_contig_64145
879	893	98.43	100	2.33	JWIN01000809.1	D1_contig_26581
2905	2954	98.34	100	2.9	JWIN01000810.1	D1_contig_7824
676	688	98.26	100	2.23	JWIN01000811.1	D1_contig_16367
1017	1034	98.26	100	10.51	JWIN01000812.1	D1_contig_66634
993	1009	98.41	100	1.78	JWIN01000813.1	D1_contig_18910
755	768	98.31	100	1.97	JWIN01000814.1	D1_contig_35058
3064	3117	98.17	100	6.64	JWIN01000815.1	D1_contig_8993
668	679	98.38	94.48	45.94	JWIN01000816.1	D1_contig_102582
505	530	80.19	87.07	65.03	JWIN01000817.1	D1_contig_13918
541	548	96.72	93.28	35.29	JWIN01000817.1	D1_contig_13942
745	670	81.79	100	15.53	JWIN01000818.1	D1_contig_87967
629	643	88.04	84.43	99.84	JWIN01000818.1	D1_contig_95151
591	605	89.27	79.33	99.83	JWIN01000818.1	D1_contig_95152
975	991	98.28	100	0.5	JWIN01000819.1	D1_contig_2040
936	951	98.42	100	4.77	JWIN01000820.1	D1_contig_46241
664	675	98.37	100	8.72	JWIN01000821.1	D1_contig_35264
387	393	98.47	59.54	2	JWIN01000822.1	D1_contig_17059
651	662	98.34	100	47.69	JWIN01000823.1	D1_contig_114856
2033	2066	98.16	98.79	95.21	JWIN01000824.1	D1_contig_83527
2337	2376	98.32	100	1.33	JWIN01000825.1	D1_contig_11315
2336	2386	97.57	100	86.14	JWIN01000826.1	D1_contig_84765
378	384	97.92	72.69	45.34	JWIN01000827.1	D1_contig_48311
436	443	97.97	84.5	38.86	JWIN01000828.1	D1_contig_42553
386	392	94.13	56.02	18.81	JWIN01000829.1	D1_contig_10923
558	566	97.17	80.99	94.97	JWIN01000829.1	D1_contig_74626
205	208	94.71	29.75	9.98	JWIN01000829.1	D1_contig_10923
1560	1586	98.36	100	4.81	JWIN01000830.1	D1_contig_15771
1315	1337	98.35	100	3.73	JWIN01000831.1	D1_contig_24289
364	370	96.22	62.44	31.81	JWIN01000832.1	D1_contig_72361
319	324	93.56	54.72	86.86	JWIN01000832.1	D1_contig_106545
1816	1846	98.37	98.91	2.22	JWIN01000833.1	D1_contig_35287
655	661	90.57	100	10.57	JWIN01000834.1	D1_contig_37601
652	662	98.19	99.54	23.96	JWIN01000834.1	D1_contig_78800
531	540	96.11	100	88.67	JWIN01000835.1	D1_contig_125013
232	236	91.53	43.69	99.58	JWIN01000835.1	D1_contig_110041
515	516	89.29	100	77.25	JWIN01000836.1	D1_contig_86725
484	492	97.15	93.98	51.68	JWIN01000836.1	D1_contig_51964
232	235	90.64	45.05	93.63	JWIN01000836.1	D1_contig_111722
176	176	89.5	34.17	20.44	JWIN01000836.1	D1_contig_63340
982	998	98.3	99.8	2.25	JWIN01000837.1	D1_contig_41238
508	517	97.87	100	13.55	JWIN01000838.1	D1_contig_78997
1177	1197	98.25	100	1.85	JWIN01000839.1	D1_contig_9188
445	452	96.02	80.76	99.78	JWIN01000840.1	D1_contig_100728
760	773	97.93	100	2.26	JWIN01000841.1	D1_contig_74373
2074	2108	98.34	100	6.78	JWIN01000842.1	D1_contig_48234
573	583	96.91	100	16.36	JWIN01000843.1	D1_contig_38968
228	231	93.51	42.22	99.57	JWIN01000844.1	D1_contig_100038
764	768	85.48	98.71	19.91	JWIN01000845.1	D1_contig_110321
773	786	85.84	99.87	8.11	JWIN01000845.1	D1_contig_63342
642	654	94.65	82.95	26.78	JWIN01000845.1	D1_contig_107432
629	639	98.12	81.27	12.71	JWIN01000845.1	D1_contig_93762
577	590	85.3	74.55	4.93	JWIN01000845.1	D1_contig_64702
348	354	90.14	44.96	4.44	JWIN01000845.1	D1_contig_83220
560	569	98.42	91.8	1.14	JWIN01000846.1	D1_contig_17605
1316	1338	98.36	100	15.19	JWIN01000847.1	D1_contig_38453
867	881	98.07	100	21.51	JWIN01000848.1	D1_contig_80392
628	638	98.28	100	10.71	JWIN01000849.1	D1_contig_27624
525	533	98.5	100	0.63	JWIN01000850.1	D1_contig_16048
1661	1688	98.28	99.82	4.25	JWIN01000851.1	D1_contig_30289
767	759	89.5	92.63	4.31	JWIN01000852.1	D1_contig_68094
757	769	98.31	91.43	8.25	JWIN01000852.1	D1_contig_69460
789	811	89.18	95.29	1.96	JWIN01000852.1	D1_contig_8423
176	178	93.82	21.26	42.08	JWIN01000852.1	D1_contig_108543
1669	1697	98.29	100	17.23	JWIN01000853.1	D1_contig_216
1443	1467	98.36	100	15.01	JWIN01000854.1	D1_contig_8197
762	775	97.94	92.93	1.18	JWIN01000855.1	D1_contig_9537
636	647	98.3	100	15.01	JWIN01000856.1	D1_contig_62531
2196	2232	98.25	100	6.79	JWIN01000857.1	D1_contig_54164
807	818	97.44	94.39	23.01	JWIN01000858.1	D1_contig_41667
1285	1306	98.24	100	3.95	JWIN01000859.1	D1_contig_39466
509	518	98.26	100	7.95	JWIN01000861.1	D1_contig_35620
455	466	85.38	89.39	1.54	JWIN01000861.1	D1_contig_64814
310	317	91.8	51.84	21.86	JWIN01000862.1	D1_contig_41577
519	527	98.48	74.78	61.21	JWIN01000863.1	D1_contig_53310
163	165	98.79	23.49	2.08	JWIN01000863.1	D1_contig_70884
515	524	97.71	100	3.52	JWIN01000864.1	D1_contig_32309
516	525	97.71	100	3.61	JWIN01000865.1	D1_contig_74147
1706	1734	98.33	96.71	1.92	JWIN01000866.1	D1_contig_17302
1126	1145	98.34	100	13.65	JWIN01000867.1	D1_contig_39050
333	338	96.15	58.32	49.78	JWIN01000868.1	D1_contig_79841
438	445	98.43	85.71	19.45	JWIN01000869.1	D1_contig_104144
473	480	90.02	92.56	98.77	JWIN01000869.1	D1_contig_124763
2134	2169	98.11	100	9.18	JWIN01000870.1	D1_contig_9031
197	200	94.5	9.23	0.83	JWIN01000870.1	D1_contig_8952
238	241	96.27	36.73	41.77	JWIN01000871.1	D1_contig_107997
599	609	98.19	100	2.57	JWIN01000872.1	D1_contig_82882
1042	1059	97.07	95.42	9.73	JWIN01000873.1	D1_contig_39859
1418	1455	96.29	100	2.88	JWIN01000874.1	D1_contig_28413
1089	1107	98.37	87.4	3.45	JWIN01000875.1	D1_contig_8405
696	708	90.7	100	33.67	JWIN01000876.1	D1_contig_2198
484	493	97.16	91.15	96.86	JWIN01000877.1	D1_contig_68006
669	680	98.24	94.49	42.53	JWIN01000878.1	D1_contig_71442
1692	1721	98.31	100	2.35	JWIN01000879.1	D1_contig_10196
333	338	98.52	42.69	99.71	JWIN01000880.1	D1_contig_132862
970	986	98.38	100	2.09	JWIN01000881.1	D1_contig_51996
1889	1910	97.86	99.95	0.85	JWIN01000882.1	D1_contig_3920
156	158	98.73	18.93	27.29	JWIN01000883.1	D1_contig_111241
247	251	98.41	29.98	99.6	JWIN01000883.1	D1_contig_112010
244	248	98.39	29.61	3.6	JWIN01000883.1	D1_contig_92343
922	905	88.59	96.04	86.52	JWIN01000884.1	D1_contig_110167
922	937	98.29	96.04	91.24	JWIN01000884.1	D1_contig_110168
629	639	97.81	100	1.44	JWIN01000885.1	D1_contig_19253
445	450	89.16	43.04	30.43	JWIN01000887.1	D1_contig_26127
369	375	88.8	35.69	56.31	JWIN01000887.1	D1_contig_76627
2371	2411	98.34	100	3.94	JWIN01000888.1	D1_contig_4528
509	518	89.4	99.41	30.51	JWIN01000889.1	D1_contig_9650
176	178	98.88	28.21	23.48	JWIN01000890.1	D1_contig_65295
407	414	98.07	65.22	5.15	JWIN01000890.1	D1_contig_41567
389	402	88.81	62.34	2.26	JWIN01000890.1	D1_contig_14596
581	591	98.31	100	75.1	JWIN01000891.1	D1_contig_53173
581	595	92.49	100	53.51	JWIN01000891.1	D1_contig_62307
1916	1947	98.41	93.65	96.2	JWIN01000892.1	D1_contig_116370
315	311	88.79	54.59	53.9	JWIN01000893.1	D1_contig_43317
460	476	92.03	79.72	43.35	JWIN01000893.1	D1_contig_114386
307	313	88.5	53.21	12.04	JWIN01000893.1	D1_contig_43333
238	241	88.38	41.25	51.39	JWIN01000893.1	D1_contig_48495
1340	1359	97.87	97.31	3.79	JWIN01000894.1	D1_contig_59052
729	741	98.38	100	6.77	JWIN01000895.1	D1_contig_36377
727	713	88.36	99.73	5.51	JWIN01000895.1	D1_contig_36376
1092	1110	98.38	100	8.84	JWIN01000896.1	D1_contig_39831
562	572	98.25	100	2.26	JWIN01000897.1	D1_contig_220
519	527	98.48	99.81	3.49	JWIN01000898.1	D1_contig_11409
520	524	86.77	100	1.39	JWIN01000898.1	D1_contig_11427
1625	1656	95.29	94.97	65.66	JWIN01000899.1	D1_contig_105196
731	743	98.25	100	1.23	JWIN01000900.1	D1_contig_5747
1116	1134	98.24	100	2.88	JWIN01000901.1	D1_contig_9972
1464	1488	98.39	96.7	10.93	JWIN01000902.1	D1_contig_63715
89	90	97.78	5.29	13.74	JWIN01000903.1	D1_contig_123630
1678	1721	86.61	99.7	5.7	JWIN01000903.1	D1_contig_31514
400	407	98.28	23.77	3.28	JWIN01000903.1	D1_contig_21539
203	206	96.6	12.06	99.52	JWIN01000903.1	D1_contig_113387
203	206	97.09	12.06	31.45	JWIN01000903.1	D1_contig_123630
1065	1082	98.43	63.28	8.71	JWIN01000903.1	D1_contig_21539
153	156	96.79	21.22	1.13	JWIN01000904.1	D1_contig_19061
227	230	96.09	31.48	99.57	JWIN01000904.1	D1_contig_113263
224	227	96.92	31.07	99.56	JWIN01000904.1	D1_contig_124559
391	398	97.24	54.23	2.89	JWIN01000904.1	D1_contig_19061
1092	1110	98.29	100	0.38	JWIN01000906.1	D1_contig_9641
826	840	98.33	95.49	52.5	JWIN01000907.1	D1_contig_78455
713	722	98.2	100	13.55	JWIN01000908.1	D1_contig_51961
543	552	93.12	100	4.98	JWIN01000909.1	D1_contig_11901
543	552	98.37	100	4.82	JWIN01000909.1	D1_contig_21020
540	548	91.27	99.45	5.04	JWIN01000909.1	D1_contig_33447
539	548	89.87	99.26	0.49	JWIN01000909.1	D1_contig_2799
540	546	93.99	99.45	1.71	JWIN01000909.1	D1_contig_5272
2817	2863	98.32	99.89	3.49	JWIN01000910.1	D1_contig_34249
1378	1401	97.72	77.2	68.54	JWIN01000911.1	D1_contig_84191
211	214	98.6	11.82	99.53	JWIN01000911.1	D1_contig_97103
205	207	95.67	11.48	99.52	JWIN01000911.1	D1_contig_97104
202	206	97.57	11.32	10.08	JWIN01000911.1	D1_contig_84191
2063	2099	97.86	100	3.12	JWIN01000912.1	D1_contig_22039
1270	1291	98.37	100	14.72	JWIN01000913.1	D1_contig_51340
638	648	98.46	92.87	0.57	JWIN01000914.1	D1_contig_3075
328	333	98.5	54.85	2.25	JWIN01000915.1	D1_contig_47103
521	529	98.49	100	0.58	JWIN01000916.1	D1_contig_13142
512	520	98.46	100	1.98	JWIN01000917.1	D1_contig_8992
709	722	97.51	100	3.67	JWIN01000918.1	D1_contig_58430
635	646	87.79	89.56	1.05	JWIN01000918.1	D1_contig_3055
635	647	86.24	89.56	4.01	JWIN01000918.1	D1_contig_50327
560	574	97.39	100	0.87	JWIN01000919.1	D1_contig_9537
899	913	98.47	99.78	1.5	JWIN01000921.1	D1_contig_7108
270	274	95.26	40.66	92.26	JWIN01000922.1	D1_contig_100889
270	274	97.45	40.66	32.16	JWIN01000922.1	D1_contig_93339
87	88	96.59	15.34	24.18	JWIN01000923.1	D1_contig_70546
1684	1712	98.36	100	11	JWIN01000924.1	D1_contig_31577
480	487	98.56	12.33	17.11	JWIN01000925.1	D1_contig_58535
229	232	98.71	5.88	99.57	JWIN01000925.1	D1_contig_107666
204	207	98.55	5.24	99.52	JWIN01000925.1	D1_contig_107667
223	226	98.67	5.73	99.56	JWIN01000925.1	D1_contig_122441
855	870	98.16	100	8.78	JWIN01000926.1	D1_contig_32913
850	893	84.39	99.42	14.09	JWIN01000926.1	D1_contig_61099
2144	2180	98.35	98.26	29.03	JWIN01000927.1	D1_contig_33070
2657	2701	98.33	98.77	0.97	JWIN01000929.1	D1_contig_16824
1274	1296	98.07	94.58	7.33	JWIN01000931.1	D1_contig_19979
98	99	98.99	7.28	46.05	JWIN01000931.1	D1_contig_133216
1568	1564	96.36	95.2	15.26	JWIN01000932.1	D1_contig_3874
381	386	88.86	72.43	85.78	JWIN01000933.1	D1_contig_125317
1261	1282	97.89	100	4.37	JWIN01000934.1	D1_contig_71337
553	562	98.22	100	0.74	JWIN01000935.1	D1_contig_39746
542	548	96.55	89.29	93.2	JWIN01000936.1	D1_contig_71977
701	713	98.32	100	16.22	JWIN01000937.1	D1_contig_38989
672	689	87.43	95.86	15.67	JWIN01000937.1	D1_contig_100871
921	936	98.29	100	5.55	JWIN01000938.1	D1_contig_34753
1437	1421	92.8	98.42	4.19	JWIN01000939.1	D1_contig_40345
888	903	98.34	100	0.99	JWIN01000940.1	D1_contig_13142
1683	1711	98.36	100	11.32	JWIN01000941.1	D1_contig_11409
347	353	89.8	20.62	0.7	JWIN01000941.1	D1_contig_45012
540	548	98.54	92.62	13.4	JWIN01000942.1	D1_contig_43297
109	110	98.18	6.11	48.46	JWIN01000943.1	D1_contig_118048
109	110	99.09	6.11	48.46	JWIN01000943.1	D1_contig_95894
1700	1728	98.15	95.29	2.04	JWIN01000943.1	D1_contig_16048
1540	1565	98.15	100	5.51	JWIN01000944.1	D1_contig_10221
1396	1410	88.54	90.65	3.27	JWIN01000944.1	D1_contig_18463
192	195	93.85	37.87	56.85	JWIN01000945.1	D1_contig_103552
1047	1063	98.12	100	3.17	JWIN01000946.1	D1_contig_43796
212	215	97.21	34.03	99.54	JWIN01000947.1	D1_contig_134109
699	711	98.31	100	16.67	JWIN01000948.1	D1_contig_36752
1463	1489	98.25	100	23.29	JWIN01000949.1	D1_contig_39250
557	567	98.24	100	1.3	JWIN01000950.1	D1_contig_63611
556	565	98.41	90.11	3.93	JWIN01000951.1	D1_contig_65229
750	762	98.43	100	2.75	JWIN01000952.1	D1_contig_2309
744	763	87.19	99.2	0.95	JWIN01000952.1	D1_contig_23526
2653	2697	98.03	100	79.68	JWIN01000953.1	D1_contig_109849
754	767	98.31	94.96	94	JWIN01000954.1	D1_contig_119002
1696	1724	98.32	100	5.51	JWIN01000955.1	D1_contig_40446
658	669	98.36	100	3.8	JWIN01000957.1	D1_contig_6480
862	876	98.17	100	11.94	JWIN01000958.1	D1_contig_24493
3076	3127	98.24	100	2.85	JWIN01000959.1	D1_contig_16588
273	278	91.01	48.66	38.72	JWIN01000960.1	D1_contig_63796
1621	1648	98.36	100	0.99	JWIN01000961.1	D1_contig_9061
693	705	98.3	97.88	2.5	JWIN01000962.1	D1_contig_8998
1471	1496	97.86	95.96	13.16	JWIN01000963.1	D1_contig_70862
710	721	98.47	100	8.31	JWIN01000964.1	D1_contig_42411
141	145	94.48	19.86	46.77	JWIN01000964.1	D1_contig_110836
921	936	98.4	100	1.53	JWIN01000965.1	D1_contig_4528
702	709	91.46	88.86	25.89	JWIN01000966.1	D1_contig_31772
1174	1194	98.32	100	1.58	JWIN01000967.1	D1_contig_40865
462	470	98.09	92.03	0.13	JWIN01000968.1	D1_contig_5412
1306	1328	98.34	100	2.42	JWIN01000969.1	D1_contig_47879
420	426	98.36	80.46	98.84	JWIN01000970.1	D1_contig_76728
363	369	96.48	50.07	99.46	JWIN01000971.1	D1_contig_75268
489	499	91.2	67.45	56.9	JWIN01000971.1	D1_contig_104547
1210	1231	98.29	100	3.99	JWIN01000972.1	D1_contig_12071
578	588	97.96	93.83	7.53	JWIN01000973.1	D1_contig_10062
462	470	95.32	48.23	88.68	JWIN01000974.1	D1_contig_94254
380	386	98.19	39.67	99.74	JWIN01000974.1	D1_contig_124408
852	866	98.38	100	1.97	JWIN01000975.1	D1_contig_35340
348	353	98.3	63.16	99.72	JWIN01000976.1	D1_contig_95410
167	170	97.65	14.07	59.44	JWIN01000977.1	D1_contig_38843
1063	1081	98.24	100	10.14	JWIN01000978.1	D1_contig_60999
1769	1799	98.28	100	4.29	JWIN01000979.1	D1_contig_3628
810	823	98.3	100	2.73	JWIN01000980.1	D1_contig_14531
588	598	96.99	100	10.38	JWIN01000981.1	D1_contig_36680
553	562	98.4	100	4.59	JWIN01000982.1	D1_contig_14632
640	650	98.46	100	0.33	JWIN01000983.1	D1_contig_2040
379	385	97.92	73.88	83.7	JWIN01000984.1	D1_contig_58564
822	836	98.21	100	4.65	JWIN01000985.1	D1_contig_54958
1075	1092	98.44	99.91	14.63	JWIN01000987.1	D1_contig_37304
1080	1097	98.45	96.43	10.29	JWIN01000988.1	D1_contig_60999
414	421	98.34	81.34	4.85	JWIN01000989.1	D1_contig_7121
1840	1870	98.4	100	3.5	JWIN01000990.1	D1_contig_47320
521	528	90.75	97.75	69.66	JWIN01000991.1	D1_contig_81375
2025	2059	98.3	97.92	1.26	JWIN01000992.1	D1_contig_15511
688	700	98.29	100	0.35	JWIN01000993.1	D1_contig_2040
1236	1250	91.71	39.91	11.08	JWIN01000994.1	D1_contig_7015
97	98	98.98	3.13	1.45	JWIN01000994.1	D1_contig_99821
703	705	84.42	22.7	4.15	JWIN01000994.1	D1_contig_47087
220	223	98.65	7.1	22.14	JWIN01000994.1	D1_contig_93276
245	249	98.39	7.91	24.73	JWIN01000994.1	D1_contig_93276
300	305	98.36	9.69	30.29	JWIN01000994.1	D1_contig_93276
496	503	92.46	83.93	98.05	JWIN01000995.1	D1_contig_25638
2698	2742	98.36	100	2.64	JWIN01000996.1	D1_contig_27617
3084	3135	98.25	99.97	2.5	JWIN01000997.1	D1_contig_27238
1270	1291	98.37	100	16.69	JWIN01000998.1	D1_contig_20802
404	410	89.13	31.81	7.85	JWIN01000998.1	D1_contig_47949
2548	2590	98.03	100	10.94	JWIN01000999.1	D1_contig_69794
1881	1912	98.38	100	3.57	JWIN01001000.1	D1_contig_21862
519	527	98.48	100	3.53	JWIN01001001.1	D1_contig_32490
1593	1620	97.9	100	33.6	JWIN01001002.1	D1_contig_37512
1986	2019	98.37	100	1.41	JWIN01001003.1	D1_contig_391
2011	2045	98.24	100	8.27	JWIN01001004.1	D1_contig_12597
986	995	84.65	49.03	0.38	JWIN01001004.1	D1_contig_5343
454	461	95.88	71.27	90.93	JWIN01001006.1	D1_contig_70161
1292	1314	98.33	96.2	45.4	JWIN01001007.1	D1_contig_128709
2503	2537	95.2	100	8.25	JWIN01001008.1	D1_contig_88264
213	216	98.61	16.69	99.54	JWIN01001009.1	D1_contig_92034
258	262	98.47	20.22	99.62	JWIN01001009.1	D1_contig_116859
1340	1381	96.96	39.67	98.64	JWIN01001010.1	D1_contig_107242
727	714	93.35	21.52	70.55	JWIN01001010.1	D1_contig_115377
175	178	98.31	5.18	17.59	JWIN01001010.1	D1_contig_115377
540	547	97.81	15.99	96.3	JWIN01001010.1	D1_contig_121831
1072	1090	98.35	95.63	36.2	JWIN01001011.1	D1_contig_110848
594	617	87.84	94.14	79.2	JWIN01001012.1	D1_contig_71343
690	701	98.43	100	6.67	JWIN01001013.1	D1_contig_4770
1232	1253	98.32	100	3.9	JWIN01001014.1	D1_contig_46973
561	571	98.07	100	3.86	JWIN01001015.1	D1_contig_34291
983	999	98.4	100	16.22	JWIN01001016.1	D1_contig_19773
625	635	98.43	100	24	JWIN01001017.1	D1_contig_44675
1352	1374	98.4	100	3.43	JWIN01001018.1	D1_contig_19586
1435	1453	97.87	92.88	93.98	JWIN01001019.1	D1_contig_128542
1787	1816	98.35	99	73.52	JWIN01001020.1	D1_contig_84461
696	708	97.74	100	2.32	JWIN01001021.1	D1_contig_43349
649	668	83.84	93.25	1.07	JWIN01001021.1	D1_contig_21101
346	353	89.8	58.94	99.72	JWIN01001022.1	D1_contig_23422
422	429	94.41	63.17	68.31	JWIN01001023.1	D1_contig_53327
1436	1460	98.29	100	13.27	JWIN01001024.1	D1_contig_45373
915	930	98.28	100	0.75	JWIN01001025.1	D1_contig_5330
551	560	96.61	100	54.53	JWIN01001026.1	D1_contig_61504
504	511	95.89	100	91.91	JWIN01001027.1	D1_contig_52598
466	473	97.89	93.2	92.75	JWIN01001028.1	D1_contig_66096
591	601	98.34	100	17.96	JWIN01001029.1	D1_contig_37949
798	811	98.4	92.9	6.14	JWIN01001030.1	D1_contig_21613
1009	1026	98.25	100	0.29	JWIN01001031.1	D1_contig_8140
2213	2250	98.27	100	18.11	JWIN01001032.1	D1_contig_21539
391	386	86.45	17.67	1.28	JWIN01001032.1	D1_contig_31514
590	607	86.22	26.66	2.01	JWIN01001032.1	D1_contig_31514
1487	1512	98.28	100	6.71	JWIN01001033.1	D1_contig_39559
713	724	98.34	99.86	12.47	JWIN01001034.1	D1_contig_56867
817	830	98.07	100	1	JWIN01001035.1	D1_contig_40030
787	756	89.72	100	20.33	JWIN01001036.1	D1_contig_85311
240	245	93.88	30.5	14.52	JWIN01001036.1	D1_contig_87798
765	782	94.25	100	6.52	JWIN01001037.1	D1_contig_29473
765	783	93.49	100	8.28	JWIN01001037.1	D1_contig_73410
765	768	90.87	100	9.54	JWIN01001037.1	D1_contig_73546
551	561	94.65	100	44.21	JWIN01001039.1	D1_contig_68055
967	983	98.27	100	25.17	JWIN01001040.1	D1_contig_30643
1859	1890	98.2	100	1.54	JWIN01001041.1	D1_contig_23673
1056	1074	98.32	100	3.2	JWIN01001042.1	D1_contig_23756
2724	2717	96.46	64.76	99.05	JWIN01001043.1	D1_contig_97405
1102	1120	98.39	26.2	99.91	JWIN01001043.1	D1_contig_136640
513	521	98.46	100	58.94	JWIN01001044.1	D1_contig_116987
1120	1139	98.33	100	6.17	JWIN01001045.1	D1_contig_17422
755	747	92.96	100	9.56	JWIN01001046.1	D1_contig_10062
148	150	98.67	19.6	52.45	JWIN01001046.1	D1_contig_87666
3296	3351	98.21	100	7.98	JWIN01001047.1	D1_contig_63809
603	613	98.37	100	1.97	JWIN01001048.1	D1_contig_48234
2513	2555	98.28	100	7.6	JWIN01001049.1	D1_contig_23756
459	465	84.19	76.5	72.43	JWIN01001050.1	D1_contig_64746
623	634	97	96.89	89.04	JWIN01001051.1	D1_contig_13193
265	269	87.78	41.21	41.19	JWIN01001051.1	D1_contig_78164
2127	2162	98.38	100	14.51	JWIN01001052.1	D1_contig_88460
873	888	98.31	100	7.99	JWIN01001053.1	D1_contig_12751
1166	1185	98.14	100	11.71	JWIN01001054.1	D1_contig_65793
1007	1023	98.44	100	3.84	JWIN01001055.1	D1_contig_31305
530	537	98.33	96.89	11.14	JWIN01001056.1	D1_contig_44811
3733	3795	98.23	99.1	3.26	JWIN01001058.1	D1_contig_1231
1131	1149	98.43	100	87.78	JWIN01001059.1	D1_contig_68058
1955	1987	98.39	97.95	4.29	JWIN01001061.1	D1_contig_38227
715	725	98.07	94.45	8.2	JWIN01001062.1	D1_contig_89978
2637	2681	98.28	100	4.1	JWIN01001063.1	D1_contig_6906
1520	1545	97.73	100	20.46	JWIN01001064.1	D1_contig_85857
1575	1601	98.06	100	4.19	JWIN01001065.1	D1_contig_44872
731	744	98.25	100	2.15	JWIN01001066.1	D1_contig_31600
621	631	98.26	100	7.37	JWIN01001067.1	D1_contig_53846
513	521	98.27	100	76.73	JWIN01001068.1	D1_contig_117653
500	508	97.83	97.47	8.55	JWIN01001068.1	D1_contig_54579
1253	1273	98.35	99.92	4.81	JWIN01001069.1	D1_contig_40375
406	412	97.57	68.81	10.04	JWIN01001070.1	D1_contig_23030
941	956	98.33	99.89	2.4	JWIN01001071.1	D1_contig_8713
560	569	98.42	100	10.19	JWIN01001072.1	D1_contig_70293
458	466	91.42	88.59	75.16	JWIN01001073.1	D1_contig_117264
306	311	97.43	59.19	88.1	JWIN01001073.1	D1_contig_36442
1764	1793	98.33	100	1.41	JWIN01001074.1	D1_contig_602
1019	1036	98.26	100	91.84	JWIN01001075.1	D1_contig_61041
1988	2000	97.33	100	25.09	JWIN01001076.1	D1_contig_790
518	520	90.27	100	9.54	JWIN01001078.1	D1_contig_75441
518	527	98.29	100	4.41	JWIN01001078.1	D1_contig_75658
2318	2357	98.05	97.31	62.06	JWIN01001079.1	D1_contig_122194
1398	1421	98.38	100	5.04	JWIN01001080.1	D1_contig_8998
481	509	94.3	73.1	6.93	JWIN01001081.1	D1_contig_4039
1567	1593	98.37	100	2.61	JWIN01001082.1	D1_contig_4528
180	182	98.9	4.38	0.4	JWIN01001083.1	D1_contig_31088
3871	3935	98.22	94.28	11.23	JWIN01001083.1	D1_contig_16723
1730	1759	98.07	100	9.31	JWIN01001084.1	D1_contig_14061
378	384	98.44	56.42	73	JWIN01001085.1	D1_contig_132576
191	194	96.91	28.51	21.87	JWIN01001085.1	D1_contig_129460
316	323	97.21	47.16	63.71	JWIN01001085.1	D1_contig_129037
1278	1299	98.23	100	9.54	JWIN01001086.1	D1_contig_61925
2254	2291	98.38	100	49.36	JWIN01001087.1	D1_contig_110842
573	582	98.28	93.78	62.18	JWIN01001089.1	D1_contig_104290
216	219	90.87	32.19	39.32	JWIN01001090.1	D1_contig_103598
323	328	97.56	48.14	36.53	JWIN01001090.1	D1_contig_73022
1460	1484	98.38	99.86	1.65	JWIN01001091.1	D1_contig_16611
753	766	98.3	17.63	4.8	JWIN01001092.1	D1_contig_9154
230	233	98.71	5.38	99.57	JWIN01001092.1	D1_contig_133438
3301	3356	98.3	77.27	21.03	JWIN01001092.1	D1_contig_9154
743	755	98.01	100	1.06	JWIN01001093.1	D1_contig_18730
1102	1108	93.74	87.39	99.91	JWIN01001094.1	D1_contig_105068
1750	1779	98.37	100	15.28	JWIN01001095.1	D1_contig_43395
969	985	98.17	100	12.31	JWIN01001096.1	D1_contig_100102
899	914	98.14	100	6.37	JWIN01001097.1	D1_contig_73786
2029	2062	98.25	97.92	15.65	JWIN01001098.1	D1_contig_45193
1052	1069	98.41	98.5	1.19	JWIN01001099.1	D1_contig_5665
3792	3855	98.37	100	4.87	JWIN01001100.1	D1_contig_1342
939	955	98.32	100	15.28	JWIN01001101.1	D1_contig_43445
1071	1089	98.26	100	17.16	JWIN01001102.1	D1_contig_25461
510	520	90.98	81.08	46.85	JWIN01001104.1	D1_contig_14274
166	168	93.45	26.39	15.14	JWIN01001104.1	D1_contig_14274
1506	1531	98.37	100	21.52	JWIN01001105.1	D1_contig_97024
937	975	90.88	62.22	8.59	JWIN01001105.1	D1_contig_55047
913	928	98.38	99.78	15	JWIN01001106.1	D1_contig_88112
1655	1683	98.28	100	1.87	JWIN01001107.1	D1_contig_16611
555	564	98.4	100	31.58	JWIN01001108.1	D1_contig_43959
862	877	98.18	99.54	3.24	JWIN01001109.1	D1_contig_9810
2748	2794	98.25	100	2.7	JWIN01001110.1	D1_contig_3144
644	652	92.54	52.87	56.16	JWIN01001111.1	D1_contig_45979
96	97	94.9	7.88	1.22	JWIN01001111.1	D1_contig_32537
517	525	98.29	100	14.19	JWIN01001112.1	D1_contig_81361
1012	1029	89.93	100	5.44	JWIN01001113.1	D1_contig_15741
1012	1029	98.35	100	27.31	JWIN01001113.1	D1_contig_4494
541	554	90.97	100	15.27	JWIN01001114.1	D1_contig_1124
541	550	98.36	100	30.05	JWIN01001114.1	D1_contig_6448
318	322	96.28	59.11	99.69	JWIN01001115.1	D1_contig_84680
830	843	98.46	95.51	92.23	JWIN01001116.1	D1_contig_60530
2019	2052	98.39	99.95	3.11	JWIN01001117.1	D1_contig_31696
564	574	98.26	92.31	0.73	JWIN01001118.1	D1_contig_28880
821	834	98.44	80.41	99.88	JWIN01001119.1	D1_contig_81442
526	534	98.5	85.25	3.57	JWIN01001120.1	D1_contig_26623
524	533	98.31	100	3.37	JWIN01001121.1	D1_contig_40090
438	447	89.53	83.59	0.47	JWIN01001121.1	D1_contig_2785
1463	1487	98.32	100	9.4	JWIN01001122.1	D1_contig_40090
1197	1237	87.92	81.82	1.31	JWIN01001122.1	D1_contig_2785
656	666	98.2	100	0.5	JWIN01001123.1	D1_contig_14097
1608	1635	98.29	97.69	18.3	JWIN01001124.1	D1_contig_41825
562	558	84.36	100	12.61	JWIN01001125.1	D1_contig_64594
1325	1347	98.29	96.01	99.93	JWIN01001126.1	D1_contig_36083
1125	1144	98.34	91.61	1.06	JWIN01001127.1	D1_contig_9360
177	179	95.53	32.24	22.29	JWIN01001128.1	D1_contig_56408
295	299	87.63	46.09	99.67	JWIN01001129.1	D1_contig_92024
1171	1188	97.98	100	5.26	JWIN01001130.1	D1_contig_18101
377	383	87.99	64.89	99.74	JWIN01001131.1	D1_contig_81395
748	759	98.29	100	30.07	JWIN01001132.1	D1_contig_48688
2651	2696	98.26	97.53	4.41	JWIN01001133.1	D1_contig_4528
715	726	98.48	95.72	3.2	JWIN01001134.1	D1_contig_17480
1110	1129	98.23	100	5.12	JWIN01001135.1	D1_contig_3214
3737	3799	98.32	100	28.44	JWIN01001136.1	D1_contig_51020
101	102	99.02	12.59	33.55	JWIN01001137.1	D1_contig_85318
789	825	85.37	98.38	56.39	JWIN01001137.1	D1_contig_58479
284	290	97.59	35.41	99.66	JWIN01001137.1	D1_contig_110786
416	423	90.78	51.87	99.06	JWIN01001137.1	D1_contig_119441
264	268	98.13	32.92	24.19	JWIN01001137.1	D1_contig_50382
1979	2011	98.01	99.85	9.39	JWIN01001138.1	D1_contig_4706
1230	1251	98.24	35	23.12	JWIN01001139.1	D1_contig_105485
2176	2194	96.38	61.92	40.55	JWIN01001139.1	D1_contig_105485
500	509	98.23	100	4.27	JWIN01001140.1	D1_contig_2500
500	507	91.16	100	4.26	JWIN01001140.1	D1_contig_7302
6119	6221	98.25	100	19.89	JWIN01001141.1	D1_contig_40446
739	751	98.27	19.42	8.88	JWIN01001142.1	D1_contig_43227
318	323	98.45	8.36	99.69	JWIN01001142.1	D1_contig_117482
318	320	90.77	8.36	99.69	JWIN01001142.1	D1_contig_123565
567	579	96.89	14.9	6.85	JWIN01001142.1	D1_contig_43227
352	359	94.71	9.25	99.72	JWIN01001142.1	D1_contig_103090
352	357	98.6	9.25	99.72	JWIN01001142.1	D1_contig_61515
1856	1887	97.67	48.77	22.32	JWIN01001142.1	D1_contig_43227
3509	3569	98.18	98.85	21.42	JWIN01001143.1	D1_contig_27468
3434	3491	98.28	100	9.65	JWIN01001144.1	D1_contig_14614
3105	3117	95.6	100	25.41	JWIN01001145.1	D1_contig_59321
476	484	98.35	77.78	2.64	JWIN01001147.1	D1_contig_47049
540	548	97.99	76.81	18.2	JWIN01001148.1	D1_contig_36185
850	864	98.38	100	13.74	JWIN01001149.1	D1_contig_19043
292	296	95.96	34.35	99.66	JWIN01001149.1	D1_contig_78981
333	338	98.22	64.04	88.48	JWIN01001150.1	D1_contig_108986
1037	1057	98.01	95.84	1.73	JWIN01001151.1	D1_contig_4528
1828	1860	98.28	100	97.08	JWIN01001152.1	D1_contig_93978
1590	1615	97.77	100	40.86	JWIN01001153.1	D1_contig_45153
3391	3448	98	99.47	1.75	JWIN01001154.1	D1_contig_206
3896	3961	98.26	100	7.63	JWIN01001155.1	D1_contig_21920
2904	2952	98	100	4.93	JWIN01001156.1	D1_contig_25634
778	796	97.49	95.34	3.78	JWIN01001157.1	D1_contig_1446
3950	4011	97.96	99.95	5.13	JWIN01001158.1	D1_contig_28880
1519	1554	97.43	100	64.27	JWIN01001159.1	D1_contig_47963
313	317	88.99	20.61	9.71	JWIN01001159.1	D1_contig_96582
2117	2149	98.05	99.95	2.08	JWIN01001160.1	D1_contig_5079
1683	1713	98.13	89.38	8.67	JWIN01001161.1	D1_contig_37664
211	214	96.73	12	32.97	JWIN01001162.1	D1_contig_126570
387	393	98.47	22.01	11.94	JWIN01001162.1	D1_contig_30578
143	143	95.17	8.13	22.03	JWIN01001162.1	D1_contig_126570
1201	1221	98.2	68.32	37.1	JWIN01001162.1	D1_contig_30578
947	963	98.23	100	10.28	JWIN01001163.1	D1_contig_26959
2644	2690	97.81	100	2.91	JWIN01001164.1	D1_contig_10227
911	921	97.84	100	2.31	JWIN01001165.1	D1_contig_8713
104	106	98.11	10.28	3.42	JWIN01001166.1	D1_contig_84758
251	255	97.65	24.8	99.61	JWIN01001166.1	D1_contig_102151
251	254	96.47	24.8	99.61	JWIN01001166.1	D1_contig_84759
707	715	97.63	69.86	23.06	JWIN01001166.1	D1_contig_84758
1563	1589	98.36	100	20.54	JWIN01001167.1	D1_contig_39907
2192	2228	98.25	100	1.86	JWIN01001168.1	D1_contig_20764
201	204	98.53	12.46	32.28	JWIN01001169.1	D1_contig_96556
329	334	98.5	20.4	52.85	JWIN01001169.1	D1_contig_96556
1293	1306	93.15	94.1	67.77	JWIN01001170.1	D1_contig_15831
451	458	80.56	32.82	4.19	JWIN01001170.1	D1_contig_49113
210	213	85.92	15.28	86.23	JWIN01001170.1	D1_contig_83054
508	517	98.26	24.98	32.27	JWIN01001171.1	D1_contig_68561
215	218	98.62	10.57	99.54	JWIN01001171.1	D1_contig_120566
904	954	94.55	44.44	59.55	JWIN01001171.1	D1_contig_68561
2339	2377	98.28	98.57	5.36	JWIN01001172.1	D1_contig_41238
1203	1229	97.72	100	1.69	JWIN01001173.1	D1_contig_38447
864	878	98.29	100	1.62	JWIN01001174.1	D1_contig_23732
2121	2156	98.19	89.04	99.95	JWIN01001175.1	D1_contig_95408
617	627	96.81	100	2.49	JWIN01001176.1	D1_contig_75329
463	470	98.51	58.31	16.16	JWIN01001177.1	D1_contig_9021
191	194	98.45	24.06	87.78	JWIN01001177.1	D1_contig_115495
1867	1898	98.16	100	26.38	JWIN01001178.1	D1_contig_46754
678	689	98.4	100	1.05	JWIN01001179.1	D1_contig_9537
2432	2474	98.3	97.16	4.72	JWIN01001180.1	D1_contig_4693
1253	1274	98.27	100	42.05	JWIN01001181.1	D1_contig_87847
1225	1245	98.23	100	3.42	JWIN01001182.1	D1_contig_33373
961	979	98.06	100	9.75	JWIN01001183.1	D1_contig_59572
2458	2423	92.55	100	19.5	JWIN01001184.1	D1_contig_21539
2367	2402	87.43	96.3	92.71	JWIN01001184.1	D1_contig_62761
1737	1764	98.3	100	3.54	JWIN01001185.1	D1_contig_17605
2380	2416	97.97	97.46	25.16	JWIN01001186.1	D1_contig_60719
163	165	92.73	20.25	0.44	JWIN01001187.1	D1_contig_10325
254	262	88.97	31.55	0.51	JWIN01001187.1	D1_contig_15753
2015	2048	98.39	100	3.7	JWIN01001188.1	D1_contig_28442
702	714	98.04	100	3.33	JWIN01001189.1	D1_contig_4706
663	673	98.22	100	0.34	JWIN01001190.1	D1_contig_2040
1646	1670	97.61	93.36	13.08	JWIN01001191.1	D1_contig_57184
304	304	83.01	48.41	1.57	JWIN01001192.1	D1_contig_12104
2657	2700	98.3	99.89	4.5	JWIN01001193.1	D1_contig_26278
1080	1097	98.45	55.19	3.37	JWIN01001194.1	D1_contig_22472
386	392	98.47	19.72	99.75	JWIN01001194.1	D1_contig_119154
386	373	89.77	19.72	99.73	JWIN01001194.1	D1_contig_128103
538	546	98.53	27.49	18.45	JWIN01001194.1	D1_contig_76505
304	309	98.38	49.43	45.24	JWIN01001195.1	D1_contig_79789
224	227	98.68	36.42	99.56	JWIN01001195.1	D1_contig_122105
3042	3094	97.9	100	20.99	JWIN01001196.1	D1_contig_62097
1159	1171	96.6	99.74	4.49	JWIN01001197.1	D1_contig_61172
98	100	98	13.5	1.07	JWIN01001198.1	D1_contig_69460
726	739	87.73	100	1.78	JWIN01001198.1	D1_contig_8423
723	739	89.52	99.59	4.19	JWIN01001198.1	D1_contig_68094
484	492	98.37	66.67	5.28	JWIN01001198.1	D1_contig_69460
538	547	98.35	100	7.15	JWIN01001199.1	D1_contig_46449
575	588	97.45	100	9.03	JWIN01001200.1	D1_contig_35620
2488	2525	98.14	99.92	9.12	JWIN01001201.1	D1_contig_2309
1399	1427	84.14	56.18	1.78	JWIN01001201.1	D1_contig_23526
1138	1152	92.92	100	32.32	JWIN01001202.1	D1_contig_38968
775	788	93.53	68.1	8.54	JWIN01001202.1	D1_contig_57194
1062	1002	91.36	93.32	7.09	JWIN01001202.1	D1_contig_6160
1440	1464	98.36	100	9.81	JWIN01001203.1	D1_contig_32490
3703	3765	98.22	98.77	59.32	JWIN01001204.1	D1_contig_25461
1527	1502	94.27	100	29.62	JWIN01001205.1	D1_contig_73633
1012	1025	89.19	66.27	26.19	JWIN01001205.1	D1_contig_73632
426	433	87.99	27.9	11.07	JWIN01001205.1	D1_contig_73632
2296	2333	98.03	100	2.2	JWIN01001206.1	D1_contig_18237
1446	1465	95.51	99.72	10.06	JWIN01001207.1	D1_contig_37737
606	608	90.39	41.79	62.87	JWIN01001207.1	D1_contig_34112
906	921	98.05	100	1.37	JWIN01001208.1	D1_contig_10990
669	629	90.72	100	10.12	JWIN01001209.1	D1_contig_66591
3512	3572	98.18	100	6.36	JWIN01001210.1	D1_contig_21140
2986	3025	96.44	100	25.81	JWIN01001211.1	D1_contig_14382
7484	7576	97.52	100	65.05	JWIN01001212.1	D1_contig_43395
752	765	98.3	100	4.21	JWIN01001213.1	D1_contig_38101
1604	1632	98.1	49.91	11.36	JWIN01001214.1	D1_contig_14933
2252	2247	85.4	70.07	8.2	JWIN01001214.1	D1_contig_53003
1517	1542	97.99	47.2	10.73	JWIN01001214.1	D1_contig_14933
307	312	89.1	9.55	0.53	JWIN01001214.1	D1_contig_18109
103	105	98.1	3.2	16.18	JWIN01001214.1	D1_contig_132414
172	175	96	31.16	4.53	JWIN01001215.1	D1_contig_14073
167	169	98.22	30.25	4.37	JWIN01001215.1	D1_contig_14073
959	975	98.05	100	15.04	JWIN01001216.1	D1_contig_5267
3443	3500	98.11	98.29	50.67	JWIN01001217.1	D1_contig_15861
366	372	98.39	26.22	1.47	JWIN01001218.1	D1_contig_220
259	262	96.58	18.55	99.62	JWIN01001218.1	D1_contig_16438
259	263	98.48	18.55	99.62	JWIN01001218.1	D1_contig_16439
821	835	98.2	58.81	3.3	JWIN01001218.1	D1_contig_220
1901	1932	98.34	100	1.87	JWIN01001219.1	D1_contig_5079
175	178	98.31	31.7	5.52	JWIN01001220.1	D1_contig_47599
168	170	94.74	19.18	47.62	JWIN01001221.1	D1_contig_103451
327	332	98.49	37.33	10.42	JWIN01001221.1	D1_contig_52962
544	553	92.22	62.1	70.81	JWIN01001221.1	D1_contig_52961
280	284	94.01	31.96	99.65	JWIN01001221.1	D1_contig_101954
432	439	98.18	49.32	13.78	JWIN01001221.1	D1_contig_52962
217	220	95.91	24.77	3.45	JWIN01001221.1	D1_contig_62861
926	941	98.09	48.13	61.54	JWIN01001222.1	D1_contig_68760
422	429	98.37	77.43	4.68	JWIN01001223.1	D1_contig_11201
664	675	98.37	100	2.14	JWIN01001224.1	D1_contig_18471
5036	5121	98.28	100	52	JWIN01001225.1	D1_contig_216
766	779	98.33	86.46	98.36	JWIN01001226.1	D1_contig_76308
1270	1292	98.22	100	1.64	JWIN01001227.1	D1_contig_1147
880	894	98.43	100	4.06	JWIN01001228.1	D1_contig_3214
509	511	88.36	100	18.54	JWIN01001229.1	D1_contig_20024
509	519	87.95	100	4.35	JWIN01001229.1	D1_contig_75658
90	87	94.51	17.68	40.47	JWIN01001229.1	D1_contig_77265
90	91	98.9	17.68	41.55	JWIN01001229.1	D1_contig_77266
444	452	98.23	87.23	14.15	JWIN01001229.1	D1_contig_20025
809	805	96.1	100	82.31	JWIN01001231.1	D1_contig_21779
4577	4653	98.26	98.54	7.71	JWIN01001232.1	D1_contig_5747
2315	2353	98.13	100	8.06	JWIN01001233.1	D1_contig_56585
1559	1590	97.86	100	40	JWIN01001235.1	D1_contig_65574
358	364	82.69	22.96	6.05	JWIN01001235.1	D1_contig_55879
324	329	85.71	20.78	99.7	JWIN01001235.1	D1_contig_94683
1136	1155	98.27	100	4.32	JWIN01001236.1	D1_contig_32984
321	327	98.17	49.77	1.06	JWIN01001237.1	D1_contig_12071
333	338	98.52	51.63	99.71	JWIN01001237.1	D1_contig_125331
264	268	95.9	40.93	99.63	JWIN01001237.1	D1_contig_127403
88	89	98.88	13.64	0.29	JWIN01001237.1	D1_contig_12071
334	339	95.87	28.43	94.17	JWIN01001238.1	D1_contig_5933
1684	1712	98.25	99.88	27.48	JWIN01001239.1	D1_contig_10451
646	657	98.33	100	8.28	JWIN01001240.1	D1_contig_23292
1075	1093	98.26	100	7.27	JWIN01001241.1	D1_contig_9551
928	943	98.41	99.89	7.02	JWIN01001242.1	D1_contig_8215
605	615	98.37	23.12	33.44	JWIN01001243.1	D1_contig_51720
868	886	90.52	33.17	48.18	JWIN01001243.1	D1_contig_51720
681	701	82.29	26.02	0.71	JWIN01001243.1	D1_contig_4792
120	121	99.17	4.59	6.58	JWIN01001243.1	D1_contig_51720
453	474	85.05	17.31	0.48	JWIN01001243.1	D1_contig_4792
219	222	98.65	8.37	99.55	JWIN01001243.1	D1_contig_129609
3333	3388	98.38	100	62.64	JWIN01001244.1	D1_contig_21387
2069	2104	85.42	62.08	32.41	JWIN01001244.1	D1_contig_78592
254	259	93.05	47.3	29.8	JWIN01001245.1	D1_contig_122557
269	274	97.45	50.09	14.47	JWIN01001245.1	D1_contig_45766
536	557	87.17	99.81	3.39	JWIN01001245.1	D1_contig_45776
536	562	85.41	99.81	7.29	JWIN01001245.1	D1_contig_68229
170	173	98.27	31.66	9.14	JWIN01001245.1	D1_contig_45766
1352	1374	98.25	94.81	1.37	JWIN01001246.1	D1_contig_62118
2004	2037	98.28	100	6.6	JWIN01001247.1	D1_contig_16367
2603	2646	97.69	99.88	1.45	JWIN01001248.1	D1_contig_10882
1892	1924	98.34	100	17.06	JWIN01001249.1	D1_contig_7015
1078	1099	90.03	100	1.85	JWIN01001250.1	D1_contig_18109
146	148	98.65	13.54	27.11	JWIN01001250.1	D1_contig_32931
805	818	98.29	74.68	25.3	JWIN01001250.1	D1_contig_46312
2744	2792	97.71	100	7.8	JWIN01001251.1	D1_contig_40169
529	537	98.51	100	14.62	JWIN01001253.1	D1_contig_48066
78	79	98.73	14.74	6.78	JWIN01001253.1	D1_contig_97893
1656	1683	98.1	60.79	9.35	JWIN01001254.1	D1_contig_66880
4015	4081	98.19	100	22.68	JWIN01001255.1	D1_contig_66880
1731	1761	95.46	100	12.15	JWIN01001256.1	D1_contig_12214
2004	2037	98.23	99.95	3.15	JWIN01001257.1	D1_contig_9188
2156	2206	97.33	100	3.57	JWIN01001258.1	D1_contig_52092
546	555	98.02	56.35	29.55	JWIN01001259.1	D1_contig_52854
448	455	97.36	46.23	83.33	JWIN01001259.1	D1_contig_64401
437	448	96.43	45.1	78.46	JWIN01001259.1	D1_contig_64402
1202	1242	87.36	98.77	4.8	JWIN01001260.1	D1_contig_56552
1216	1236	98.22	99.92	10.43	JWIN01001260.1	D1_contig_34307
551	558	98.04	100	3.1	JWIN01001261.1	D1_contig_66880
1418	1442	98.34	100	1.25	JWIN01001262.1	D1_contig_9106
465	472	98.52	46.78	36.99	JWIN01001263.1	D1_contig_12986
400	406	93.14	40.24	91.24	JWIN01001263.1	D1_contig_53684
572	581	98.45	100	4.53	JWIN01001264.1	D1_contig_8303
3074	3121	98.24	100	10.2	JWIN01001265.1	D1_contig_3328
445	452	98.45	46.02	40.11	JWIN01001266.1	D1_contig_76317
3660	3720	98.31	99.86	14.47	JWIN01001267.1	D1_contig_13060
383	389	98.46	23.43	1.45	JWIN01001268.1	D1_contig_32984
1124	1142	98.42	68.75	4.27	JWIN01001268.1	D1_contig_32984
1104	1122	98.04	81.42	1.14	JWIN01001269.1	D1_contig_29174
722	725	95.91	100	13.94	JWIN01001270.1	D1_contig_106755
654	666	96.55	100	13.4	JWIN01001271.1	D1_contig_73868
158	157	92.5	20.65	8.92	JWIN01001272.1	D1_contig_93173
129	131	98.47	16.86	27.23	JWIN01001272.1	D1_contig_100026
146	148	97.3	19.08	30.77	JWIN01001272.1	D1_contig_100026
2658	2702	98.33	100	19	JWIN01001273.1	D1_contig_26948
288	297	84.28	10.84	11.76	JWIN01001273.1	D1_contig_107465
105	106	94.34	3.95	21.95	JWIN01001273.1	D1_contig_121541
2121	2153	98.01	99.11	1.86	JWIN01001274.1	D1_contig_22033
667	680	97.35	85.4	27.54	JWIN01001275.1	D1_contig_33656
667	678	95.43	85.4	27.83	JWIN01001275.1	D1_contig_33657
139	141	98.58	17.8	26.65	JWIN01001275.1	D1_contig_108425
2329	2367	98.27	99.91	2.27	JWIN01001276.1	D1_contig_54446
2479	2522	98.26	98.1	22.84	JWIN01001277.1	D1_contig_69635
518	526	98.29	100	8.89	JWIN01001278.1	D1_contig_46963
620	630	98.41	100	5.49	JWIN01001279.1	D1_contig_63145
314	320	98.12	54.51	9.34	JWIN01001280.1	D1_contig_64241
213	216	95.83	36.98	99.54	JWIN01001280.1	D1_contig_122677
287	292	98.29	49.83	35.57	JWIN01001280.1	D1_contig_69842
671	686	97.81	93.32	2.67	JWIN01001281.1	D1_contig_5331
217	221	98.19	31.13	3.01	JWIN01001282.1	D1_contig_4039
362	368	98.37	51.94	5.01	JWIN01001282.1	D1_contig_4039
770	783	98.08	100	20.87	JWIN01001283.1	D1_contig_20768
1204	1205	93.54	100	11.58	JWIN01001284.1	D1_contig_7169
509	518	98.26	100	1.39	JWIN01001285.1	D1_contig_18782
2969	2995	95.76	100	27.51	JWIN01001286.1	D1_contig_39859
1613	1638	98.29	99.81	2.96	JWIN01001287.1	D1_contig_28442
2659	2704	98.3	95.2	35.2	JWIN01001288.1	D1_contig_9824
672	683	98.39	45.87	99.85	JWIN01001289.1	D1_contig_118640
479	487	85.63	32.7	0.71	JWIN01001289.1	D1_contig_3683
794	807	98.39	100	3.02	JWIN01001290.1	D1_contig_32984
815	828	98.43	100	6.96	JWIN01001291.1	D1_contig_19136
467	467	89.71	57.3	5.19	JWIN01001291.1	D1_contig_50668
487	495	98.18	80.9	6.75	JWIN01001292.1	D1_contig_24493
602	600	89.41	100	20.83	JWIN01001292.1	D1_contig_28573
509	518	84.94	92.88	0.5	JWIN01001293.1	D1_contig_54446
2030	2068	97.73	100	7.58	JWIN01001294.1	D1_contig_39207
3598	3652	97.92	100	98.2	JWIN01001295.1	D1_contig_108575
535	544	98.35	42.43	2.54	JWIN01001296.1	D1_contig_39505
266	274	96.35	21.09	99.64	JWIN01001296.1	D1_contig_39680
432	439	98.41	34.26	2.05	JWIN01001296.1	D1_contig_39505
259	263	96.58	9.22	31.01	JWIN01001297.1	D1_contig_92014
260	264	98.48	9.25	31.54	JWIN01001297.1	D1_contig_92015
2575	2610	97.25	91.64	73.34	JWIN01001297.1	D1_contig_51097
813	826	97.94	88.27	2.36	JWIN01001298.1	D1_contig_42275
2483	2527	97.39	100	2.73	JWIN01001299.1	D1_contig_10227
750	762	98.29	57.65	0.41	JWIN01001300.1	D1_contig_21769
413	415	96.9	31.74	0.22	JWIN01001300.1	D1_contig_21769
3207	3261	98.07	100	2.89	JWIN01001301.1	D1_contig_3075
2215	2251	98.31	97.92	3.92	JWIN01001302.1	D1_contig_24570
826	804	88.42	100	3.01	JWIN01001303.1	D1_contig_32984
135	137	98.54	16.34	22.99	JWIN01001303.1	D1_contig_125297
1007	1022	98.24	42.92	96.78	JWIN01001304.1	D1_contig_98815
562	589	81.85	23.96	0.68	JWIN01001304.1	D1_contig_3450
1411	1435	96.45	60.14	10.43	JWIN01001304.1	D1_contig_58332
436	443	98.42	55.68	0.66	JWIN01001305.1	D1_contig_16922
260	264	98.48	33.21	0.4	JWIN01001305.1	D1_contig_16922
718	730	97.67	100	0.37	JWIN01001306.1	D1_contig_206
1033	1051	94.69	99.14	32.64	JWIN01001307.1	D1_contig_25256
393	397	97.24	36.25	40.18	JWIN01001308.1	D1_contig_108789
367	372	97.32	33.86	99.73	JWIN01001308.1	D1_contig_108790
367	373	97.59	33.86	99.73	JWIN01001308.1	D1_contig_108791
374	380	98.42	34.5	38.46	JWIN01001308.1	D1_contig_108789
2946	2996	98.26	100	13.18	JWIN01001309.1	D1_contig_2213
1559	1585	98.36	100	4.72	JWIN01001310.1	D1_contig_23756
1554	1579	98.16	97.12	95.18	JWIN01001311.1	D1_contig_90962
1205	1225	98.12	71.22	33.78	JWIN01001313.1	D1_contig_104575
284	289	98.27	16.78	7.97	JWIN01001313.1	D1_contig_104575
2893	2941	98.33	99.97	4.81	JWIN01001314.1	D1_contig_4528
886	884	93.88	95.78	46.31	JWIN01001315.1	D1_contig_44577
567	581	88.36	61.3	99.83	JWIN01001315.1	D1_contig_29453
373	384	89.58	40.32	99.74	JWIN01001315.1	D1_contig_44576
132	134	98.51	7.84	4.21	JWIN01001316.1	D1_contig_85414
241	245	98.37	14.32	42.98	JWIN01001316.1	D1_contig_110673
241	251	94.02	14.32	99.6	JWIN01001316.1	D1_contig_136956
352	357	98.6	20.92	11.22	JWIN01001316.1	D1_contig_85414
138	140	98.57	8.2	24.56	JWIN01001316.1	D1_contig_110673
789	790	88	46.88	24.83	JWIN01001316.1	D1_contig_85414
153	155	97.42	9.09	63.52	JWIN01001316.1	D1_contig_117710
147	149	98.66	8.73	62.61	JWIN01001316.1	D1_contig_92199
2070	2104	98.15	96.91	12.36	JWIN01001317.1	D1_contig_41178
1211	1230	98.29	52.58	53.76	JWIN01001318.1	D1_contig_109952
1257	1294	87.02	96.32	3.12	JWIN01001319.1	D1_contig_8423
1255	1262	87.66	96.17	7.16	JWIN01001319.1	D1_contig_68094
1208	1226	98.13	92.57	13.15	JWIN01001319.1	D1_contig_69460
250	254	98.43	30.86	99.61	JWIN01001320.1	D1_contig_121589
252	256	95.31	31.11	99.61	JWIN01001320.1	D1_contig_121590
488	496	98.19	60.25	15.87	JWIN01001320.1	D1_contig_112499
816	830	98.19	36.07	5.56	JWIN01001321.1	D1_contig_32490
208	211	96.68	9.2	99.53	JWIN01001321.1	D1_contig_118317
208	211	98.58	9.2	99.53	JWIN01001321.1	D1_contig_133645
1284	1305	98.39	56.76	8.74	JWIN01001321.1	D1_contig_32490
1042	1060	98.3	100	4.55	JWIN01001322.1	D1_contig_11692
547	555	90.02	52.5	8.1	JWIN01001322.1	D1_contig_61266
794	807	98.14	83.14	34.92	JWIN01001323.1	D1_contig_78530
128	131	96.95	4.2	62.68	JWIN01001324.1	D1_contig_110231
128	130	98.46	4.2	62.5	JWIN01001324.1	D1_contig_96170
588	602	83.63	19.3	11.45	JWIN01001324.1	D1_contig_26985
1591	1601	93.26	52.23	18.71	JWIN01001324.1	D1_contig_53846
1180	1199	98.25	38.74	14.01	JWIN01001324.1	D1_contig_53846
660	668	91.22	100	3.05	JWIN01001325.1	D1_contig_22030
660	671	98.36	100	1.79	JWIN01001325.1	D1_contig_2472
3626	3686	98.35	100	10.97	JWIN01001326.1	D1_contig_23756
1726	1738	84.31	100	2.61	JWIN01001327.1	D1_contig_3006
1726	1680	90.64	100	14.25	JWIN01001327.1	D1_contig_80972
1778	1808	97.18	91.65	45.47	JWIN01001328.1	D1_contig_51008
3455	3513	98.24	96.97	69.74	JWIN01001329.1	D1_contig_92189
537	546	98.17	76.82	29.07	JWIN01001330.1	D1_contig_12343
107	108	99.07	15.31	11.15	JWIN01001330.1	D1_contig_19570
187	190	98.42	26.75	87.56	JWIN01001330.1	D1_contig_12344
187	190	96.84	26.75	87.56	JWIN01001330.1	D1_contig_12345
4394	4405	95.74	100	32.02	JWIN01001331.1	D1_contig_49502
126	128	98.44	2.87	19.34	JWIN01001331.1	D1_contig_70335
1557	1582	98.42	99.81	5.79	JWIN01001332.1	D1_contig_38435
4493	4568	98.27	98.14	9.24	JWIN01001333.1	D1_contig_23262
307	312	97.12	43.3	75.54	JWIN01001334.1	D1_contig_130337
307	312	98.4	43.3	75.91	JWIN01001334.1	D1_contig_66917
240	243	98.77	33.85	4.59	JWIN01001334.1	D1_contig_19676
617	628	95.54	99.84	74.14	JWIN01001335.1	D1_contig_80813
821	834	98.44	100	36.09	JWIN01001336.1	D1_contig_78530
920	933	97.86	93.5	0.76	JWIN01001337.1	D1_contig_48040
1072	1101	88.64	100	13.39	JWIN01001338.1	D1_contig_43105
1072	1090	98.35	100	11.09	JWIN01001338.1	D1_contig_43106
1168	1187	98.32	56.32	99.92	JWIN01001339.1	D1_contig_129020
289	293	98.63	13.93	2.92	JWIN01001339.1	D1_contig_59572
2312	2350	98.34	100	4.46	JWIN01001340.1	D1_contig_32106
363	370	96.76	39.41	51.46	JWIN01001341.1	D1_contig_67897
214	217	95.85	23.24	30.18	JWIN01001341.1	D1_contig_67897
389	395	98.48	19.81	58.96	JWIN01001342.1	D1_contig_113271
184	187	98.4	9.37	27.91	JWIN01001342.1	D1_contig_113271
853	926	91.79	43.43	99.89	JWIN01001342.1	D1_contig_121804
1446	1470	97.62	100	4.15	JWIN01001343.1	D1_contig_39590
385	391	98.47	28.93	8.97	JWIN01001344.1	D1_contig_63395
299	303	96.7	22.46	99.67	JWIN01001344.1	D1_contig_128793
299	303	98.68	22.46	99.67	JWIN01001344.1	D1_contig_128794
696	707	98.44	52.29	16.22	JWIN01001344.1	D1_contig_63395
2124	2163	98.2	99.39	3.15	JWIN01001345.1	D1_contig_29363
651	662	98.34	100	5.66	JWIN01001346.1	D1_contig_4544
1731	1775	97.18	100	7.15	JWIN01001347.1	D1_contig_71528
569	576	97.92	100	5.44	JWIN01001348.1	D1_contig_42798
1379	1363	93.21	100	6.18	JWIN01001349.1	D1_contig_3214
925	940	98.4	69.6	2.37	JWIN01001350.1	D1_contig_30289
310	315	98.41	23.33	0.79	JWIN01001350.1	D1_contig_30289
1704	1732	98.33	45.34	44.33	JWIN01001351.1	D1_contig_33083
1793	1824	98.3	47.71	46.69	JWIN01001351.1	D1_contig_33083
630	649	94.45	100	25.61	JWIN01001352.1	D1_contig_100910
553	562	98.4	87.78	95.42	JWIN01001352.1	D1_contig_107163
315	320	98.12	9.86	0.26	JWIN01001353.1	D1_contig_23673
2767	2812	98.33	86.63	2.3	JWIN01001353.1	D1_contig_23673
3795	3859	98.11	100	9.64	JWIN01001354.1	D1_contig_30783
1776	1766	93.74	100	27.25	JWIN01001355.1	D1_contig_5267
301	306	98.37	23.52	1.98	JWIN01001356.1	D1_contig_15144
851	852	97.11	66.48	5.51	JWIN01001356.1	D1_contig_15144
1248	1220	93.45	100	3.07	JWIN01001357.1	D1_contig_30289
512	521	98.27	100	1.85	JWIN01001358.1	D1_contig_8998
1230	1251	98.24	100	2.05	JWIN01001359.1	D1_contig_4528
3421	3456	96.03	99.97	73.1	JWIN01001360.1	D1_contig_88078
3148	3199	98	91.78	48.93	JWIN01001361.1	D1_contig_41037
212	216	98.15	6.18	0.77	JWIN01001361.1	D1_contig_23411
1253	1274	98.35	100	3.83	JWIN01001362.1	D1_contig_10349
1620	1646	98.24	97.47	98.33	JWIN01001363.1	D1_contig_76027
532	550	96.73	100	3.67	JWIN01001364.1	D1_contig_26623
1377	1398	98.14	48.1	3.52	JWIN01001365.1	D1_contig_30289
1383	1406	98.01	48.31	3.54	JWIN01001365.1	D1_contig_30289
650	661	98.34	100	1.99	JWIN01001366.1	D1_contig_10349
2848	2894	97.93	97.74	4.25	JWIN01001367.1	D1_contig_16373
542	551	98.37	100	1.38	JWIN01001368.1	D1_contig_8713
732	744	98.39	92.08	88.47	JWIN01001369.1	D1_contig_112986
4274	4344	98.25	100	7.1	JWIN01001370.1	D1_contig_4528
1675	1702	98.3	100	8.97	JWIN01001371.1	D1_contig_37520
2491	2533	98.22	100	4.14	JWIN01001372.1	D1_contig_4528
386	392	98.21	15.67	12.03	JWIN01001373.1	D1_contig_57443
232	235	98.72	9.42	99.58	JWIN01001373.1	D1_contig_114334
232	235	95.32	9.42	99.58	JWIN01001373.1	D1_contig_131068
305	310	98.39	12.38	9.51	JWIN01001373.1	D1_contig_57443
295	300	98	11.98	99.67	JWIN01001373.1	D1_contig_131069
1081	1102	97.64	43.89	99.91	JWIN01001373.1	D1_contig_59719
1081	1105	96.29	43.89	99.91	JWIN01001373.1	D1_contig_59720
289	293	98.29	11.73	71.99	JWIN01001373.1	D1_contig_118126
1418	1443	97.71	100	4.03	JWIN01001374.1	D1_contig_40169
852	866	98.15	99.65	4.77	JWIN01001375.1	D1_contig_38101
1895	1927	98.24	100	6.96	JWIN01001376.1	D1_contig_53916
212	215	97.67	30.33	99.54	JWIN01001377.1	D1_contig_132292
281	284	92.98	40.2	99.65	JWIN01001377.1	D1_contig_58911
2145	2181	97.94	88.13	63.68	JWIN01001378.1	D1_contig_66915
819	832	98.32	100	15.54	JWIN01001379.1	D1_contig_32704
149	151	98.68	10.83	1.83	JWIN01001380.1	D1_contig_11519
1100	1118	97.85	79.94	13.52	JWIN01001380.1	D1_contig_11519
335	341	97.65	37.47	26.39	JWIN01001381.1	D1_contig_96030
193	196	98.47	21.59	15.17	JWIN01001381.1	D1_contig_96030
218	221	95.02	24.38	99.55	JWIN01001381.1	D1_contig_103118
219	222	98.65	24.5	99.55	JWIN01001381.1	D1_contig_124556
94	95	98.95	10.51	7.35	JWIN01001381.1	D1_contig_96030
1321	1343	98.14	91.8	2.27	JWIN01001382.1	D1_contig_19176
2102	2137	98.36	81.79	6.57	JWIN01001383.1	D1_contig_22472
338	344	97.97	13.15	1.06	JWIN01001383.1	D1_contig_22472
135	137	97.08	24.15	64.93	JWIN01001384.1	D1_contig_119712
446	453	98.45	79.79	3.03	JWIN01001384.1	D1_contig_26623
1419	1443	98.34	100	9.94	JWIN01001385.1	D1_contig_26548
2635	2652	95.52	93.01	80.1	JWIN01001386.1	D1_contig_115227
626	636	96.86	91.25	8.54	JWIN01001387.1	D1_contig_75058
284	289	98.27	29.74	75.26	JWIN01001388.1	D1_contig_110999
284	287	95.83	29.74	70	JWIN01001388.1	D1_contig_111000
696	708	97.74	72.88	14.24	JWIN01001388.1	D1_contig_73868
918	932	97.64	100	0.51	JWIN01001389.1	D1_contig_14658
213	216	98.61	16.12	0.59	JWIN01001390.1	D1_contig_33373
902	917	98.36	68.28	2.52	JWIN01001390.1	D1_contig_33373
734	726	90.87	100	5	JWIN01001391.1	D1_contig_26548
533	526	94.45	100	64.22	JWIN01001392.1	D1_contig_19519
272	276	93.48	51.03	99.64	JWIN01001392.1	D1_contig_19520
601	609	92.14	76.08	29.22	JWIN01001393.1	D1_contig_10923
1030	1047	98.38	100	29.77	JWIN01001394.1	D1_contig_26804
211	208	85.98	20.21	0.69	JWIN01001396.1	D1_contig_42471
225	228	97.81	21.55	99.56	JWIN01001396.1	D1_contig_137072
227	231	98.27	21.74	2.35	JWIN01001396.1	D1_contig_9806
548	555	95.33	100	3.21	JWIN01001397.1	D1_contig_13633
547	556	98.2	99.82	32.38	JWIN01001397.1	D1_contig_48171
3988	4054	98.35	100	15.47	JWIN01001398.1	D1_contig_21653
3728	3790	98.21	98.86	6.73	JWIN01001399.1	D1_contig_55294
239	243	98.35	10.22	0.1	JWIN01001400.1	D1_contig_1798
2093	2149	94.72	89.48	1.92	JWIN01001400.1	D1_contig_49154
899	914	98.25	100	5.93	JWIN01001401.1	D1_contig_14194
569	579	97.93	35.63	1.78	JWIN01001402.1	D1_contig_22472
328	333	98.5	20.54	99.7	JWIN01001402.1	D1_contig_132052
328	334	91.62	20.54	99.7	JWIN01001402.1	D1_contig_135368
750	762	98.43	46.96	2.34	JWIN01001402.1	D1_contig_22472
2391	2426	98.23	100	4.38	JWIN01001403.1	D1_contig_28442
3639	3699	98.19	100	17.26	JWIN01001404.1	D1_contig_39505
1948	1981	98.33	75.53	76.69	JWIN01001405.1	D1_contig_40357
348	353	98.58	13.49	99.72	JWIN01001405.1	D1_contig_129949
322	327	96.64	12.49	99.7	JWIN01001405.1	D1_contig_129948
333	339	98.23	12.91	13.12	JWIN01001405.1	D1_contig_40357
586	596	97.99	87.07	8.25	JWIN01001406.1	D1_contig_42920
503	517	96.52	100	0.3	JWIN01001407.1	D1_contig_3638
660	671	98.36	100	3.81	JWIN01001408.1	D1_contig_6480
1511	1536	98.37	95.03	12.96	JWIN01001409.1	D1_contig_34307
1314	1294	94.75	76.4	4.84	JWIN01001410.1	D1_contig_32984
272	276	98.55	15.81	99.64	JWIN01001410.1	D1_contig_102386
272	296	89.56	15.81	99.66	JWIN01001410.1	D1_contig_125118
184	187	98.4	10.7	0.7	JWIN01001410.1	D1_contig_32984
730	742	97.57	88.92	46.14	JWIN01001411.1	D1_contig_87323
2673	2718	97.83	92.05	23.06	JWIN01001412.1	D1_contig_80972
561	563	83.89	19.32	0.85	JWIN01001412.1	D1_contig_3006
2601	2644	98.26	100	3.23	JWIN01001413.1	D1_contig_4533
939	942	97.06	99.79	22.3	JWIN01001414.1	D1_contig_78974
3309	3364	98.04	98.84	3.29	JWIN01001415.1	D1_contig_9250
1020	1038	91.15	30.47	12.45	JWIN01001415.1	D1_contig_3369
1529	1556	98.2	99.93	3.92	JWIN01001416.1	D1_contig_30289
2576	2619	98.09	98.92	97.94	JWIN01001417.1	D1_contig_122459
711	723	98.34	91.74	3.37	JWIN01001418.1	D1_contig_43886
2195	2230	97.85	95.98	10.73	JWIN01001419.1	D1_contig_66271
265	269	98.51	50.38	2.3	JWIN01001420.1	D1_contig_4544
130	132	98.48	24.71	22.68	JWIN01001420.1	D1_contig_69263
170	173	98.27	32.32	1.48	JWIN01001420.1	D1_contig_4544
3365	3410	97.84	98.88	35.52	JWIN01001421.1	D1_contig_35274
368	371	89.57	69.96	1.53	JWIN01001422.1	D1_contig_5597
2028	2062	98.11	89.42	7.64	JWIN01001423.1	D1_contig_12304
2218	2241	94.76	82.92	10.06	JWIN01001424.1	D1_contig_51984
345	342	94.57	12.9	1.53	JWIN01001424.1	D1_contig_51984
3621	3682	98.21	99.61	26.17	JWIN01001425.1	D1_contig_53912
967	983	98.37	88.07	8.13	JWIN01001426.1	D1_contig_16617
3350	3407	98.15	100	14.4	JWIN01001427.1	D1_contig_82882
298	302	96.04	14.43	38.67	JWIN01001428.1	D1_contig_63409
296	299	98.33	14.33	37.42	JWIN01001428.1	D1_contig_63416
290	295	98.31	14.04	1.3	JWIN01001428.1	D1_contig_17480
208	211	95.73	10.07	27.02	JWIN01001428.1	D1_contig_63409
216	220	97.73	10.46	27.53	JWIN01001428.1	D1_contig_63416
478	486	98.35	23.15	2.14	JWIN01001428.1	D1_contig_17480
282	286	98.6	13.66	99.65	JWIN01001428.1	D1_contig_131494
282	286	96.5	13.66	99.65	JWIN01001428.1	D1_contig_79378
658	669	98.36	31.86	2.95	JWIN01001428.1	D1_contig_17480
1324	1344	97.92	93.83	9.64	JWIN01001429.1	D1_contig_48218
525	533	98.12	30.24	25.02	JWIN01001430.1	D1_contig_113597
971	987	97.67	55.93	46.34	JWIN01001430.1	D1_contig_113597
1131	1150	98.26	72.45	22.19	JWIN01001431.1	D1_contig_44140
277	281	98.58	17.75	5.42	JWIN01001431.1	D1_contig_44140
3798	3862	98.14	100	3.81	JWIN01001432.1	D1_contig_3546
594	602	97.52	100	1.97	JWIN01001433.1	D1_contig_3328
2571	2617	98.17	98.62	3.72	JWIN01001434.1	D1_contig_4295
854	868	98.39	100	1.02	JWIN01001435.1	D1_contig_16048
78	79	98.73	9.58	0.42	JWIN01001436.1	D1_contig_14061
215	221	91.4	26.41	99.55	JWIN01001436.1	D1_contig_116295
609	619	97.74	74.82	3.28	JWIN01001436.1	D1_contig_14061
136	138	98.55	21.22	21.6	JWIN01001437.1	D1_contig_114120
192	195	98.46	29.95	10.12	JWIN01001437.1	D1_contig_15831
1516	1536	97.92	100	10.84	JWIN01001438.1	D1_contig_22671
2476	2517	98.29	100	64.44	JWIN01001440.1	D1_contig_30643
1511	1537	98.31	100	12.45	JWIN01001441.1	D1_contig_46506
1509	1507	87.92	99.87	16.28	JWIN01001441.1	D1_contig_59946
804	818	98.29	100	7.1	JWIN01001442.1	D1_contig_4364
889	903	98.01	39.56	20.19	JWIN01001443.1	D1_contig_9535
1242	1263	97.62	55.27	28.24	JWIN01001443.1	D1_contig_9535
316	322	96.27	12.4	41.82	JWIN01001444.1	D1_contig_104076
519	526	83.8	20.37	26.47	JWIN01001444.1	D1_contig_30787
506	516	88.2	19.86	68.44	JWIN01001444.1	D1_contig_75437
1136	1179	86.46	100	3.91	JWIN01001445.1	D1_contig_31514
1136	1155	98.35	100	26.85	JWIN01001445.1	D1_contig_58555
3974	4040	98.24	99.85	15.42	JWIN01001446.1	D1_contig_21653
867	880	96.71	82.81	0.88	JWIN01001447.1	D1_contig_12213
722	734	98.23	100	24.81	JWIN01001448.1	D1_contig_76505
736	748	98.4	100	1.12	JWIN01001449.1	D1_contig_16922
3558	3617	98.12	100	5.64	JWIN01001450.1	D1_contig_17661
3365	3421	98.36	99.64	16.98	JWIN01001451.1	D1_contig_4992
3109	3160	98.32	99.94	5.17	JWIN01001452.1	D1_contig_4528
606	616	97.89	99.84	42.78	JWIN01001453.1	D1_contig_55293
930	946	97.89	88.07	3.65	JWIN01001454.1	D1_contig_21949
750	762	98.29	39.54	17.62	JWIN01001455.1	D1_contig_38602
304	325	91.69	16.03	91.04	JWIN01001455.1	D1_contig_88821
1843	1884	85.85	97.15	25.52	JWIN01001455.1	D1_contig_21213
363	372	94.37	19.14	99.73	JWIN01001455.1	D1_contig_132868
1057	1074	98.42	55.72	28.47	JWIN01001455.1	D1_contig_18208
2557	2600	98.35	100	33.85	JWIN01001456.1	D1_contig_25788
1496	1488	94.28	100	4.57	JWIN01001457.1	D1_contig_22472
1222	1242	98.39	100	3.82	JWIN01001458.1	D1_contig_22472
3900	3965	98.21	100	73.11	JWIN01001460.1	D1_contig_32949
998	1014	98.42	100	34.27	JWIN01001461.1	D1_contig_76505
882	900	97.56	99.66	0.79	JWIN01001462.1	D1_contig_5892
325	330	98.48	56.13	99.7	JWIN01001463.1	D1_contig_134413
2960	3010	98.24	99.9	6.73	JWIN01001464.1	D1_contig_1431
662	673	98.22	100	8.02	JWIN01001465.1	D1_contig_79392
803	816	98.41	100	17.4	JWIN01001466.1	D1_contig_35855
962	955	88.73	76.41	7.6	JWIN01001467.1	D1_contig_86867
835	849	98.23	100	4.84	JWIN01001468.1	D1_contig_18118
453	460	98.48	73.18	9.96	JWIN01001469.1	D1_contig_8797
2924	2964	97.78	100	6.3	JWIN01001470.1	D1_contig_45527
1062	1079	98.33	100	1.76	JWIN01001471.1	D1_contig_4528
1174	1195	98.16	100	3.56	JWIN01001472.1	D1_contig_23756
859	873	98.4	95.13	3.26	JWIN01001473.1	D1_contig_32984
1869	1900	97.84	98.01	48.25	JWIN01001474.1	D1_contig_98393
284	289	98.27	10.71	0.78	JWIN01001475.1	D1_contig_29204
212	216	97.69	8	99.54	JWIN01001475.1	D1_contig_85808
198	204	95.12	7.47	99.51	JWIN01001475.1	D1_contig_112699
2204	2241	98.13	83.14	6.06	JWIN01001475.1	D1_contig_29204
788	801	98.25	100	7.14	JWIN01001476.1	D1_contig_5189
737	748	98.26	100	0.88	JWIN01001477.1	D1_contig_16048
221	224	96.88	8.52	73.68	JWIN01001478.1	D1_contig_122776
221	225	98.22	8.52	90	JWIN01001478.1	D1_contig_135360
2160	2195	98.13	83.3	99.82	JWIN01001478.1	D1_contig_111457
536	545	97.61	20.15	9.21	JWIN01001479.1	D1_contig_13577
2149	2204	90.25	80.79	56.33	JWIN01001479.1	D1_contig_73632
1551	1566	94.92	58.31	30.88	JWIN01001479.1	D1_contig_73633
204	207	97.1	7.67	99.52	JWIN01001479.1	D1_contig_125530
204	207	98.55	7.67	99.52	JWIN01001479.1	D1_contig_78585
443	446	97.56	16.65	8.8	JWIN01001479.1	D1_contig_73633
1773	1802	98.39	100	48.04	JWIN01001481.1	D1_contig_20768
2766	2816	98.05	100	2.09	JWIN01001482.1	D1_contig_10546
283	287	98.61	41.25	99.65	JWIN01001483.1	D1_contig_87061
313	319	98.12	51.99	1.54	JWIN01001484.1	D1_contig_32841
171	174	96.55	28.41	37.58	JWIN01001484.1	D1_contig_129104
168	171	98.25	27.91	34.62	JWIN01001484.1	D1_contig_133037
153	156	97.44	25.42	0.75	JWIN01001484.1	D1_contig_32841
3174	3227	98.08	100	5.48	JWIN01001485.1	D1_contig_4562
492	500	98.2	60.44	2.75	JWIN01001487.1	D1_contig_38101
153	155	98.71	18.8	0.85	JWIN01001487.1	D1_contig_38101
107	108	99.07	13.14	50.7	JWIN01001487.1	D1_contig_127480
107	108	97.22	13.14	50.7	JWIN01001487.1	D1_contig_132075
1726	1756	98.18	100	12.6	JWIN01001488.1	D1_contig_48218
829	843	98.22	100	3.15	JWIN01001489.1	D1_contig_32984
546	520	88.25	100	5	JWIN01001490.1	D1_contig_7169
1518	1522	93.39	100	1.79	JWIN01001491.1	D1_contig_16048
264	268	98.51	36.41	99.63	JWIN01001492.1	D1_contig_134724
1212	1214	96.83	81.51	99.92	JWIN01001493.1	D1_contig_93958
815	794	89.01	100	13.02	JWIN01001494.1	D1_contig_68274
813	832	92.55	99.75	13.27	JWIN01001494.1	D1_contig_64391
1032	1049	98	85.71	2.61	JWIN01001495.1	D1_contig_36570
197	200	98.5	16.36	61.35	JWIN01001495.1	D1_contig_132952
196	199	97.49	16.28	64.82	JWIN01001495.1	D1_contig_136809
99	100	99	3.34	5.74	JWIN01001496.1	D1_contig_110228
828	841	96.91	27.94	99.88	JWIN01001496.1	D1_contig_129303
2889	2941	96.74	97.5	29.08	JWIN01001496.1	D1_contig_61246
940	956	98.33	100	5.41	JWIN01001497.1	D1_contig_19979
2305	2343	98.25	100	2.76	JWIN01001498.1	D1_contig_16048
2474	2473	95.35	98.49	16.59	JWIN01001499.1	D1_contig_88460
1001	1018	98.33	93.55	4.74	JWIN01001500.1	D1_contig_43886
774	787	97.46	100	58.38	JWIN01001501.1	D1_contig_119554
338	344	98.26	43.67	32.82	JWIN01001501.1	D1_contig_18292
88	89	98.88	11.37	8.49	JWIN01001501.1	D1_contig_18292
526	535	98.13	100	6.15	JWIN01001502.1	D1_contig_42454
561	571	97.37	75.2	1.56	JWIN01001503.1	D1_contig_18579
210	212	92.02	28.15	79.7	JWIN01001503.1	D1_contig_124951
210	214	98.13	28.15	80.15	JWIN01001503.1	D1_contig_136958
244	263	92.78	12.66	0.91	JWIN01001504.1	D1_contig_45314
202	205	98.54	10.48	0.71	JWIN01001504.1	D1_contig_45314
844	857	98.37	43.8	18.24	JWIN01001504.1	D1_contig_85759
139	141	98.58	11.45	7.32	JWIN01001505.1	D1_contig_15831
515	527	85.82	42.42	60.57	JWIN01001505.1	D1_contig_61093
366	377	96.55	30.15	99.74	JWIN01001505.1	D1_contig_123714
273	277	97.11	22.49	14.69	JWIN01001505.1	D1_contig_3000
640	648	97.69	52.72	34.36	JWIN01001505.1	D1_contig_3000
363	369	98.1	29.9	1.53	JWIN01001505.1	D1_contig_2999
1240	1261	98.26	100	12.82	JWIN01001506.1	D1_contig_66634
167	169	98.82	25.73	62.36	JWIN01001507.1	D1_contig_115490
167	171	97.08	25.73	63.57	JWIN01001507.1	D1_contig_117176
505	513	98.44	77.81	2.39	JWIN01001507.1	D1_contig_43886
[truncated: 410,604+ more rows]
