# Supplementary material for: Genome-Wide Identification of Microsatellites and Transposable Elements in the Dromedary Camel Genome Using Whole-Genome Sequencing Data
Source: Front Genet. 2019 Jul 26;10:692. doi: 10.3389/fgene.2019.00692 (PMC6675863; doi:10.3389/fgene.2019.00692)
Supplement: Supplementary file 9 [file DataSheet_2.xlsx]

## Sheet: Supplementary file 2
LEN1	LEN2	IDY	COVR	COVQ	Reference	Query
804	817	98.41	100	1.06	JWIN01000001.1	D2_contig_6538
608	618	98.06	100	12.98	JWIN01000002.1	D2_contig_82809
252	257	93.77	38.53	91.13	JWIN01000004.1	D2_contig_61453
1692	1720	98.02	100	74.85	JWIN01000006.1	D2_contig_31215
1188	1218	87.44	70.21	4.16	JWIN01000006.1	D2_contig_1739
1032	1049	98	100	2.62	JWIN01000008.1	D2_contig_27138
527	535	98.13	99.62	19.48	JWIN01000009.1	D2_contig_81064
1398	1421	98.38	100	0.75	JWIN01000010.1	D2_contig_2397
913	928	98.38	95.7	95.18	JWIN01000011.1	D2_contig_83991
336	342	97.08	63.16	83.41	JWIN01000012.1	D2_contig_85957
725	759	91.6	100	28.6	JWIN01000013.1	D2_contig_93256
566	576	98.09	78.07	24.47	JWIN01000013.1	D2_contig_76949
1686	1714	98.37	100	2.27	JWIN01000014.1	D2_contig_5001
916	871	82.42	99.78	9.15	JWIN01000015.1	D2_contig_2060
361	368	90.57	39.32	6.78	JWIN01000015.1	D2_contig_2061
361	372	89.57	39.32	2.73	JWIN01000015.1	D2_contig_4718
744	754	93.81	81.05	36.92	JWIN01000015.1	D2_contig_58031
744	756	98.28	81.05	36.61	JWIN01000015.1	D2_contig_66096
248	249	89.45	27.02	2.43	JWIN01000015.1	D2_contig_15530
199	202	98.51	21.68	83.47	JWIN01000015.1	D2_contig_88928
1305	1327	98.34	100	0.65	JWIN01000016.1	D2_contig_13623
509	518	98.07	100	5.81	JWIN01000017.1	D2_contig_47956
509	518	94.23	100	13.89	JWIN01000017.1	D2_contig_78149
1668	1696	98.29	100	12.47	JWIN01000018.1	D2_contig_10030
541	550	98.36	100	3.93	JWIN01000019.1	D2_contig_10704
223	227	89.43	43.05	26.77	JWIN01000020.1	D2_contig_46954
202	205	96.1	39	22.91	JWIN01000020.1	D2_contig_21797
560	569	90.19	99.12	54.71	JWIN01000022.1	D2_contig_25894
299	304	96.71	52.92	48.72	JWIN01000022.1	D2_contig_75722
237	241	95.85	45.06	44.55	JWIN01000023.1	D2_contig_7366
399	405	83.41	75.86	97.83	JWIN01000023.1	D2_contig_91714
1320	1342	98.06	61.45	62.33	JWIN01000024.1	D2_contig_69214
346	357	80.73	16.11	1.72	JWIN01000024.1	D2_contig_62830
666	681	97.8	78.54	2.65	JWIN01000025.1	D2_contig_39886
1340	1362	98.38	99.78	0.87	JWIN01000026.1	D2_contig_4313
648	658	98.33	100	0.54	JWIN01000027.1	D2_contig_11847
1787	1827	97.59	99.39	17.87	JWIN01000028.1	D2_contig_60218
526	535	98.32	100	0.72	JWIN01000029.1	D2_contig_16307
2454	2498	98.2	100	9.17	JWIN01000030.1	D2_contig_72497
779	792	98.36	100	4.49	JWIN01000031.1	D2_contig_25567
898	913	98.36	100	11.96	JWIN01000032.1	D2_contig_72988
923	938	98.29	100	3.05	JWIN01000033.1	D2_contig_117
1177	1196	98.41	97.6	5.48	JWIN01000034.1	D2_contig_52101
1177	1197	98.33	100	3.85	JWIN01000035.1	D2_contig_55183
1309	1331	98.2	95.06	6.26	JWIN01000036.1	D2_contig_56200
505	513	98.44	99.41	0.66	JWIN01000037.1	D2_contig_7572
945	961	98.34	100	1.18	JWIN01000038.1	D2_contig_17823
691	702	98.43	90.45	1.09	JWIN01000039.1	D2_contig_8868
2354	2394	98.33	100	1.63	JWIN01000040.1	D2_contig_16989
817	831	98.07	100	3.37	JWIN01000041.1	D2_contig_3338
605	615	98.37	100	2.23	JWIN01000042.1	D2_contig_2932
789	802	98.38	100	0.53	JWIN01000043.1	D2_contig_12494
1035	1053	98.01	97.92	1.28	JWIN01000044.1	D2_contig_3106
675	686	98.4	100	12.5	JWIN01000045.1	D2_contig_38881
1066	1084	97.42	95.61	0.87	JWIN01000046.1	D2_contig_29888
949	966	97.93	95.67	59.34	JWIN01000047.1	D2_contig_85937
77	78	98.72	7.76	4.79	JWIN01000047.1	D2_contig_85937
756	769	98.31	100	1.64	JWIN01000048.1	D2_contig_24171
1574	1600	98.31	100	2.14	JWIN01000049.1	D2_contig_16307
620	630	98.41	100	11.27	JWIN01000050.1	D2_contig_15751
754	766	98.43	100	0.4	JWIN01000051.1	D2_contig_4351
287	291	97.94	44.02	35.49	JWIN01000052.1	D2_contig_113037
287	291	98.63	44.02	36.38	JWIN01000052.1	D2_contig_118962
86	86	97.7	13.19	0.87	JWIN01000052.1	D2_contig_70723
635	649	92.91	97.39	22.93	JWIN01000052.1	D2_contig_70983
214	217	98.62	32.82	99.54	JWIN01000052.1	D2_contig_100105
99	100	99	15.18	7.19	JWIN01000052.1	D2_contig_88222
565	575	97.91	100	15.79	JWIN01000053.1	D2_contig_64284
1415	1438	98.4	100	10.06	JWIN01000054.1	D2_contig_15635
827	841	98.22	100	19.64	JWIN01000055.1	D2_contig_74742
2194	2231	98.34	97.9	2.72	JWIN01000056.1	D2_contig_3106
393	399	97.99	44.31	0.47	JWIN01000057.1	D2_contig_34871
304	309	98.06	34.27	0.36	JWIN01000057.1	D2_contig_34871
553	562	98.4	99.46	2.13	JWIN01000058.1	D2_contig_9177
1185	1205	97.93	100	11.33	JWIN01000059.1	D2_contig_83266
559	568	98.42	100	1.11	JWIN01000060.1	D2_contig_20649
818	832	98.2	74.84	12.66	JWIN01000061.1	D2_contig_10537
338	342	86.34	30.92	3.68	JWIN01000061.1	D2_contig_16780
300	305	89.18	27.45	18.47	JWIN01000061.1	D2_contig_32763
155	157	98.73	14.18	2.39	JWIN01000061.1	D2_contig_10537
1183	1202	98.25	100	1.59	JWIN01000062.1	D2_contig_26406
456	463	98.49	61.54	25.89	JWIN01000063.1	D2_contig_34074
909	924	98.16	90.27	37.52	JWIN01000064.1	D2_contig_80587
2501	2542	98.31	99.96	1.73	JWIN01000065.1	D2_contig_6885
1342	1364	97.95	100	28.45	JWIN01000066.1	D2_contig_11456
497	505	98.42	14.6	99.8	JWIN01000067.1	D2_contig_126869
1190	1209	98.43	34.97	15.74	JWIN01000067.1	D2_contig_66562
837	851	98.35	24.6	11.08	JWIN01000067.1	D2_contig_66562
786	799	98.37	99.87	3.51	JWIN01000068.1	D2_contig_49062
815	829	98.31	100	1.06	JWIN01000069.1	D2_contig_7572
221	225	91.56	42.66	43.77	JWIN01000070.1	D2_contig_26518
2178	2213	98.06	99.82	22.47	JWIN01000072.1	D2_contig_28192
2034	2068	98.36	100	7.11	JWIN01000073.1	D2_contig_33207
591	599	88	100	6.44	JWIN01000074.1	D2_contig_16780
552	560	97.68	93.4	36.48	JWIN01000074.1	D2_contig_28804
788	801	98.38	99.87	26.5	JWIN01000075.1	D2_contig_49773
682	693	98.41	96.46	1.13	JWIN01000076.1	D2_contig_34437
551	561	98.22	100	5.73	JWIN01000077.1	D2_contig_14111
944	960	98.23	100	9.41	JWIN01000078.1	D2_contig_54988
696	707	98.44	83.65	1.04	JWIN01000079.1	D2_contig_34475
167	169	92.31	20.07	0.21	JWIN01000079.1	D2_contig_22346
1581	1607	98.13	100	7.54	JWIN01000080.1	D2_contig_32686
706	718	98.33	100	0.3	JWIN01000081.1	D2_contig_6521
762	775	97.94	100	0.33	JWIN01000082.1	D2_contig_146
439	446	98.43	86.25	15.11	JWIN01000083.1	D2_contig_35200
95	96	98.96	18.66	24.06	JWIN01000083.1	D2_contig_117713
95	96	97.92	18.66	24	JWIN01000083.1	D2_contig_124654
1800	1830	98.2	100	3.77	JWIN01000084.1	D2_contig_28270
1511	1536	98.05	100	3.4	JWIN01000085.1	D2_contig_13144
505	543	81.03	77.93	93.78	JWIN01000086.1	D2_contig_101061
1671	1699	97.7	89.84	97.98	JWIN01000087.1	D2_contig_63794
657	668	98.35	100	2.57	JWIN01000089.1	D2_contig_26973
519	552	88.95	99.62	95.5	JWIN01000090.1	D2_contig_49058
559	568	98.42	100	0.17	JWIN01000091.1	D2_contig_6314
586	596	97.82	100	4.04	JWIN01000092.1	D2_contig_23043
1279	1302	98.16	89.69	7.24	JWIN01000093.1	D2_contig_45109
1024	1041	98.17	100	8.18	JWIN01000094.1	D2_contig_25955
1674	1701	98.06	87.6	9.67	JWIN01000095.1	D2_contig_7897
2289	2327	98.32	96.99	17.93	JWIN01000096.1	D2_contig_77426
459	466	98.5	89.47	14.91	JWIN01000097.1	D2_contig_19204
1452	1476	98.1	99.86	5.7	JWIN01000098.1	D2_contig_68195
833	845	93.63	99.05	83.5	JWIN01000099.1	D2_contig_38934
173	174	94.29	20.57	22.54	JWIN01000099.1	D2_contig_107810
207	205	90.48	24.61	76.21	JWIN01000099.1	D2_contig_79903
516	524	98.47	99.42	2.12	JWIN01000100.1	D2_contig_3338
672	683	98.39	99.7	1.7	JWIN01000101.1	D2_contig_18152
2322	2360	98.39	100	1.55	JWIN01000102.1	D2_contig_9909
511	501	85.71	97.89	0.96	JWIN01000103.1	D2_contig_9300
380	386	97.41	71.43	74.52	JWIN01000104.1	D2_contig_94337
682	693	98.41	94.72	12.99	JWIN01000105.1	D2_contig_82929
1043	1061	98.02	100	0.87	JWIN01000106.1	D2_contig_41888
4006	4073	98.26	100	1.19	JWIN01000107.1	D2_contig_6314
400	404	98.03	77.97	99.75	JWIN01000108.1	D2_contig_123430
534	542	98.15	98.71	10.84	JWIN01000109.1	D2_contig_60001
442	447	84.4	81.7	0.69	JWIN01000109.1	D2_contig_7744
1908	1939	98.4	100	17.39	JWIN01000110.1	D2_contig_57096
512	521	97.5	100	4.48	JWIN01000111.1	D2_contig_59668
554	563	98.4	100	3.63	JWIN01000112.1	D2_contig_15170
482	468	89.14	85.16	29.66	JWIN01000113.1	D2_contig_35303
412	397	89.21	72.79	87.64	JWIN01000113.1	D2_contig_56278
207	210	98.57	36.57	90.91	JWIN01000113.1	D2_contig_56279
1229	1249	98.24	100	22.76	JWIN01000114.1	D2_contig_38881
783	796	97.99	100	4.03	JWIN01000115.1	D2_contig_31042
657	666	97.6	95.91	2.9	JWIN01000116.1	D2_contig_75963
2667	2711	98.38	93.91	36.54	JWIN01000117.1	D2_contig_85251
468	477	92.45	87.97	49.58	JWIN01000119.1	D2_contig_65184
343	349	95.43	64.47	83.69	JWIN01000119.1	D2_contig_97512
698	709	98.03	99.71	7.15	JWIN01000120.1	D2_contig_98726
699	707	88.42	99.86	1.7	JWIN01000120.1	D2_contig_362
296	299	88.04	55.33	96.45	JWIN01000121.1	D2_contig_90838
1963	1995	98.15	98.05	40.71	JWIN01000122.1	D2_contig_61796
1133	1152	98.35	100	0.83	JWIN01000123.1	D2_contig_472
999	1015	98.03	100	22.25	JWIN01000125.1	D2_contig_81036
364	370	93.78	62.87	63.36	JWIN01000126.1	D2_contig_5665
381	387	98.45	62.98	28.73	JWIN01000127.1	D2_contig_95182
106	107	99.07	17.52	7.94	JWIN01000127.1	D2_contig_95182
667	678	98.08	100	0.29	JWIN01000128.1	D2_contig_9422
3799	3862	98.34	99.95	2.44	JWIN01000129.1	D2_contig_4250
1102	1120	97.95	100	8.83	JWIN01000130.1	D2_contig_65622
1951	1984	98.24	100	6.45	JWIN01000131.1	D2_contig_21232
919	934	98.29	100	2.85	JWIN01000132.1	D2_contig_430
707	719	98.33	100	0.89	JWIN01000133.1	D2_contig_11406
327	332	98.49	20.84	99.7	JWIN01000137.1	D2_contig_129109
1193	1212	98.35	76.04	95.66	JWIN01000137.1	D2_contig_92495
3320	3376	98.1	98.84	10.47	JWIN01000138.1	D2_contig_23671
944	960	98.33	100	0.83	JWIN01000139.1	D2_contig_22054
836	850	98.24	100	0.47	JWIN01000140.1	D2_contig_24127
749	761	98.16	100	2.66	JWIN01000141.1	D2_contig_21180
1574	1559	94.94	57.63	1.61	JWIN01000142.1	D2_contig_24701
726	738	98.37	26.58	99.86	JWIN01000142.1	D2_contig_113991
331	336	98.21	64.52	4.41	JWIN01000143.1	D2_contig_48709
780	793	98.23	95.94	1.01	JWIN01000144.1	D2_contig_7572
1589	1615	98.39	99.94	17.95	JWIN01000145.1	D2_contig_58940
1039	1056	98.2	100	0.92	JWIN01000146.1	D2_contig_10613
769	781	98.34	88.9	8.99	JWIN01000147.1	D2_contig_85120
807	820	98.41	100	0.99	JWIN01000148.1	D2_contig_19040
160	162	94.44	32	54.36	JWIN01000149.1	D2_contig_73677
528	537	98.32	100	24.85	JWIN01000150.1	D2_contig_98398
176	178	95.51	28.85	83.57	JWIN01000151.1	D2_contig_122936
225	228	98.68	36.89	20.84	JWIN01000151.1	D2_contig_67585
387	394	92.89	63.44	13.06	JWIN01000151.1	D2_contig_13648
1389	1412	98.16	47.96	2.96	JWIN01000152.1	D2_contig_10295
1373	1396	97.99	47.41	2.92	JWIN01000152.1	D2_contig_10295
535	544	96.14	100	26.48	JWIN01000153.1	D2_contig_58949
391	396	89.17	42.69	1.9	JWIN01000154.1	D2_contig_4378
914	929	98.39	99.78	6.22	JWIN01000154.1	D2_contig_63505
546	551	90.97	59.61	13.72	JWIN01000154.1	D2_contig_60240
1698	1726	98.38	91.68	1.22	JWIN01000155.1	D2_contig_10268
922	938	96.91	100	22.53	JWIN01000156.1	D2_contig_10565
3517	3576	98.29	100	4.1	JWIN01000157.1	D2_contig_8604
806	820	98.29	96.53	16.77	JWIN01000158.1	D2_contig_63426
693	724	86.05	82.99	7.05	JWIN01000158.1	D2_contig_8308
693	705	98.3	100	0.39	JWIN01000159.1	D2_contig_24127
1354	1350	94.04	100	29.77	JWIN01000160.1	D2_contig_18405
1726	1755	98.35	100	3.43	JWIN01000161.1	D2_contig_20649
688	700	98.29	100	0.9	JWIN01000162.1	D2_contig_7572
621	632	98.1	100	0.85	JWIN01000163.1	D2_contig_16307
342	347	89.91	54.37	99.71	JWIN01000165.1	D2_contig_98235
568	577	98.09	96.6	0.95	JWIN01000166.1	D2_contig_48434
2196	2232	98.34	100	1.24	JWIN01000167.1	D2_contig_24464
1128	1147	98.17	100	4.59	JWIN01000168.1	D2_contig_50019
1975	2008	98.21	100	1.76	JWIN01000170.1	D2_contig_13358
1354	1377	98.11	100	30.36	JWIN01000171.1	D2_contig_18405
915	930	98.39	51.58	40.92	JWIN01000172.1	D2_contig_61069
557	567	98.24	31.4	24.95	JWIN01000172.1	D2_contig_61069
707	719	97.77	100	2.82	JWIN01000173.1	D2_contig_9563
797	809	98.15	99.87	5.06	JWIN01000174.1	D2_contig_61126
2183	2219	98.33	100	32.97	JWIN01000175.1	D2_contig_44988
1151	1170	98.38	100	1.17	JWIN01000176.1	D2_contig_35614
2209	2245	98.26	93.4	3.25	JWIN01000177.1	D2_contig_7588
3193	3246	98.24	100	12.54	JWIN01000178.1	D2_contig_68195
990	1007	98.11	100	2.05	JWIN01000179.1	D2_contig_31760
742	754	98.28	100	12.13	JWIN01000180.1	D2_contig_78639
3808	3872	98.35	100	78.03	JWIN01000181.1	D2_contig_13640
175	178	97.19	31.36	69.53	JWIN01000182.1	D2_contig_86068
542	555	93.87	97.13	20.32	JWIN01000182.1	D2_contig_70296
501	509	98.43	89.78	3.82	JWIN01000182.1	D2_contig_5140
578	577	86.5	88.92	99.83	JWIN01000183.1	D2_contig_46985
1265	1286	98.21	100	10.53	JWIN01000184.1	D2_contig_34876
1071	1088	98.25	99.91	9.01	JWIN01000185.1	D2_contig_57607
1806	1836	98.31	100	2.62	JWIN01000186.1	D2_contig_14070
528	536	98.13	97.78	2.78	JWIN01000187.1	D2_contig_32605
2652	2696	98.33	100	2.88	JWIN01000189.1	D2_contig_8131
649	659	98.03	100	5.43	JWIN01000190.1	D2_contig_42156
324	331	90.03	49.92	5.53	JWIN01000190.1	D2_contig_14759
1227	1248	98.32	100	31.51	JWIN01000191.1	D2_contig_81869
1665	1692	98.35	94.93	4.19	JWIN01000193.1	D2_contig_37346
2393	2433	98.31	100	80.4	JWIN01000194.1	D2_contig_78839
1131	1150	98	100	3.42	JWIN01000195.1	D2_contig_18664
240	243	94.26	30.69	80.46	JWIN01000196.1	D2_contig_105907
354	359	90.3	45.27	99.72	JWIN01000196.1	D2_contig_91938
135	138	95.65	17.26	24.38	JWIN01000196.1	D2_contig_88854
508	514	92.25	64.96	89.08	JWIN01000196.1	D2_contig_85853
252	256	95.7	32.23	45.23	JWIN01000196.1	D2_contig_88854
598	608	93.91	99.5	17.74	JWIN01000197.1	D2_contig_71292
433	440	98.41	72.05	30.94	JWIN01000197.1	D2_contig_80832
1342	1364	98.39	100	16.4	JWIN01000198.1	D2_contig_52429
475	476	83.54	64.63	3.42	JWIN01000199.1	D2_contig_20759
203	206	98.54	27.62	0.81	JWIN01000199.1	D2_contig_9563
414	420	98.57	56.33	1.65	JWIN01000199.1	D2_contig_9563
730	742	98.38	79	99.87	JWIN01000200.1	D2_contig_130821
518	526	98.48	99.42	0.21	JWIN01000201.1	D2_contig_1410
1365	1387	98.34	95.39	18.1	JWIN01000202.1	D2_contig_2377
1365	1379	90.54	95.39	16.36	JWIN01000202.1	D2_contig_35914
177	179	98.88	26.38	12.24	JWIN01000203.1	D2_contig_61180
376	382	98.17	56.04	26.11	JWIN01000203.1	D2_contig_61180
2067	2101	98.38	99.9	2.61	JWIN01000204.1	D2_contig_11406
421	428	98.36	83.2	3.15	JWIN01000205.1	D2_contig_37874
287	290	96.22	51.53	99.66	JWIN01000206.1	D2_contig_121362
635	646	96.28	100	88.86	JWIN01000207.1	D2_contig_10894
1561	1587	98.24	100	40.77	JWIN01000208.1	D2_contig_77777
742	754	98.41	100	30.43	JWIN01000209.1	D2_contig_113015
1383	1406	98.29	100	1.15	JWIN01000210.1	D2_contig_8925
850	864	98.26	100	7.61	JWIN01000211.1	D2_contig_15628
512	520	96.73	99.61	37.2	JWIN01000212.1	D2_contig_4548
169	179	88.83	32.88	19.14	JWIN01000212.1	D2_contig_99565
852	866	98.38	100	0.95	JWIN01000213.1	D2_contig_24158
413	419	97.85	78.82	67.58	JWIN01000214.1	D2_contig_49926
381	387	93.8	72.71	98.98	JWIN01000214.1	D2_contig_80639
1897	1929	98.24	100	0.62	JWIN01000215.1	D2_contig_3042
264	267	91.45	47.31	80.66	JWIN01000216.1	D2_contig_64808
259	264	98.11	45.44	0.7	JWIN01000217.1	D2_contig_43318
1046	1064	98.21	100	2.02	JWIN01000218.1	D2_contig_2856
919	934	98.39	100	92.29	JWIN01000219.1	D2_contig_100005
2061	2095	98.38	100	9.21	JWIN01000220.1	D2_contig_49062
536	544	98.53	91.31	97.84	JWIN01000221.1	D2_contig_53194
491	501	95.41	92.82	38.84	JWIN01000222.1	D2_contig_33964
1400	1423	98.38	100	57.78	JWIN01000223.1	D2_contig_80587
574	583	92.31	68.41	83.76	JWIN01000224.1	D2_contig_54855
1610	1637	98.35	99.38	1.77	JWIN01000225.1	D2_contig_12276
908	923	98.37	88.85	83.83	JWIN01000226.1	D2_contig_73838
546	555	98.38	100	12.12	JWIN01000227.1	D2_contig_29811
1393	1415	98.16	90.75	7.25	JWIN01000228.1	D2_contig_15629
1099	1082	86.44	71.6	5.61	JWIN01000228.1	D2_contig_15630
2052	2086	98.27	99.52	98.3	JWIN01000229.1	D2_contig_91177
2679	2723	98.35	97.99	31.44	JWIN01000230.1	D2_contig_89365
1183	1202	98.42	100	16.75	JWIN01000231.1	D2_contig_43606
831	845	97.75	100	3.79	JWIN01000232.1	D2_contig_8670
824	842	90.64	99.16	2	JWIN01000232.1	D2_contig_17634
3366	3414	96.05	99.94	98.47	JWIN01000233.1	D2_contig_37338
1007	1023	98.44	90.07	2.37	JWIN01000234.1	D2_contig_33325
1353	1376	97.46	98.62	56.6	JWIN01000235.1	D2_contig_52539
582	591	92.4	86.48	45.01	JWIN01000236.1	D2_contig_34688
732	744	98.39	99.46	30.6	JWIN01000237.1	D2_contig_52539
1176	1195	98.41	100	0.51	JWIN01000238.1	D2_contig_146
917	932	98.07	89.99	3.11	JWIN01000239.1	D2_contig_46190
974	995	91.69	100	4.41	JWIN01000240.1	D2_contig_7334
971	975	91.88	99.69	5.83	JWIN01000240.1	D2_contig_7331
392	398	96.98	69.38	99.75	JWIN01000241.1	D2_contig_21441
660	671	98.21	100	6.53	JWIN01000242.1	D2_contig_38702
363	369	98.37	59.02	1.53	JWIN01000243.1	D2_contig_64811
105	106	99.06	17.07	0.44	JWIN01000243.1	D2_contig_64811
2440	2484	98.15	100	2.03	JWIN01000244.1	D2_contig_41888
925	940	98.4	51.3	14.65	JWIN01000245.1	D2_contig_52678
1798	1806	86.12	99.72	21.22	JWIN01000245.1	D2_contig_39213
312	317	93.69	17.3	99.69	JWIN01000245.1	D2_contig_113832
206	209	98.56	11.43	99.52	JWIN01000245.1	D2_contig_113833
203	204	90.34	11.26	99.51	JWIN01000245.1	D2_contig_47182
722	734	96.6	40.04	11.44	JWIN01000245.1	D2_contig_52678
562	571	98.42	100	3.31	JWIN01000246.1	D2_contig_38179
10649	10826	98.37	99.01	99.99	JWIN01000247.1	D2_contig_604
4301	4373	98.35	99.65	3.95	JWIN01000248.1	D2_contig_17394
788	801	98.38	100	1.77	JWIN01000249.1	D2_contig_36484
1768	1797	98.27	100	1.72	JWIN01000250.1	D2_contig_49442
1239	1259	98.33	81.84	77.33	JWIN01000251.1	D2_contig_108898
993	1009	98.41	95.57	86.09	JWIN01000252.1	D2_contig_75118
1352	1375	98.04	100	1.82	JWIN01000253.1	D2_contig_26406
1150	1169	98.37	93.65	99.91	JWIN01000254.1	D2_contig_100707
647	658	98.33	100	95.78	JWIN01000257.1	D2_contig_106279
2580	2622	98.4	99.92	9.02	JWIN01000258.1	D2_contig_33207
3351	3406	98.39	99.91	3.16	JWIN01000259.1	D2_contig_44935
3406	3462	98.38	100	2.54	JWIN01000260.1	D2_contig_16683
2390	2429	98.39	99.96	1.45	JWIN01000261.1	D2_contig_1080
764	776	98.32	99.74	0.42	JWIN01000262.1	D2_contig_9230
728	740	98.38	97.59	11.29	JWIN01000263.1	D2_contig_75279
787	800	98.12	100	4.07	JWIN01000264.1	D2_contig_36623
571	578	88.14	72.55	2.65	JWIN01000264.1	D2_contig_28927
733	745	98.39	100	13.18	JWIN01000265.1	D2_contig_16368
527	536	98.32	97.05	1.03	JWIN01000266.1	D2_contig_4340
2249	2287	98.34	100	3.74	JWIN01000268.1	D2_contig_35011
1751	1780	98.26	97.71	97.06	JWIN01000269.1	D2_contig_105532
501	509	98.23	100	1.68	JWIN01000270.1	D2_contig_20440
2124	2159	98.33	98.2	96.08	JWIN01000271.1	D2_contig_109328
2905	2953	98.37	99.9	3.67	JWIN01000272.1	D2_contig_11406
860	874	98.28	99.65	17.62	JWIN01000273.1	D2_contig_26419
3643	3704	98.35	100	2.57	JWIN01000274.1	D2_contig_7452
210	218	84.09	5.76	0.45	JWIN01000274.1	D2_contig_5469
784	745	89.06	99.87	5.21	JWIN01000275.1	D2_contig_10226
307	312	98.4	28.01	99.68	JWIN01000276.1	D2_contig_126381
618	645	81.05	56.39	5.28	JWIN01000276.1	D2_contig_28997
3046	3096	98.39	98.58	2.14	JWIN01000277.1	D2_contig_6612
1317	1342	97.77	100	2.58	JWIN01000278.1	D2_contig_57627
459	466	97	88.78	92.46	JWIN01000279.1	D2_contig_90867
638	649	98.31	100	4.65	JWIN01000280.1	D2_contig_23680
1505	1530	98.37	100	1.85	JWIN01000281.1	D2_contig_19040
3951	4017	98.36	100	89.63	JWIN01000282.1	D2_contig_56234
882	872	93.42	77.78	99.89	JWIN01000283.1	D2_contig_63164
279	283	92.61	24.6	60.86	JWIN01000283.1	D2_contig_91999
669	687	91.87	100	14.01	JWIN01000284.1	D2_contig_65595
669	678	93.26	100	13.72	JWIN01000284.1	D2_contig_7303
312	317	98.42	46.64	99.69	JWIN01000284.1	D2_contig_103711
126	128	98.44	18.83	2.62	JWIN01000284.1	D2_contig_63426
781	794	98.36	100	0.88	JWIN01000285.1	D2_contig_18216
623	633	97.79	78.27	21.6	JWIN01000286.1	D2_contig_71583
2692	2737	98.28	100	0.87	JWIN01000287.1	D2_contig_3042
2762	2781	95.44	99.93	9.35	JWIN01000288.1	D2_contig_45681
2259	2318	88.88	81.73	5.16	JWIN01000288.1	D2_contig_4673
521	529	98.49	100	6.26	JWIN01000289.1	D2_contig_69699
272	276	92.75	52.21	9.64	JWIN01000289.1	D2_contig_69700
673	684	98.25	100	8.76	JWIN01000290.1	D2_contig_63970
1979	2011	98.26	99.85	9.03	JWIN01000291.1	D2_contig_10769
2714	2758	98.15	99.67	1.26	JWIN01000292.1	D2_contig_1573
759	770	82.56	99.87	66.27	JWIN01000293.1	D2_contig_42169
986	1002	98.4	100	1.25	JWIN01000294.1	D2_contig_11406
990	1006	97.61	99.6	1.3	JWIN01000295.1	D2_contig_7491
1429	1423	94.21	99.93	4.32	JWIN01000296.1	D2_contig_132
1036	1053	98.29	99.9	2.06	JWIN01000297.1	D2_contig_20649
1928	1960	98.27	100	20.4	JWIN01000298.1	D2_contig_22816
725	737	98.37	77.46	4.82	JWIN01000299.1	D2_contig_5404
636	650	96.31	99.53	30.66	JWIN01000300.1	D2_contig_40203
636	635	86.84	99.53	2.49	JWIN01000300.1	D2_contig_9563
583	592	98.31	87.41	8.03	JWIN01000301.1	D2_contig_35482
664	665	91.27	99.55	23.22	JWIN01000301.1	D2_contig_69700
109	111	98.2	16.34	1.99	JWIN01000301.1	D2_contig_78411
1031	1048	98	100	3.85	JWIN01000302.1	D2_contig_72497
274	278	97.12	50.28	90.55	JWIN01000303.1	D2_contig_44224
2849	2897	98.17	100	21.29	JWIN01000305.1	D2_contig_29795
1527	1553	98.13	100	2.09	JWIN01000306.1	D2_contig_39326
279	283	90.81	50	82.03	JWIN01000307.1	D2_contig_52446
872	886	98.31	100	3.72	JWIN01000308.1	D2_contig_11452
536	542	84.38	83.23	99.27	JWIN01000309.1	D2_contig_48390
472	477	86.85	73.29	97.95	JWIN01000309.1	D2_contig_918
281	285	89.51	43.63	74.03	JWIN01000309.1	D2_contig_63206
208	210	90.52	32.3	99.53	JWIN01000309.1	D2_contig_114316
548	555	90.14	98.56	3.69	JWIN01000311.1	D2_contig_42714
484	492	98.17	87.05	7.38	JWIN01000311.1	D2_contig_69248
531	539	98.52	100	26.41	JWIN01000312.1	D2_contig_63948
293	296	91.28	55.18	99.66	JWIN01000312.1	D2_contig_105604
611	621	98.39	100	14.05	JWIN01000313.1	D2_contig_32936
228	231	98.7	12.92	42.08	JWIN01000314.1	D2_contig_88296
178	180	98.89	10.08	32.79	JWIN01000314.1	D2_contig_88296
377	444	84.91	21.36	99.78	JWIN01000314.1	D2_contig_115284
586	595	98.49	100	3.26	JWIN01000315.1	D2_contig_7557
472	480	85.62	89.06	99.17	JWIN01000316.1	D2_contig_49217
406	413	94.67	78.53	99.76	JWIN01000317.1	D2_contig_38938
430	438	97.26	76.79	62.04	JWIN01000318.1	D2_contig_34700
1728	1747	97.49	96.86	2.82	JWIN01000319.1	D2_contig_17991
1800	1830	98.31	100	3.01	JWIN01000320.1	D2_contig_23064
649	660	95.45	100	64.45	JWIN01000321.1	D2_contig_70168
2747	2768	97.1	95.78	5.56	JWIN01000322.1	D2_contig_48904
2778	2828	97.95	100	10.47	JWIN01000323.1	D2_contig_6906
2190	2227	98.34	100	3.58	JWIN01000326.1	D2_contig_45300
619	629	98.41	100	16.16	JWIN01000328.1	D2_contig_77777
274	278	97.12	15.83	99.64	JWIN01000329.1	D2_contig_139984
210	213	98.59	12.13	99.53	JWIN01000329.1	D2_contig_133598
271	276	96.74	12.81	1.13	JWIN01000330.1	D2_contig_31353
866	873	96.81	40.95	99.89	JWIN01000330.1	D2_contig_103544
314	319	98.43	14.85	52.73	JWIN01000330.1	D2_contig_113236
162	164	98.78	7.66	27.11	JWIN01000330.1	D2_contig_113236
1592	1619	98.15	100	2.14	JWIN01000331.1	D2_contig_26406
707	717	98.19	41.51	10.5	JWIN01000332.1	D2_contig_63757
955	971	98.35	56.08	92.21	JWIN01000332.1	D2_contig_11566
393	402	82.64	75.29	15.8	JWIN01000333.1	D2_contig_64838
437	440	97.52	83.72	99.77	JWIN01000333.1	D2_contig_64837
581	590	98.47	100	1.17	JWIN01000334.1	D2_contig_38961
1771	1784	97.44	100	0.71	JWIN01000335.1	D2_contig_14047
691	702	98.43	77.99	0.76	JWIN01000336.1	D2_contig_32477
585	594	98.48	100	17.34	JWIN01000337.1	D2_contig_26277
585	600	82.89	100	47.24	JWIN01000337.1	D2_contig_71016
576	585	98.46	30.16	99.83	JWIN01000338.1	D2_contig_130661
1577	1603	98.32	100	0.72	JWIN01000339.1	D2_contig_3346
1007	1024	98.34	100	18.11	JWIN01000340.1	D2_contig_16368
197	200	89	19.56	0.19	JWIN01000340.1	D2_contig_2048
1141	1160	98.36	41.04	10.19	JWIN01000342.1	D2_contig_72498
1505	1530	98.37	54.14	13.45	JWIN01000342.1	D2_contig_72498
392	398	97.99	12.44	98.27	JWIN01000343.1	D2_contig_112938
142	144	97.22	4.51	4.56	JWIN01000343.1	D2_contig_121882
207	210	97.62	6.57	8.64	JWIN01000343.1	D2_contig_52539
2785	2831	98.16	88.36	89.7	JWIN01000343.1	D2_contig_121882
526	535	98.32	100	1.62	JWIN01000344.1	D2_contig_9237
512	517	90.96	93.43	14.66	JWIN01000345.1	D2_contig_25924
591	597	89.68	100	48.11	JWIN01000346.1	D2_contig_34872
341	346	98.55	57.7	42.3	JWIN01000346.1	D2_contig_65049
628	639	97.81	100	0.72	JWIN01000347.1	D2_contig_28488
2786	2832	98.31	94.06	8.46	JWIN01000348.1	D2_contig_5083
1164	1183	98.31	85.84	3.44	JWIN01000349.1	D2_contig_15165
3952	4018	98.33	100	29.51	JWIN01000350.1	D2_contig_10180
2283	2321	98.36	81.54	3.01	JWIN01000351.1	D2_contig_6538
321	327	98.17	11.46	0.42	JWIN01000351.1	D2_contig_6538
695	706	98.02	99.86	3.26	JWIN01000352.1	D2_contig_35478
162	164	98.78	30.74	0.55	JWIN01000353.1	D2_contig_28331
201	204	98.53	38.14	0.69	JWIN01000353.1	D2_contig_28331
1815	1833	96.75	100	6.23	JWIN01000354.1	D2_contig_24441
3516	3574	98.35	98.68	97.49	JWIN01000355.1	D2_contig_112805
291	295	95.93	55.43	86.26	JWIN01000356.1	D2_contig_117576
709	721	98.06	100	1.56	JWIN01000357.1	D2_contig_42543
1290	1311	98.4	100	14.97	JWIN01000358.1	D2_contig_41178
525	534	98.31	100	0.54	JWIN01000359.1	D2_contig_8110
1444	1468	97.89	100	13.83	JWIN01000361.1	D2_contig_54547
539	547	98.54	92.45	1.98	JWIN01000362.1	D2_contig_2932
2554	2596	98.34	100	4.67	JWIN01000363.1	D2_contig_2876
1512	1537	98.24	94.56	15.86	JWIN01000364.1	D2_contig_55606
1047	1064	98.4	100	4.24	JWIN01000365.1	D2_contig_56285
911	936	91.56	100	19.92	JWIN01000366.1	D2_contig_33652
895	910	98.35	100	13.04	JWIN01000367.1	D2_contig_37025
716	728	98.21	100	5.51	JWIN01000368.1	D2_contig_47173
1669	1697	98.17	100	4.59	JWIN01000369.1	D2_contig_20741
2030	2064	98.35	100	25.18	JWIN01000370.1	D2_contig_5562
265	269	84.25	13.05	11.42	JWIN01000370.1	D2_contig_20038
2559	2602	98.35	98.57	2.22	JWIN01000371.1	D2_contig_11173
1152	1171	98.04	37.4	13.19	JWIN01000372.1	D2_contig_36152
1719	1747	98.11	55.81	19.67	JWIN01000372.1	D2_contig_36152
804	817	98.41	100	5.26	JWIN01000373.1	D2_contig_15170
1268	1289	98.37	77.32	4.8	JWIN01000374.1	D2_contig_62922
558	567	97.88	100	1.06	JWIN01000375.1	D2_contig_33994
2224	2261	98.36	100	0.75	JWIN01000376.1	D2_contig_9433
650	660	98.33	100	1.15	JWIN01000377.1	D2_contig_22536
913	928	98.28	96	40.45	JWIN01000378.1	D2_contig_44983
876	891	97.19	100	9.95	JWIN01000379.1	D2_contig_76737
3616	3676	98.1	100	82.61	JWIN01000380.1	D2_contig_84826
925	941	97.66	100	59.37	JWIN01000381.1	D2_contig_92377
1317	1339	98.13	84.86	1.77	JWIN01000382.1	D2_contig_26406
524	537	89.28	99.81	2.94	JWIN01000383.1	D2_contig_188
487	495	98.38	92.76	94.47	JWIN01000383.1	D2_contig_109765
1259	1280	98.28	100	4.86	JWIN01000384.1	D2_contig_9177
687	697	92.26	54.57	4.51	JWIN01000384.1	D2_contig_68049
288	292	88.7	22.88	0.5	JWIN01000384.1	D2_contig_8424
263	267	97.75	30.69	31.52	JWIN01000385.1	D2_contig_104741
857	869	87.03	100	44.36	JWIN01000385.1	D2_contig_861
506	514	98.05	59.04	60.68	JWIN01000385.1	D2_contig_104741
1311	1330	92.26	96.97	3.96	JWIN01000386.1	D2_contig_64485
1384	1408	98.01	95.51	35.43	JWIN01000387.1	D2_contig_82563
639	649	98	68.05	99.85	JWIN01000388.1	D2_contig_78016
349	353	92.39	66.35	98.06	JWIN01000389.1	D2_contig_127637
1180	1226	96.17	65.85	84.84	JWIN01000390.1	D2_contig_111525
159	161	98.76	8.87	11.14	JWIN01000390.1	D2_contig_111525
836	849	97.64	79.54	16.68	JWIN01000391.1	D2_contig_65999
240	244	98.36	22.84	92.78	JWIN01000391.1	D2_contig_119192
626	637	98.27	100	2.19	JWIN01000392.1	D2_contig_34231
612	641	87.42	97.76	1.66	JWIN01000392.1	D2_contig_8309
655	678	94.54	25.51	63.19	JWIN01000393.1	D2_contig_1478
327	332	98.49	12.73	30.94	JWIN01000393.1	D2_contig_1478
677	670	90.82	26.36	99.26	JWIN01000393.1	D2_contig_48307
2925	2974	98.25	94.17	9.35	JWIN01000394.1	D2_contig_36212
206	209	98.56	6.63	76.56	JWIN01000394.1	D2_contig_127865
1801	1832	98.03	100	14.61	JWIN01000396.1	D2_contig_2238
821	834	98.44	89.92	1.39	JWIN01000397.1	D2_contig_9678
540	550	90.79	100	1.8	JWIN01000398.1	D2_contig_38831
540	549	98.36	100	1.33	JWIN01000398.1	D2_contig_42305
701	693	86.78	100	12.06	JWIN01000399.1	D2_contig_108917
1732	1761	98.35	100	8.62	JWIN01000400.1	D2_contig_12597
1045	1062	98.4	100	5.97	JWIN01000402.1	D2_contig_27
1366	1399	96.78	95.99	1.9	JWIN01000403.1	D2_contig_17000
179	182	98.35	33.58	0.11	JWIN01000404.1	D2_contig_10570
228	232	97.41	42.78	0.14	JWIN01000404.1	D2_contig_10570
222	225	93.81	39.93	88.24	JWIN01000405.1	D2_contig_107893
745	757	98.41	100	0.48	JWIN01000406.1	D2_contig_4250
552	561	98.04	100	10.53	JWIN01000407.1	D2_contig_76588
213	216	96.3	18.01	59.5	JWIN01000408.1	D2_contig_122145
210	213	98.59	17.75	62.28	JWIN01000408.1	D2_contig_126696
995	1012	98.22	84.11	6.87	JWIN01000408.1	D2_contig_65090
657	668	98.2	100	2.97	JWIN01000409.1	D2_contig_8018
568	574	88.56	86.45	2.11	JWIN01000409.1	D2_contig_26385
2949	2998	98.37	100	6.59	JWIN01000410.1	D2_contig_32818
682	693	98.41	100	10.86	JWIN01000411.1	D2_contig_7077
1944	1978	98.18	100	1.81	JWIN01000412.1	D2_contig_314
1901	1933	98.29	100	34.64	JWIN01000413.1	D2_contig_47437
572	578	90.71	79.22	41.82	JWIN01000414.1	D2_contig_18011
848	862	98.26	100	0.31	JWIN01000415.1	D2_contig_10191
1640	1667	98.26	99.94	3.64	JWIN01000416.1	D2_contig_35999
85	86	98.84	12.65	14.38	JWIN01000417.1	D2_contig_110628
101	103	98.06	15.03	2.76	JWIN01000417.1	D2_contig_28980
586	595	88.91	87.2	52.42	JWIN01000417.1	D2_contig_54110
2430	2471	98.34	100	5.64	JWIN01000418.1	D2_contig_13626
3627	3648	96.47	99.83	1.31	JWIN01000419.1	D2_contig_10191
1385	1408	98.37	99.86	1.24	JWIN01000420.1	D2_contig_49281
703	715	98.32	100	0.58	JWIN01000421.1	D2_contig_18247
670	681	98.09	100	37.42	JWIN01000422.1	D2_contig_6976
517	525	97.52	100	58.99	JWIN01000423.1	D2_contig_69418
743	756	98.15	98.54	9.69	JWIN01000424.1	D2_contig_63970
2984	3033	98.29	100	21.09	JWIN01000425.1	D2_contig_52006
795	808	98.14	100	0.54	JWIN01000426.1	D2_contig_20948
2034	2068	98.31	100	2.32	JWIN01000427.1	D2_contig_7412
654	665	98.2	100	2.57	JWIN01000428.1	D2_contig_30633
113	115	98.26	20.73	1.09	JWIN01000429.1	D2_contig_42771
260	264	96.59	47.71	99.62	JWIN01000429.1	D2_contig_112791
260	264	98.48	47.71	99.62	JWIN01000429.1	D2_contig_112792
222	226	98.23	40.73	2.15	JWIN01000429.1	D2_contig_42771
2585	2636	94.42	96.78	59.41	JWIN01000430.1	D2_contig_88018
1648	1676	98.15	100	20.65	JWIN01000431.1	D2_contig_6373
394	400	94.75	73.51	75.47	JWIN01000432.1	D2_contig_110010
228	230	97.84	44.19	2.42	JWIN01000433.1	D2_contig_37480
124	125	96.06	24.7	3.96	JWIN01000434.1	D2_contig_32507
463	470	98.09	61.65	85.77	JWIN01000435.1	D2_contig_8059
218	222	91.89	29.99	65.29	JWIN01000436.1	D2_contig_117749
448	455	93.19	61.62	99.78	JWIN01000436.1	D2_contig_70018
265	269	94.07	52.68	64.05	JWIN01000437.1	D2_contig_1395
398	405	92.12	79.13	94.19	JWIN01000437.1	D2_contig_33814
508	516	98.45	100	64.91	JWIN01000438.1	D2_contig_7019
533	542	98.34	97.98	1.81	JWIN01000439.1	D2_contig_43464
3175	3227	98.36	89.11	28.33	JWIN01000441.1	D2_contig_65245
633	664	82.53	95.19	2.45	JWIN01000442.1	D2_contig_12238
563	572	98.43	84.66	9.2	JWIN01000442.1	D2_contig_78639
828	841	91.56	24.32	99.88	JWIN01000443.1	D2_contig_113631
373	379	98.42	10.96	99.74	JWIN01000443.1	D2_contig_113630
256	260	98.46	7.52	99.62	JWIN01000443.1	D2_contig_135511
512	520	97.5	93.09	75.14	JWIN01000444.1	D2_contig_83963
291	295	91.22	53.59	26.29	JWIN01000445.1	D2_contig_15372
2712	2757	98.37	100	2.7	JWIN01000446.1	D2_contig_8265
154	157	90.45	5.68	0.12	JWIN01000446.1	D2_contig_7231
1691	1719	98.37	100	1.78	JWIN01000448.1	D2_contig_25261
1297	1318	97.88	100	2.98	JWIN01000449.1	D2_contig_14186
1682	1710	98.19	97.79	16.08	JWIN01000450.1	D2_contig_83266
375	381	96.59	69.57	99.74	JWIN01000451.1	D2_contig_111769
1243	1263	98.34	100	3.45	JWIN01000452.1	D2_contig_50686
642	653	98.32	97.13	25.15	JWIN01000453.1	D2_contig_41905
642	646	92.04	97.13	26.06	JWIN01000453.1	D2_contig_41906
327	332	98.49	59.56	93	JWIN01000454.1	D2_contig_116507
1504	1529	97.97	97.47	7.83	JWIN01000456.1	D2_contig_15629
864	878	98.18	100	16.42	JWIN01000458.1	D2_contig_37013
1617	1643	98.17	100	6.09	JWIN01000459.1	D2_contig_6906
1332	1354	98.15	100	16.3	JWIN01000460.1	D2_contig_85745
3994	4060	98.37	98.11	89.9	JWIN01000461.1	D2_contig_107843
585	595	97.98	100	1.94	JWIN01000462.1	D2_contig_117
3348	3403	98.27	100	7.51	JWIN01000464.1	D2_contig_36484
597	606	98.51	99.5	77.89	JWIN01000465.1	D2_contig_37100
2351	2390	98.33	99.92	3.94	JWIN01000466.1	D2_contig_23064
636	650	97.54	99.84	2.44	JWIN01000467.1	D2_contig_34341
129	131	94.66	22.79	3.31	JWIN01000468.1	D2_contig_8501
1181	1200	98.42	100	43.23	JWIN01000469.1	D2_contig_97471
1487	1512	98.02	99.53	12.61	JWIN01000470.1	D2_contig_23429
793	807	98.27	100	7.18	JWIN01000471.1	D2_contig_20475
2704	2749	98.36	100	22.93	JWIN01000472.1	D2_contig_23429
636	647	98.3	100	21.44	JWIN01000473.1	D2_contig_102168
2874	2922	98.32	100	28.29	JWIN01000474.1	D2_contig_43524
870	885	98.19	100	5.53	JWIN01000475.1	D2_contig_70054
869	887	90.87	99.89	2.26	JWIN01000475.1	D2_contig_46050
540	549	98.36	100	1.12	JWIN01000476.1	D2_contig_31760
226	230	98.26	9.86	39.45	JWIN01000477.1	D2_contig_105417
1447	1471	98.3	99.93	4.11	JWIN01000478.1	D2_contig_52837
933	949	97.89	100	2.44	JWIN01000479.1	D2_contig_11800
306	314	85.71	24.48	5.99	JWIN01000480.1	D2_contig_112978
292	301	89.7	23.36	16.37	JWIN01000480.1	D2_contig_74439
1247	1266	97.79	99.76	70.33	JWIN01000480.1	D2_contig_84258
189	199	89.45	15.12	3.24	JWIN01000480.1	D2_contig_47808
549	558	97.49	94.33	33.96	JWIN01000481.1	D2_contig_43468
283	287	91.99	48.63	98.63	JWIN01000481.1	D2_contig_108959
507	515	98.06	100	34.08	JWIN01000482.1	D2_contig_116023
609	619	98.38	94.71	2.35	JWIN01000483.1	D2_contig_42760
1214	1239	97.9	26.14	9.64	JWIN01000484.1	D2_contig_14282
1893	1916	87.69	40.76	5.47	JWIN01000484.1	D2_contig_26475
202	205	95.12	4.35	99.51	JWIN01000484.1	D2_contig_112318
202	205	98.54	4.35	99.51	JWIN01000484.1	D2_contig_131905
156	159	98.11	3.36	1.24	JWIN01000484.1	D2_contig_14282
2925	2971	98.08	62.98	23.12	JWIN01000484.1	D2_contig_14282
268	277	86.74	5.77	0.78	JWIN01000484.1	D2_contig_15127
114	116	98.28	2.45	20.03	JWIN01000484.1	D2_contig_103578
2797	2843	98.38	86.62	99.96	JWIN01000485.1	D2_contig_118177
1557	1582	98.29	99.81	2.09	JWIN01000486.1	D2_contig_26406
568	577	98.44	99.82	1.51	JWIN01000487.1	D2_contig_32336
2034	2068	98.36	100	2.64	JWIN01000488.1	D2_contig_38660
759	771	98.44	100	35.42	JWIN01000489.1	D2_contig_52266
2107	2142	98.23	100	4.84	JWIN01000490.1	D2_contig_7352
583	593	98.15	38.97	47.36	JWIN01000491.1	D2_contig_12167
613	623	98.39	40.98	49.76	JWIN01000491.1	D2_contig_12167
1226	1247	98.16	88.58	12.85	JWIN01000492.1	D2_contig_76265
652	663	98.19	100	8.37	JWIN01000493.1	D2_contig_69119
590	571	84.95	90.49	7.9	JWIN01000493.1	D2_contig_69659
502	499	90.57	100	2.21	JWIN01000494.1	D2_contig_7334
263	267	98.5	52.39	19.52	JWIN01000494.1	D2_contig_94345
125	127	98.43	24.9	2.38	JWIN01000494.1	D2_contig_76896
732	723	93.41	93.01	52.32	JWIN01000495.1	D2_contig_82433
1279	1301	98.23	100	9.2	JWIN01000496.1	D2_contig_35977
1279	1307	90.09	100	10.64	JWIN01000496.1	D2_contig_9200
1920	1946	97.8	100	13.26	JWIN01000497.1	D2_contig_31652
120	121	95.04	23.48	19.12	JWIN01000498.1	D2_contig_41126
185	188	98.4	36.2	19.75	JWIN01000498.1	D2_contig_53627
1081	1099	98.36	100	5.74	JWIN01000499.1	D2_contig_3354
1081	1108	92.09	100	8.35	JWIN01000499.1	D2_contig_58290
766	778	98.33	100	2.53	JWIN01000500.1	D2_contig_117
780	790	88.16	74.43	82.29	JWIN01000501.1	D2_contig_61275
440	447	97.54	41.98	24.75	JWIN01000501.1	D2_contig_67062
633	641	90.36	60.4	35.49	JWIN01000501.1	D2_contig_67062
608	618	98.22	100	8.85	JWIN01000502.1	D2_contig_37025
572	583	97.26	100	91.52	JWIN01000503.1	D2_contig_68305
349	354	98.59	53.61	5.6	JWIN01000504.1	D2_contig_32359
229	233	98.28	35.18	2.74	JWIN01000504.1	D2_contig_39213
698	710	98.31	64.15	54.03	JWIN01000505.1	D2_contig_117575
180	182	98.9	16.54	13.85	JWIN01000505.1	D2_contig_117575
1185	1205	98.26	100	9	JWIN01000506.1	D2_contig_25817
689	700	98.29	99.57	4.11	JWIN01000507.1	D2_contig_8648
2035	2069	98.31	100	7.85	JWIN01000508.1	D2_contig_32283
966	982	98.17	100	48.54	JWIN01000509.1	D2_contig_44031
650	662	96.53	92.59	95.53	JWIN01000510.1	D2_contig_59229
885	900	98.33	100	0.79	JWIN01000511.1	D2_contig_1609
765	777	98.33	99.61	3.47	JWIN01000512.1	D2_contig_12603
582	592	97.8	100	90.38	JWIN01000513.1	D2_contig_98172
574	583	97.94	100	5.01	JWIN01000514.1	D2_contig_59668
671	682	98.39	100	5.02	JWIN01000515.1	D2_contig_37874
3371	3427	98.07	100	10.35	JWIN01000516.1	D2_contig_17763
1400	1423	98.31	100	2.66	JWIN01000518.1	D2_contig_19158
4751	4826	98.2	98.43	99.98	JWIN01000519.1	D2_contig_104550
270	274	98.54	42.39	99.64	JWIN01000520.1	D2_contig_113934
804	817	97.55	99.26	99.88	JWIN01000521.1	D2_contig_48450
4187	4258	98.22	100	54.8	JWIN01000522.1	D2_contig_44228
1370	1393	98.28	100	2.87	JWIN01000523.1	D2_contig_28270
140	142	95.07	23.29	5.9	JWIN01000524.1	D2_contig_21552
289	290	88.47	48.09	12.05	JWIN01000524.1	D2_contig_21552
976	992	98.19	96.83	32.13	JWIN01000525.1	D2_contig_55489
1518	1547	97.67	95.77	8.49	JWIN01000526.1	D2_contig_7557
2074	2107	98.24	100	0.92	JWIN01000527.1	D2_contig_7119
1462	1486	98.38	100	15.34	JWIN01000528.1	D2_contig_55606
208	209	94.31	24.33	1.68	JWIN01000529.1	D2_contig_12790
855	869	98.39	100	5.06	JWIN01000529.1	D2_contig_34162
830	833	86.64	97.08	1.06	JWIN01000529.1	D2_contig_38669
173	175	91.43	20.23	33.02	JWIN01000529.1	D2_contig_126965
880	894	98.32	95.86	1.96	JWIN01000530.1	D2_contig_13205
1251	1272	98.35	96.98	0.84	JWIN01000531.1	D2_contig_2382
3213	3267	98.1	98.83	95.22	JWIN01000532.1	D2_contig_103483
855	869	98.39	100	29.99	JWIN01000533.1	D2_contig_46116
2534	2547	95.57	96.09	25.47	JWIN01000534.1	D2_contig_12584
778	791	98.23	95.23	91.98	JWIN01000535.1	D2_contig_72098
508	516	95.93	88.81	66.93	JWIN01000536.1	D2_contig_67763
759	771	98.18	100	36.94	JWIN01000537.1	D2_contig_78813
462	469	98.08	81.48	21.94	JWIN01000538.1	D2_contig_1432
854	869	98.27	100	12.45	JWIN01000539.1	D2_contig_37025
1068	1086	98.25	100	0.62	JWIN01000540.1	D2_contig_8767
347	352	94.89	68.71	99.72	JWIN01000542.1	D2_contig_122647
895	910	98.35	100	0.93	JWIN01000543.1	D2_contig_4563
872	886	98.31	89.62	95.89	JWIN01000544.1	D2_contig_120295
795	808	98.39	99.75	2.37	JWIN01000545.1	D2_contig_22012
531	540	98.33	96.55	1.88	JWIN01000546.1	D2_contig_21180
571	580	98.28	97.94	59.06	JWIN01000547.1	D2_contig_129149
2029	2044	96.46	99.95	12	JWIN01000548.1	D2_contig_83224
821	835	98.2	100	1.36	JWIN01000549.1	D2_contig_6546
1393	1416	98.38	100	1.87	JWIN01000550.1	D2_contig_26406
641	651	98.46	100	0.81	JWIN01000551.1	D2_contig_7118
315	319	88.12	61.4	20.93	JWIN01000552.1	D2_contig_1420
186	188	93.09	36.26	30.37	JWIN01000552.1	D2_contig_86622
2581	2623	98.17	100	4.29	JWIN01000553.1	D2_contig_34437
1944	1977	98.33	100	4.58	JWIN01000554.1	D2_contig_33325
243	248	95.97	43.32	8.22	JWIN01000555.1	D2_contig_13648
561	572	93.18	100	7.96	JWIN01000555.1	D2_contig_8008
91	92	98.91	16.22	33.33	JWIN01000555.1	D2_contig_118047
693	704	98.3	100	0.35	JWIN01000556.1	D2_contig_25174
2991	3040	98.32	99.7	92.54	JWIN01000557.1	D2_contig_73753
672	681	84.69	52.71	29.87	JWIN01000558.1	D2_contig_18528
189	192	97.92	14.82	43.05	JWIN01000558.1	D2_contig_110182
132	134	98.51	10.35	30.04	JWIN01000558.1	D2_contig_110182
245	249	98.39	22.75	92.57	JWIN01000559.1	D2_contig_105469
230	232	88.46	21.36	0.5	JWIN01000559.1	D2_contig_15723
1675	1692	97.47	99.58	16.77	JWIN01000560.1	D2_contig_69804
547	544	91.91	100	72.82	JWIN01000562.1	D2_contig_121111
547	556	97.84	100	17.3	JWIN01000562.1	D2_contig_74201
451	449	91.25	82.45	56.27	JWIN01000562.1	D2_contig_120432
425	431	96.76	78.56	92.89	JWIN01000563.1	D2_contig_102517
733	745	97.85	100	0.77	JWIN01000564.1	D2_contig_58330
284	288	98.61	39.5	99.65	JWIN01000565.1	D2_contig_119010
642	653	98.32	100	17.87	JWIN01000566.1	D2_contig_94051
636	647	89.64	99.07	2	JWIN01000566.1	D2_contig_27391
1936	1968	98.27	97.73	2.11	JWIN01000567.1	D2_contig_6032
193	196	98.47	36.55	32.83	JWIN01000568.1	D2_contig_126584
184	187	98.4	34.85	31.32	JWIN01000568.1	D2_contig_126584
478	487	86.89	81.85	85.29	JWIN01000569.1	D2_contig_58336
312	318	93.71	29.05	15.9	JWIN01000570.1	D2_contig_14873
120	121	95.87	11.17	44	JWIN01000570.1	D2_contig_20353
336	352	89.8	31.28	99.72	JWIN01000570.1	D2_contig_78648
539	548	98.18	89.39	12.62	JWIN01000571.1	D2_contig_63582
257	262	87.4	42.62	0.67	JWIN01000571.1	D2_contig_24117
1500	1525	98.16	100	62.91	JWIN01000572.1	D2_contig_81359
1401	1425	98.25	100	1.25	JWIN01000573.1	D2_contig_13358
986	1002	98.1	99.7	3.57	JWIN01000574.1	D2_contig_16206
552	561	97.5	100	6.27	JWIN01000575.1	D2_contig_63848
269	273	98.53	24.57	4.52	JWIN01000576.1	D2_contig_13643
826	839	98.21	75.43	13.9	JWIN01000576.1	D2_contig_13643
283	287	96.52	54.84	89.69	JWIN01000577.1	D2_contig_79340
1112	1130	98.32	100	1.45	JWIN01000578.1	D2_contig_7572
1116	1134	98.41	100	0.74	JWIN01000579.1	D2_contig_9909
2945	3000	97.97	100	80.43	JWIN01000580.1	D2_contig_92352
3091	3141	98.28	100	2.29	JWIN01000581.1	D2_contig_40534
1042	1033	93.57	96.48	56.76	JWIN01000582.1	D2_contig_6976
1072	1103	83.12	99.26	5.45	JWIN01000582.1	D2_contig_41807
191	193	93.81	17.69	7.66	JWIN01000582.1	D2_contig_6977
2101	2136	98.17	100	82.92	JWIN01000583.1	D2_contig_66857
729	736	87.11	100	0.52	JWIN01000584.1	D2_contig_1798
729	741	98.38	100	10.21	JWIN01000584.1	D2_contig_68819
2309	2351	98.17	100	2.63	JWIN01000585.1	D2_contig_25984
555	564	95.92	91.74	88.54	JWIN01000586.1	D2_contig_67364
732	744	98.39	100	2.25	JWIN01000587.1	D2_contig_17763
530	539	98.33	100	11.14	JWIN01000588.1	D2_contig_81918
391	389	90.23	73.77	16.19	JWIN01000588.1	D2_contig_54358
291	295	92.23	34.4	26.29	JWIN01000589.1	D2_contig_15372
442	452	85.4	52.25	99.78	JWIN01000589.1	D2_contig_15380
1036	1003	93.82	99.9	1.38	JWIN01000590.1	D2_contig_36988
1387	1410	98.37	100	2.07	JWIN01000591.1	D2_contig_24567
624	635	98.27	100	4.96	JWIN01000592.1	D2_contig_8979
588	597	97.99	99.66	0.38	JWIN01000593.1	D2_contig_2117
593	602	98.34	100	99.83	JWIN01000594.1	D2_contig_121717
851	865	98.38	100	7.21	JWIN01000595.1	D2_contig_23429
1113	1131	98.41	100	1.1	JWIN01000596.1	D2_contig_1412
788	801	98.13	100	7.55	JWIN01000597.1	D2_contig_54547
419	426	95.77	79.51	89.12	JWIN01000598.1	D2_contig_118116
548	557	98.03	100	3.33	JWIN01000599.1	D2_contig_5269
1053	1071	98.32	100	1.42	JWIN01000600.1	D2_contig_5001
1767	1797	98.33	100	36.75	JWIN01000601.1	D2_contig_86279
1746	1766	90.72	98.81	38.99	JWIN01000601.1	D2_contig_66830
204	207	88.04	26.7	18.03	JWIN01000602.1	D2_contig_113936
301	305	86.27	39.4	91.32	JWIN01000602.1	D2_contig_104103
173	176	97.16	22.64	21.08	JWIN01000602.1	D2_contig_82340
769	782	98.34	92.54	54.53	JWIN01000603.1	D2_contig_44589
538	547	94.33	100	23.34	JWIN01000604.1	D2_contig_32452
3831	3895	98.28	79.01	38.95	JWIN01000605.1	D2_contig_12584
444	462	84.67	9.16	16.8	JWIN01000605.1	D2_contig_33415
994	1010	80.78	20.5	76.11	JWIN01000605.1	D2_contig_48206
926	947	97.68	19.1	9.47	JWIN01000605.1	D2_contig_12584
434	457	82.68	48.38	20.39	JWIN01000606.1	D2_contig_64942
877	891	98.09	97.77	86.93	JWIN01000606.1	D2_contig_89708
402	426	83.92	44.82	43.38	JWIN01000606.1	D2_contig_64943
1274	1295	98.38	100	51.63	JWIN01000607.1	D2_contig_68907
790	803	95.02	100	26.67	JWIN01000608.1	D2_contig_16851
1102	1121	98.13	100	2.95	JWIN01000609.1	D2_contig_30780
1036	1042	87.42	94.01	0.84	JWIN01000609.1	D2_contig_6003
2875	2923	98.36	97.19	8.86	JWIN01000611.1	D2_contig_9237
485	492	88.46	90.49	57.41	JWIN01000612.1	D2_contig_37857
281	284	86.67	52.43	99.65	JWIN01000612.1	D2_contig_118090
1479	1476	95.21	97.17	78.34	JWIN01000613.1	D2_contig_68937
894	909	97.58	70.56	9.78	JWIN01000614.1	D2_contig_16780
214	217	96.77	16.89	99.54	JWIN01000614.1	D2_contig_131617
210	213	98.59	16.57	99.53	JWIN01000614.1	D2_contig_100962
209	212	98.58	16.5	2.28	JWIN01000614.1	D2_contig_16780
1598	1625	98.15	100	9.16	JWIN01000616.1	D2_contig_34177
584	594	98.15	100	9.57	JWIN01000619.1	D2_contig_3665
520	528	98.3	100	2.69	JWIN01000620.1	D2_contig_36623
583	593	93.77	100	20.55	JWIN01000621.1	D2_contig_53614
808	822	98.18	100	2.55	JWIN01000622.1	D2_contig_23671
233	236	97.88	36.58	8.13	JWIN01000623.1	D2_contig_72543
1006	1022	98.34	100	9.39	JWIN01000624.1	D2_contig_80781
1221	1242	98.23	100	2.23	JWIN01000625.1	D2_contig_2876
848	862	98.38	100	1.68	JWIN01000626.1	D2_contig_20649
2185	2221	98.33	100	1.96	JWIN01000627.1	D2_contig_1609
595	605	98.35	100	2.52	JWIN01000628.1	D2_contig_7861
609	619	98.38	100	4.83	JWIN01000629.1	D2_contig_2280
2170	2206	98.37	100	20.78	JWIN01000630.1	D2_contig_56243
1681	1709	98.36	98.13	7.98	JWIN01000631.1	D2_contig_46471
208	211	98.58	30.23	35.95	JWIN01000632.1	D2_contig_79644
533	539	93.54	45.36	2.61	JWIN01000633.1	D2_contig_30392
268	273	98.17	22.81	36.45	JWIN01000633.1	D2_contig_15198
249	253	98.42	21.19	99.61	JWIN01000633.1	D2_contig_111275
249	250	94.47	21.19	37.54	JWIN01000633.1	D2_contig_15197
328	333	97.6	27.91	44.46	JWIN01000633.1	D2_contig_15198
223	226	96.92	18.98	33.93	JWIN01000633.1	D2_contig_15197
521	529	98.49	99.81	29.7	JWIN01000634.1	D2_contig_86910
1097	1115	98.39	100	0.8	JWIN01000635.1	D2_contig_27167
368	373	88.5	65.83	49.73	JWIN01000636.1	D2_contig_69145
1447	1472	98.17	100	80.22	JWIN01000637.1	D2_contig_40181
2159	2195	98.31	100	2.84	JWIN01000638.1	D2_contig_9577
702	746	85.92	91.29	14.37	JWIN01000639.1	D2_contig_18065
1599	1626	98.22	100	5.77	JWIN01000640.1	D2_contig_33505
331	336	95.24	63.78	97.39	JWIN01000641.1	D2_contig_70774
1756	1785	98.32	100	9.14	JWIN01000642.1	D2_contig_15629
544	553	98.37	100	0.61	JWIN01000643.1	D2_contig_24158
1292	1313	98.25	99.77	0.87	JWIN01000644.1	D2_contig_24167
587	596	98.49	99.83	2.81	JWIN01000645.1	D2_contig_8080
919	934	97.86	100	1.39	JWIN01000646.1	D2_contig_22661
312	318	97.17	62.03	99.69	JWIN01000647.1	D2_contig_122175
972	988	98.28	100	0.72	JWIN01000648.1	D2_contig_16725
658	685	94.31	98.65	48.38	JWIN01000649.1	D2_contig_69742
1925	1957	98.36	100	1.99	JWIN01000650.1	D2_contig_8110
351	359	87.5	18.23	0.28	JWIN01000650.1	D2_contig_39019
503	512	97.85	99.6	1.66	JWIN01000651.1	D2_contig_21232
803	816	98.16	99.63	4.16	JWIN01000652.1	D2_contig_3431
2417	2456	98.29	99.83	3.05	JWIN01000653.1	D2_contig_21697
508	516	97.09	73.52	96.63	JWIN01000654.1	D2_contig_73836
591	600	98.5	98.17	56.13	JWIN01000655.1	D2_contig_92613
2494	2535	98.34	96.7	17.09	JWIN01000656.1	D2_contig_29100
825	832	96.42	100	0.96	JWIN01000657.1	D2_contig_23392
715	727	98.21	100	19.56	JWIN01000658.1	D2_contig_98107
699	717	91.5	97.76	3.04	JWIN01000658.1	D2_contig_23813
678	691	91.94	100	14.36	JWIN01000659.1	D2_contig_68063
678	689	98.4	100	14.18	JWIN01000659.1	D2_contig_68064
1548	1573	96.06	97.6	56.66	JWIN01000660.1	D2_contig_97471
1106	1124	98.13	95.51	44.78	JWIN01000661.1	D2_contig_51590
1481	1506	98.21	100	6.1	JWIN01000662.1	D2_contig_3338
120	121	95.87	23.08	22.2	JWIN01000663.1	D2_contig_113310
1763	1792	98.38	100	4.87	JWIN01000664.1	D2_contig_31249
912	927	98.06	100	2.86	JWIN01000665.1	D2_contig_7865
847	860	97.91	100	1.18	JWIN01000666.1	D2_contig_733
540	548	98.54	75	99.82	JWIN01000667.1	D2_contig_132024
600	610	98.36	100	0.9	JWIN01000669.1	D2_contig_19471
912	927	98.38	100	8.25	JWIN01000670.1	D2_contig_20475
1124	1143	98.34	100	0.65	JWIN01000672.1	D2_contig_16976
2340	2379	98.32	100	3.04	JWIN01000673.1	D2_contig_38660
346	352	86.65	43.2	3.07	JWIN01000674.1	D2_contig_40555
801	814	98.4	100	2.47	JWIN01000674.1	D2_contig_9237
1186	1205	98.26	100	2.34	JWIN01000675.1	D2_contig_61728
3234	3288	98.33	100	3.74	JWIN01000677.1	D2_contig_26239
651	662	98.19	100	1.29	JWIN01000678.1	D2_contig_20649
783	796	98.24	100	7.1	JWIN01000679.1	D2_contig_41081
609	621	91.3	77.78	68.69	JWIN01000679.1	D2_contig_107548
609	624	91.03	77.78	68.8	JWIN01000679.1	D2_contig_94033
578	583	93.03	100	15.05	JWIN01000680.1	D2_contig_63760
578	577	87.05	100	33.45	JWIN01000680.1	D2_contig_63761
576	587	89.29	99.65	14.99	JWIN01000680.1	D2_contig_66957
1403	1426	98.39	100	26.57	JWIN01000681.1	D2_contig_12198
209	212	94.34	28.91	11.09	JWIN01000682.1	D2_contig_61
174	177	94.92	24.07	9.26	JWIN01000682.1	D2_contig_61
1505	1531	97.98	100	0.49	JWIN01000683.1	D2_contig_3042
519	528	93.76	100	83.68	JWIN01000685.1	D2_contig_13053
719	731	98.08	92.89	5.45	JWIN01000686.1	D2_contig_43944
732	731	96.5	83.37	1.41	JWIN01000688.1	D2_contig_52316
149	151	92.05	16.97	0.18	JWIN01000688.1	D2_contig_22184
3042	3093	98.35	100	21.03	JWIN01000689.1	D2_contig_44386
1015	1032	98.35	100	1.81	JWIN01000690.1	D2_contig_44331
1295	1317	98.33	100	5.86	JWIN01000691.1	D2_contig_8018
636	647	97.68	100	0.92	JWIN01000692.1	D2_contig_14070
1144	1163	98.28	64.89	64.97	JWIN01000693.1	D2_contig_117025
189	192	98.44	10.72	10.73	JWIN01000693.1	D2_contig_117025
137	139	98.56	7.77	7.77	JWIN01000693.1	D2_contig_117025
526	534	98.31	100	2.57	JWIN01000694.1	D2_contig_5219
516	523	97.71	88.81	14.04	JWIN01000695.1	D2_contig_79661
2272	2310	98.35	98.18	4.48	JWIN01000696.1	D2_contig_61728
1737	1765	98.41	89.4	2.4	JWIN01000697.1	D2_contig_24961
4068	4136	98.33	99.32	22.45	JWIN01000698.1	D2_contig_20393
1569	1595	98.37	99.87	3.12	JWIN01000699.1	D2_contig_20649
770	783	97.96	100	3.7	JWIN01000700.1	D2_contig_48568
662	673	98.37	100	13.91	JWIN01000701.1	D2_contig_29442
2441	2482	98.19	100	12.71	JWIN01000702.1	D2_contig_15629
1361	1383	98.26	100	1.83	JWIN01000703.1	D2_contig_26406
552	561	96.08	20.51	10.84	JWIN01000704.1	D2_contig_48129
1756	1785	98.38	65.23	99.06	JWIN01000704.1	D2_contig_127802
1639	1666	98.38	97.68	2.07	JWIN01000705.1	D2_contig_32285
1515	1540	98.31	100	5.06	JWIN01000706.1	D2_contig_43637
548	557	98.38	100	10.24	JWIN01000707.1	D2_contig_50815
1027	1044	97.99	34.63	10.72	JWIN01000708.1	D2_contig_60652
231	234	97.44	7.79	99.57	JWIN01000708.1	D2_contig_135158
231	234	98.29	7.79	99.57	JWIN01000708.1	D2_contig_60651
1758	1787	97.87	59.27	18.35	JWIN01000708.1	D2_contig_60652
924	940	98.09	99.89	2.53	JWIN01000709.1	D2_contig_4581
600	610	98.36	100	5.48	JWIN01000710.1	D2_contig_45735
545	554	98.38	100	4.5	JWIN01000711.1	D2_contig_27701
543	547	88.15	99.63	9.29	JWIN01000711.1	D2_contig_57317
250	252	91.73	45.13	39.13	JWIN01000712.1	D2_contig_73119
2664	2708	98.38	100	2.52	JWIN01000713.1	D2_contig_44935
550	560	98.21	100	12	JWIN01000714.1	D2_contig_32656
382	388	85.05	57.19	70.29	JWIN01000715.1	D2_contig_120453
277	281	96.44	41.47	99.65	JWIN01000715.1	D2_contig_92315
2336	2375	98.27	100	10.89	JWIN01000716.1	D2_contig_52101
196	198	87.44	25.52	15.47	JWIN01000718.1	D2_contig_37182
482	490	95.71	62.76	95.7	JWIN01000718.1	D2_contig_81966
531	538	96.11	85.92	96.94	JWIN01000719.1	D2_contig_41985
510	521	93.67	82.52	1	JWIN01000719.1	D2_contig_13934
3138	3190	98.31	96.79	99.97	JWIN01000720.1	D2_contig_14947
1847	1878	98.35	100	0.62	JWIN01000721.1	D2_contig_9433
385	391	98.47	23.81	8.22	JWIN01000722.1	D2_contig_50574
361	413	87.41	22.33	99.76	JWIN01000722.1	D2_contig_121537
499	507	98.22	99.4	8.53	JWIN01000723.1	D2_contig_73828
1018	1035	97.68	100	3.47	JWIN01000724.1	D2_contig_19753
883	898	98.22	95.67	0.72	JWIN01000727.1	D2_contig_30
765	779	98.2	90.53	99.87	JWIN01000728.1	D2_contig_79492
184	187	97.86	11.03	2.94	JWIN01000729.1	D2_contig_82006
1250	1362	89.94	74.94	21.44	JWIN01000729.1	D2_contig_82006
437	447	95.3	52.59	79.26	JWIN01000730.1	D2_contig_83323
360	365	97.53	43.32	98.92	JWIN01000730.1	D2_contig_45473
750	762	92.65	100	5.07	JWIN01000731.1	D2_contig_42714
394	400	98.5	52.53	6	JWIN01000731.1	D2_contig_69248
266	271	98.15	35.47	4.07	JWIN01000731.1	D2_contig_69248
1278	1299	98.31	100	4.46	JWIN01000732.1	D2_contig_34231
945	975	86.22	73.94	2.52	JWIN01000732.1	D2_contig_8309
483	503	89.02	37.79	1	JWIN01000732.1	D2_contig_2129
336	341	98.53	60.76	99.71	JWIN01000733.1	D2_contig_107259
824	837	98.45	98.33	99.88	JWIN01000734.1	D2_contig_83273
720	731	98.36	99.59	12.11	JWIN01000735.1	D2_contig_13643
1307	1331	95.34	66.82	46.33	JWIN01000736.1	D2_contig_30600
1414	1417	85.41	72.29	56.07	JWIN01000736.1	D2_contig_30598
633	644	96.27	32.36	41.95	JWIN01000736.1	D2_contig_28804
3359	3415	98.36	100	2.96	JWIN01000737.1	D2_contig_22054
2549	2592	98.19	100	3.92	JWIN01000738.1	D2_contig_35446
607	617	98.38	100	2.59	JWIN01000739.1	D2_contig_11452
1367	1390	98.35	100	80.39	JWIN01000740.1	D2_contig_77113
619	629	97.77	100	1.13	JWIN01000741.1	D2_contig_28829
809	823	97.81	100	45.57	JWIN01000742.1	D2_contig_67062
2868	2916	98.32	100	4.28	JWIN01000744.1	D2_contig_24567
523	531	97.74	100	2.39	JWIN01000745.1	D2_contig_10769
856	866	83.64	100	7.32	JWIN01000746.1	D2_contig_2547
856	873	90.16	100	15.9	JWIN01000746.1	D2_contig_84020
856	870	97.93	100	5.14	JWIN01000746.1	D2_contig_85516
1457	1479	96.35	84.32	20.16	JWIN01000747.1	D2_contig_19495
228	231	98.7	13.19	99.57	JWIN01000747.1	D2_contig_123591
1654	1681	97.92	100	81.21	JWIN01000748.1	D2_contig_128205
2190	2226	98.38	97.99	38.08	JWIN01000749.1	D2_contig_80598
180	182	98.9	8.06	5.89	JWIN01000750.1	D2_contig_90815
660	670	98.51	29.57	99.26	JWIN01000750.1	D2_contig_122162
1331	1353	97.93	100	5.57	JWIN01000751.1	D2_contig_18218
1331	1356	89.96	100	21.99	JWIN01000751.1	D2_contig_74835
688	699	98.14	100	3.76	JWIN01000752.1	D2_contig_65552
482	485	86.53	70.06	0.53	JWIN01000752.1	D2_contig_14238
201	203	91.18	29.22	0.6	JWIN01000752.1	D2_contig_22012
2777	2823	98.23	98.3	4.99	JWIN01000753.1	D2_contig_12407
726	738	98.1	100	6.22	JWIN01000754.1	D2_contig_64234
854	868	98.39	100	7.84	JWIN01000755.1	D2_contig_56295
575	584	97.44	91.13	1.84	JWIN01000756.1	D2_contig_20887
867	913	94.74	100	85.81	JWIN01000757.1	D2_contig_136728
1056	1073	97.95	100	2.25	JWIN01000759.1	D2_contig_10295
1092	1110	98.38	100	1.13	JWIN01000760.1	D2_contig_8369
528	537	98.32	100	30.2	JWIN01000761.1	D2_contig_65074
611	621	98.39	100	1.89	JWIN01000763.1	D2_contig_430
1592	1619	98.27	97.25	7.45	JWIN01000764.1	D2_contig_44769
528	537	98.32	100	2.39	JWIN01000765.1	D2_contig_8018
397	403	98.51	65.62	3.59	JWIN01000766.1	D2_contig_41081
107	108	98.15	17.69	45.57	JWIN01000766.1	D2_contig_91386
107	108	99.07	17.69	46.15	JWIN01000766.1	D2_contig_91387
998	1014	98.42	100	1.71	JWIN01000767.1	D2_contig_18021
1293	1315	97.57	100	1.74	JWIN01000768.1	D2_contig_5416
512	519	92.31	97.52	43.65	JWIN01000769.1	D2_contig_703
482	490	97.14	64.52	80.33	JWIN01000770.1	D2_contig_71078
562	571	98.42	93.51	5.09	JWIN01000771.1	D2_contig_40783
378	384	98.44	70.65	4.76	JWIN01000772.1	D2_contig_40326
535	543	94.49	100	5.98	JWIN01000772.1	D2_contig_40327
2108	2143	98.23	100	2.54	JWIN01000773.1	D2_contig_25238
587	596	98.49	78.79	2.07	JWIN01000774.1	D2_contig_44027
816	829	98.43	99.76	2.51	JWIN01000775.1	D2_contig_18945
2909	2970	97.95	99.97	6.22	JWIN01000776.1	D2_contig_18162
124	126	98.41	4.26	0.28	JWIN01000776.1	D2_contig_62438
843	857	98.37	100	40.18	JWIN01000777.1	D2_contig_54786
897	912	98.36	100	23.02	JWIN01000778.1	D2_contig_81869
4214	4284	98.32	99.01	9.98	JWIN01000779.1	D2_contig_25295
238	242	97.93	46.67	24.92	JWIN01000780.1	D2_contig_64157
269	274	95.99	51.53	74.86	JWIN01000781.1	D2_contig_129853
527	535	91.96	97.96	71.52	JWIN01000782.1	D2_contig_79278
260	264	96.59	15.17	13.35	JWIN01000783.1	D2_contig_6663
1222	1272	90.49	71.3	64.31	JWIN01000783.1	D2_contig_6663
1738	1766	98.36	100	1.5	JWIN01000785.1	D2_contig_11173
134	136	98.53	10.61	2.04	JWIN01000786.1	D2_contig_34060
738	748	82.18	58.43	54.24	JWIN01000786.1	D2_contig_96738
769	777	86.4	60.89	3.88	JWIN01000786.1	D2_contig_34370
1035	1052	98.38	81.95	15.78	JWIN01000786.1	D2_contig_34060
478	485	91.15	37.85	2.69	JWIN01000786.1	D2_contig_27061
295	303	93.75	55.87	1.11	JWIN01000787.1	D2_contig_21322
438	445	97.98	84.56	1.2	JWIN01000788.1	D2_contig_20741
659	670	97.76	99.7	47.28	JWIN01000789.1	D2_contig_43399
509	514	87.43	77	42.51	JWIN01000789.1	D2_contig_40726
942	963	89.05	100	3.2	JWIN01000790.1	D2_contig_21530
942	958	97.91	100	22.37	JWIN01000790.1	D2_contig_74742
1706	1734	98.27	100	2.22	JWIN01000791.1	D2_contig_7572
2043	2077	98.22	98.03	9.28	JWIN01000792.1	D2_contig_66646
1232	1253	96.97	100	3.36	JWIN01000793.1	D2_contig_31241
765	789	92.9	100	49.59	JWIN01000794.1	D2_contig_102290
765	778	98.33	100	45.93	JWIN01000794.1	D2_contig_102291
297	301	94.06	51.65	35.5	JWIN01000795.1	D2_contig_41320
913	928	98.28	100	2.81	JWIN01000796.1	D2_contig_132
1534	1560	98.08	100	5.04	JWIN01000797.1	D2_contig_24725
1019	1036	98.26	100	17.08	JWIN01000799.1	D2_contig_87783
1594	1620	98.33	100	0.71	JWIN01000800.1	D2_contig_369
1943	1975	98.13	100	6.47	JWIN01000801.1	D2_contig_24319
2549	2564	97.1	100	52.16	JWIN01000802.1	D2_contig_12451
715	729	89.3	28.05	58.89	JWIN01000802.1	D2_contig_12452
231	228	85.36	9.06	99.56	JWIN01000802.1	D2_contig_84850
417	405	85.08	16.36	84.2	JWIN01000802.1	D2_contig_60946
716	727	96.84	94.96	14.49	JWIN01000803.1	D2_contig_23033
146	149	90.6	19.36	28.82	JWIN01000803.1	D2_contig_12018
298	303	88.49	39.52	97.43	JWIN01000803.1	D2_contig_55657
113	114	98.25	14.99	36.54	JWIN01000803.1	D2_contig_48454
862	877	98.06	100	17.92	JWIN01000804.1	D2_contig_39601
2899	2948	98.24	100	68.38	JWIN01000805.1	D2_contig_56187
1322	1344	98.36	99.03	1.19	JWIN01000806.1	D2_contig_7918
350	356	86.52	42.63	99.72	JWIN01000807.1	D2_contig_42768
286	291	91.07	34.84	99.66	JWIN01000807.1	D2_contig_74219
879	893	98.43	100	0.58	JWIN01000809.1	D2_contig_1733
2905	2953	98.34	100	3.36	JWIN01000810.1	D2_contig_26239
676	687	98.25	100	2.12	JWIN01000811.1	D2_contig_7865
1017	1034	98.26	100	10.04	JWIN01000812.1	D2_contig_5912
993	1010	98.32	100	0.69	JWIN01000813.1	D2_contig_6885
753	765	98.43	99.74	1.23	JWIN01000814.1	D2_contig_45300
3064	3115	98.3	100	8.9	JWIN01000815.1	D2_contig_26475
668	679	98.23	94.48	82.8	JWIN01000816.1	D2_contig_33225
580	590	93.23	100	79.3	JWIN01000817.1	D2_contig_49684
547	556	98.38	94.31	23.72	JWIN01000817.1	D2_contig_32452
745	765	87.22	100	80.36	JWIN01000818.1	D2_contig_113902
745	743	88.89	100	92.99	JWIN01000818.1	D2_contig_113903
972	988	98.38	99.69	1.93	JWIN01000819.1	D2_contig_20649
936	952	98.32	100	4.8	JWIN01000820.1	D2_contig_37135
664	675	98.37	100	0.93	JWIN01000821.1	D2_contig_15297
650	662	88.37	100	3.35	JWIN01000822.1	D2_contig_20555
651	662	98.19	100	29.29	JWIN01000823.1	D2_contig_90852
1988	2021	98.22	96.6	99.95	JWIN01000824.1	D2_contig_96040
2336	2374	98.32	99.96	1.6	JWIN01000825.1	D2_contig_20948
2280	2317	98.36	97.6	79.81	JWIN01000826.1	D2_contig_72543
514	522	96.55	99.61	49.76	JWIN01000828.1	D2_contig_47063
689	700	94.29	100	81.97	JWIN01000829.1	D2_contig_45129
1560	1586	98.36	100	3.64	JWIN01000830.1	D2_contig_19473
1315	1337	98.35	100	3.71	JWIN01000831.1	D2_contig_61005
583	594	85.71	100	59.46	JWIN01000832.1	D2_contig_44436
1818	1848	98.38	99.02	1.9	JWIN01000833.1	D2_contig_4658
655	660	90.57	100	19.54	JWIN01000834.1	D2_contig_38366
655	666	97.9	100	33.84	JWIN01000834.1	D2_contig_38367
216	219	93.15	40.68	22.21	JWIN01000835.1	D2_contig_98137
409	414	86.57	77.02	97.18	JWIN01000835.1	D2_contig_95067
435	442	96.83	81.92	8.91	JWIN01000835.1	D2_contig_9503
478	486	96.91	92.82	70.85	JWIN01000836.1	D2_contig_4329
182	179	88.11	35.34	48.38	JWIN01000836.1	D2_contig_117458
984	1000	98.4	100	2.25	JWIN01000837.1	D2_contig_19140
508	516	98.06	100	13.25	JWIN01000838.1	D2_contig_77777
1177	1192	98.08	100	0.95	JWIN01000839.1	D2_contig_9220
760	773	98.19	100	3.84	JWIN01000841.1	D2_contig_36710
2074	2108	98.2	100	25.86	JWIN01000842.1	D2_contig_10671
570	584	90.29	99.48	15.26	JWIN01000843.1	D2_contig_24905
515	524	95.99	89.88	28.49	JWIN01000843.1	D2_contig_51548
171	174	98.28	22.09	44.5	JWIN01000845.1	D2_contig_109238
627	645	91.32	81.01	93.07	JWIN01000845.1	D2_contig_101908
627	637	98.12	81.01	5.74	JWIN01000845.1	D2_contig_47901
553	562	98.4	90.66	0.67	JWIN01000846.1	D2_contig_16366
1316	1338	98.36	100	5.95	JWIN01000847.1	D2_contig_8018
867	881	98.07	100	21.9	JWIN01000848.1	D2_contig_71166
628	639	98.12	100	10.58	JWIN01000849.1	D2_contig_13643
525	533	98.5	100	1.74	JWIN01000850.1	D2_contig_117
1129	1148	98.26	67.85	8.38	JWIN01000851.1	D2_contig_27001
444	451	98.45	26.68	3.29	JWIN01000851.1	D2_contig_27001
767	759	89.77	92.63	5.53	JWIN01000852.1	D2_contig_21345
794	807	97.89	95.89	13.75	JWIN01000852.1	D2_contig_81148
789	810	89.29	95.29	1.4	JWIN01000852.1	D2_contig_7520
239	243	92.18	28.86	3.81	JWIN01000852.1	D2_contig_21344
1669	1697	98.35	100	17.25	JWIN01000853.1	D2_contig_37669
1443	1452	97.27	100	6.49	JWIN01000854.1	D2_contig_66646
820	834	98.2	100	1.64	JWIN01000855.1	D2_contig_9188
594	603	98.51	93.4	14.56	JWIN01000856.1	D2_contig_35571
2196	2233	98.25	100	30.59	JWIN01000857.1	D2_contig_49404
279	282	92.93	32.63	78.55	JWIN01000858.1	D2_contig_82639
261	266	95.11	30.53	10.36	JWIN01000858.1	D2_contig_20119
1285	1306	98.24	100	4.56	JWIN01000859.1	D2_contig_21180
856	869	95.41	94.48	87.16	JWIN01000860.1	D2_contig_58875
509	517	98.26	100	5.79	JWIN01000861.1	D2_contig_15407
224	230	91.3	37.46	81.27	JWIN01000862.1	D2_contig_86690
546	555	98.38	78.67	51.29	JWIN01000863.1	D2_contig_78614
515	524	97.71	100	6.55	JWIN01000864.1	D2_contig_77878
515	523	98.09	99.81	3.57	JWIN01000865.1	D2_contig_34583
1737	1766	98.19	98.47	3	JWIN01000866.1	D2_contig_44101
1123	1141	98.42	99.73	14.9	JWIN01000867.1	D2_contig_48504
511	519	98.07	100	9.27	JWIN01000869.1	D2_contig_54145
2128	2162	98.2	99.72	8.8	JWIN01000870.1	D2_contig_12261
197	200	94.5	9.23	0.23	JWIN01000870.1	D2_contig_3651
448	445	88.99	69.14	99.78	JWIN01000871.1	D2_contig_83436
260	264	98.11	40.12	99.62	JWIN01000871.1	D2_contig_132633
1006	1023	97.95	92.12	9.31	JWIN01000873.1	D2_contig_36115
1417	1424	97.15	99.93	1.68	JWIN01000874.1	D2_contig_44017
1246	1267	98.18	100	1.53	JWIN01000875.1	D2_contig_12913
280	283	85.86	40.23	1.64	JWIN01000876.1	D2_contig_4865
696	706	90.82	100	17.84	JWIN01000876.1	D2_contig_8501
310	314	88.09	44.54	99.68	JWIN01000876.1	D2_contig_32761
524	533	96.81	98.68	74.03	JWIN01000877.1	D2_contig_446
708	720	98.06	100	4.88	JWIN01000878.1	D2_contig_32813
1692	1721	98.31	100	13.23	JWIN01000879.1	D2_contig_53533
333	338	98.52	42.69	99.71	JWIN01000880.1	D2_contig_100843
970	986	98.28	100	0.67	JWIN01000881.1	D2_contig_6885
1890	1921	98.33	100	3.59	JWIN01000882.1	D2_contig_19158
649	673	92.27	78.76	47.97	JWIN01000883.1	D2_contig_102920
922	905	88.7	96.04	96.79	JWIN01000884.1	D2_contig_82960
290	294	95.92	30.21	99.66	JWIN01000884.1	D2_contig_122668
287	291	97.25	29.9	99.66	JWIN01000884.1	D2_contig_135019
583	592	98.31	60.73	99.83	JWIN01000884.1	D2_contig_82961
558	569	96.84	88.71	7.29	JWIN01000885.1	D2_contig_19744
571	581	98.28	85.61	13.59	JWIN01000886.1	D2_contig_21935
244	248	91.53	36.58	83.5	JWIN01000886.1	D2_contig_83059
498	506	95.85	48.16	99.8	JWIN01000887.1	D2_contig_70649
838	852	98.36	35.34	1.09	JWIN01000888.1	D2_contig_7572
1437	1461	98.36	60.61	1.87	JWIN01000888.1	D2_contig_7572
232	235	91.95	45.31	21.52	JWIN01000889.1	D2_contig_54512
168	170	98.82	26.92	40.67	JWIN01000890.1	D2_contig_91554
476	490	92.51	81.93	30.72	JWIN01000891.1	D2_contig_39963
366	372	98.39	62.99	52.25	JWIN01000891.1	D2_contig_88800
230	242	93.8	39.59	72.67	JWIN01000891.1	D2_contig_88799
1916	1948	98.36	93.65	96.25	JWIN01000892.1	D2_contig_4789
577	609	86.54	100	78.89	JWIN01000893.1	D2_contig_120123
539	547	98.54	93.41	62.09	JWIN01000893.1	D2_contig_54832
313	323	91.02	54.25	51.03	JWIN01000893.1	D2_contig_118745
301	307	89.58	52.17	13.2	JWIN01000893.1	D2_contig_37844
1340	1363	98.17	97.31	2.47	JWIN01000894.1	D2_contig_32730
729	741	98.38	100	11.07	JWIN01000895.1	D2_contig_50666
727	712	88.36	99.73	5.09	JWIN01000895.1	D2_contig_29482
1092	1110	98.38	100	9.26	JWIN01000896.1	D2_contig_23429
560	569	98.42	99.64	1.73	JWIN01000897.1	D2_contig_18945
518	526	98.48	99.62	1.77	JWIN01000898.1	D2_contig_45681
1708	1736	98.21	99.82	58.39	JWIN01000899.1	D2_contig_92157
730	742	97.84	99.86	2	JWIN01000900.1	D2_contig_4581
1116	1134	98.24	100	5.44	JWIN01000901.1	D2_contig_51039
1464	1488	98.39	96.7	25.48	JWIN01000902.1	D2_contig_40511
1683	1733	86.79	100	8.98	JWIN01000903.1	D2_contig_15630
1618	1645	97.93	96.14	8.43	JWIN01000903.1	D2_contig_15629
721	733	96.59	100	1.17	JWIN01000904.1	D2_contig_32272
1092	1110	98.38	100	0.8	JWIN01000906.1	D2_contig_27167
713	725	98.34	100	14.47	JWIN01000908.1	D2_contig_91816
543	552	98.37	100	6.05	JWIN01000909.1	D2_contig_5883
540	548	91.11	99.45	5.93	JWIN01000909.1	D2_contig_5884
543	553	89.96	100	1.39	JWIN01000909.1	D2_contig_5885
543	552	93.12	100	52.67	JWIN01000909.1	D2_contig_91791
540	546	93.99	99.45	57.59	JWIN01000909.1	D2_contig_91792
2820	2867	98.36	100	3.59	JWIN01000910.1	D2_contig_22636
133	135	98.52	7.45	1.41	JWIN01000911.1	D2_contig_24082
733	745	98.26	41.06	74.13	JWIN01000911.1	D2_contig_131653
154	156	98.72	8.63	15.52	JWIN01000911.1	D2_contig_131653
2063	2098	97.95	100	1.98	JWIN01000912.1	D2_contig_54222
1270	1291	98.37	100	14.66	JWIN01000913.1	D2_contig_80299
684	695	98.42	99.56	0.75	JWIN01000914.1	D2_contig_3099
329	335	98.21	55.02	1.66	JWIN01000915.1	D2_contig_45774
521	530	98.3	100	0.28	JWIN01000916.1	D2_contig_10978
131	133	98.5	25.59	22.97	JWIN01000917.1	D2_contig_103578
268	272	90.07	52.34	0.78	JWIN01000917.1	D2_contig_26475
340	345	98.55	66.41	2.69	JWIN01000917.1	D2_contig_14282
635	649	86.61	89.56	3.62	JWIN01000918.1	D2_contig_21704
635	646	87.8	89.56	0.46	JWIN01000918.1	D2_contig_646
560	569	98.42	100	1.12	JWIN01000919.1	D2_contig_9188
205	208	94.71	29	96.3	JWIN01000920.1	D2_contig_79343
276	281	94.66	39.04	60.3	JWIN01000920.1	D2_contig_42825
901	916	98.25	100	2.21	JWIN01000921.1	D2_contig_42305
652	664	89.32	98.19	25.54	JWIN01000922.1	D2_contig_42398
350	355	98.03	61.73	85.13	JWIN01000923.1	D2_contig_107506
301	293	90.88	53.09	82.77	JWIN01000923.1	D2_contig_98391
1643	1670	98.38	97.57	10.76	JWIN01000924.1	D2_contig_12192
717	728	98.21	18.42	99.86	JWIN01000925.1	D2_contig_113620
274	278	98.2	7.04	99.64	JWIN01000925.1	D2_contig_131091
236	239	98.33	6.06	99.58	JWIN01000925.1	D2_contig_136550
270	274	98.54	6.94	99.64	JWIN01000925.1	D2_contig_128043
223	226	98.67	5.73	99.56	JWIN01000925.1	D2_contig_116392
157	159	98.11	4.03	31.36	JWIN01000925.1	D2_contig_93948
152	155	98.06	3.91	30.57	JWIN01000925.1	D2_contig_93948
502	510	98.43	58.71	2	JWIN01000926.1	D2_contig_9563
217	220	98.64	25.38	0.86	JWIN01000926.1	D2_contig_9563
2099	2134	98.36	96.2	27.2	JWIN01000927.1	D2_contig_45026
2685	2729	98.17	99.81	3.53	JWIN01000929.1	D2_contig_7491
417	424	98.35	30.96	29.42	JWIN01000931.1	D2_contig_97798
366	428	85.28	27.17	29.7	JWIN01000931.1	D2_contig_97798
1606	1645	95.68	97.51	26.04	JWIN01000932.1	D2_contig_72725
298	301	85.86	56.65	44.46	JWIN01000933.1	D2_contig_34877
204	207	98.55	38.78	99.52	JWIN01000933.1	D2_contig_102093
1261	1282	98.28	100	3.4	JWIN01000934.1	D2_contig_51106
553	562	98.22	100	0.7	JWIN01000935.1	D2_contig_15460
266	271	96.31	43.82	94.76	JWIN01000936.1	D2_contig_129307
701	712	98.46	100	7.17	JWIN01000937.1	D2_contig_65939
667	684	87.34	95.15	6.47	JWIN01000937.1	D2_contig_39336
921	937	98.19	100	1.07	JWIN01000938.1	D2_contig_8604
1458	1498	95.99	99.86	1.17	JWIN01000939.1	D2_contig_7053
888	903	98.34	100	0.48	JWIN01000940.1	D2_contig_10978
1683	1711	98.19	100	5.75	JWIN01000941.1	D2_contig_45681
406	416	89.66	24.12	0.93	JWIN01000941.1	D2_contig_4673
523	531	98.49	89.71	13.17	JWIN01000942.1	D2_contig_55219
1700	1728	98.26	95.29	5.63	JWIN01000943.1	D2_contig_117
1501	1526	98.1	97.47	4.21	JWIN01000944.1	D2_contig_3161
1393	1409	88.46	90.45	3.29	JWIN01000944.1	D2_contig_23410
1047	1064	98.12	100	3.42	JWIN01000946.1	D2_contig_55183
458	465	95.05	73.52	69.51	JWIN01000947.1	D2_contig_111684
209	219	91.32	33.55	32.74	JWIN01000947.1	D2_contig_111684
699	711	98.31	100	9.51	JWIN01000948.1	D2_contig_55191
1463	1487	98.25	100	28.78	JWIN01000949.1	D2_contig_70944
557	566	98.41	100	0.71	JWIN01000950.1	D2_contig_10695
617	627	98.41	100	4.9	JWIN01000951.1	D2_contig_54675
744	763	87.17	99.2	0.54	JWIN01000952.1	D2_contig_1798
750	762	98.43	100	10.5	JWIN01000952.1	D2_contig_68819
2653	2697	97.7	100	78.91	JWIN01000953.1	D2_contig_89382
752	764	98.43	94.71	1.81	JWIN01000954.1	D2_contig_48976
1696	1724	98.26	100	2.28	JWIN01000955.1	D2_contig_26406
491	497	94.99	85.39	93.77	JWIN01000956.1	D2_contig_92044
571	580	98.45	86.78	3.46	JWIN01000957.1	D2_contig_5269
112	113	99.12	17.02	40.36	JWIN01000957.1	D2_contig_49709
112	113	97.35	17.02	42.48	JWIN01000957.1	D2_contig_49710
837	835	94.84	97.1	5.86	JWIN01000958.1	D2_contig_22922
3076	3127	98.31	100	1.68	JWIN01000959.1	D2_contig_9230
1621	1648	98.36	100	3.89	JWIN01000961.1	D2_contig_47439
693	704	98.44	97.88	6.68	JWIN01000962.1	D2_contig_42771
398	404	98.51	25.96	10.85	JWIN01000963.1	D2_contig_46820
643	654	98.17	90.56	18.04	JWIN01000964.1	D2_contig_56985
921	937	98.29	100	1.2	JWIN01000965.1	D2_contig_7572
790	777	84.52	100	15.49	JWIN01000966.1	D2_contig_23033
313	313	88.68	39.62	85.52	JWIN01000966.1	D2_contig_42710
1174	1193	98.32	100	1.22	JWIN01000967.1	D2_contig_4563
462	469	98.29	92.03	1.62	JWIN01000968.1	D2_contig_25454
1306	1328	98.34	100	1.49	JWIN01000969.1	D2_contig_25984
521	529	98.3	99.81	65.31	JWIN01000970.1	D2_contig_64128
491	499	93.99	67.72	37.83	JWIN01000971.1	D2_contig_45250
1210	1230	98.21	100	3.16	JWIN01000972.1	D2_contig_11800
153	155	94.19	24.84	78.28	JWIN01000973.1	D2_contig_129467
348	353	98.3	56.49	99.72	JWIN01000973.1	D2_contig_101825
852	866	98.38	100	1.67	JWIN01000975.1	D2_contig_57627
223	226	98.67	40.47	99.56	JWIN01000976.1	D2_contig_99731
324	329	85.45	27.3	4.35	JWIN01000977.1	D2_contig_78458
510	521	94.24	42.97	99.81	JWIN01000977.1	D2_contig_4088
1063	1080	98.06	100	90.53	JWIN01000978.1	D2_contig_83229
1769	1799	98.22	100	4.29	JWIN01000979.1	D2_contig_16598
810	824	98.3	100	7.57	JWIN01000980.1	D2_contig_80781
292	296	96.62	49.66	34.58	JWIN01000981.1	D2_contig_6636
231	234	98.72	39.29	10.11	JWIN01000981.1	D2_contig_112957
553	562	98.22	100	3.09	JWIN01000982.1	D2_contig_52219
640	651	98.31	100	1.27	JWIN01000983.1	D2_contig_20649
822	836	98.33	100	0.5	JWIN01000985.1	D2_contig_16682
475	483	98.14	79.43	8.64	JWIN01000986.1	D2_contig_15751
1076	1094	98.35	100	9.14	JWIN01000987.1	D2_contig_28751
1120	1139	98.33	100	20.15	JWIN01000988.1	D2_contig_16368
442	449	98.22	86.84	3.85	JWIN01000989.1	D2_contig_47747
1822	1852	98.38	99.02	12.12	JWIN01000990.1	D2_contig_5404
256	260	98.08	48.03	47.71	JWIN01000991.1	D2_contig_113310
240	242	95.88	45.03	84.91	JWIN01000991.1	D2_contig_102435
2068	2102	98.33	100	4.75	JWIN01000992.1	D2_contig_14186
688	700	98.29	100	1.37	JWIN01000993.1	D2_contig_20649
169	171	98.83	5.46	1.71	JWIN01000994.1	D2_contig_12584
168	170	94.12	5.42	0.4	JWIN01000994.1	D2_contig_4537
2424	2430	86.36	78.27	47.1	JWIN01000994.1	D2_contig_47374
2937	2986	98.33	94.83	47.2	JWIN01000994.1	D2_contig_32359
2698	2743	98.32	100	2.74	JWIN01000996.1	D2_contig_35614
3080	3131	98.21	99.84	3.85	JWIN01000997.1	D2_contig_22260
1270	1291	98.37	100	36.36	JWIN01000998.1	D2_contig_18236
404	409	89.32	31.81	4.55	JWIN01000998.1	D2_contig_53640
2545	2587	98.18	99.88	12.48	JWIN01000999.1	D2_contig_37357
1881	1912	98.38	100	2.24	JWIN01001000.1	D2_contig_8180
519	528	98.3	100	3.88	JWIN01001001.1	D2_contig_37874
1593	1619	97.96	100	34.86	JWIN01001002.1	D2_contig_44913
1986	2019	98.37	100	2.94	JWIN01001003.1	D2_contig_552
1065	1083	98.25	52.96	30.71	JWIN01001004.1	D2_contig_77420
986	995	84.65	49.03	0.55	JWIN01001004.1	D2_contig_12380
218	214	94.57	10.84	99.53	JWIN01001004.1	D2_contig_132790
217	220	98.64	10.79	99.55	JWIN01001004.1	D2_contig_132791
738	740	86.65	36.7	20.99	JWIN01001004.1	D2_contig_77420
264	269	98.14	26.14	27.09	JWIN01001005.1	D2_contig_70986
1335	1359	97.65	99.4	3.26	JWIN01001007.1	D2_contig_29749
2499	2540	97.91	99.84	3.47	JWIN01001008.1	D2_contig_47904
1098	1117	98.3	86.05	32.6	JWIN01001009.1	D2_contig_73277
3378	3434	98.19	100	42.21	JWIN01001010.1	D2_contig_63497
1072	1090	98.35	95.63	35.83	JWIN01001011.1	D2_contig_103187
690	702	98.29	100	5.08	JWIN01001013.1	D2_contig_5742
1232	1253	98.32	100	1.04	JWIN01001014.1	D2_contig_18751
561	570	98.25	100	6.32	JWIN01001015.1	D2_contig_2765
983	999	98.3	100	9.46	JWIN01001016.1	D2_contig_39030
625	635	98.43	100	11.24	JWIN01001017.1	D2_contig_39054
1352	1374	98.4	100	1.71	JWIN01001018.1	D2_contig_32285
1470	1493	98.33	95.15	99.93	JWIN01001019.1	D2_contig_81713
1805	1835	98.31	100	70.69	JWIN01001020.1	D2_contig_41905
649	666	84.67	93.25	1.08	JWIN01001021.1	D2_contig_25954
495	504	97.62	71.12	6.37	JWIN01001021.1	D2_contig_41190
226	228	93.01	38.5	60.8	JWIN01001022.1	D2_contig_6011
341	345	95.09	51.05	68.86	JWIN01001023.1	D2_contig_5105
1436	1460	98.29	100	13.18	JWIN01001024.1	D2_contig_56295
915	930	98.28	100	2.28	JWIN01001025.1	D2_contig_11177
461	468	98.08	92.2	40.87	JWIN01001028.1	D2_contig_57797
178	181	98.34	30.12	29.19	JWIN01001029.1	D2_contig_30112
298	303	98.35	50.42	48.87	JWIN01001029.1	D2_contig_30112
701	712	98.46	81.61	6.28	JWIN01001030.1	D2_contig_17029
969	985	98.38	96.04	0.29	JWIN01001031.1	D2_contig_6314
2213	2250	98.22	100	11.52	JWIN01001032.1	D2_contig_15629
1043	943	79.94	47.13	4.89	JWIN01001032.1	D2_contig_15630
590	607	86.27	26.66	3.14	JWIN01001032.1	D2_contig_15630
1487	1512	98.35	100	4.25	JWIN01001033.1	D2_contig_27895
714	734	96.87	100	18.9	JWIN01001034.1	D2_contig_35483
343	348	98.56	48.04	4.12	JWIN01001034.1	D2_contig_69699
817	829	98.19	100	8.2	JWIN01001035.1	D2_contig_43038
787	765	89.72	100	22.9	JWIN01001036.1	D2_contig_43736
764	776	98.45	99.87	4.89	JWIN01001037.1	D2_contig_25841
765	784	90.56	100	10.11	JWIN01001037.1	D2_contig_70678
471	477	91.46	90.4	16.01	JWIN01001038.1	D2_contig_70403
967	983	98.07	100	14.01	JWIN01001040.1	D2_contig_54039
566	578	85.34	58.53	4.9	JWIN01001040.1	D2_contig_30739
1554	1579	98.35	83.59	81.02	JWIN01001041.1	D2_contig_81813
1054	1071	98.13	99.81	1.41	JWIN01001042.1	D2_contig_26406
2695	2656	94.08	64.08	99.96	JWIN01001043.1	D2_contig_113627
1101	1119	98.39	26.18	2.39	JWIN01001043.1	D2_contig_24171
513	521	98.46	100	56.08	JWIN01001044.1	D2_contig_129647
1120	1139	98.16	100	35.48	JWIN01001045.1	D2_contig_25635
3296	3351	98.27	100	9.17	JWIN01001047.1	D2_contig_50686
600	609	98.36	99.5	1.32	JWIN01001048.1	D2_contig_74021
2513	2555	98.24	100	3.37	JWIN01001049.1	D2_contig_26406
189	192	95.83	29.39	60.95	JWIN01001051.1	D2_contig_99410
2124	2153	95.09	99.86	14.3	JWIN01001052.1	D2_contig_20824
873	888	98.31	100	9.24	JWIN01001053.1	D2_contig_22816
1166	1185	98.4	100	11.76	JWIN01001054.1	D2_contig_24716
1007	1024	98.34	100	1.98	JWIN01001055.1	D2_contig_7719
547	555	98.2	100	5.63	JWIN01001056.1	D2_contig_28192
3765	3828	98.22	99.95	4.26	JWIN01001058.1	D2_contig_18216
1093	1111	98.38	96.64	92.05	JWIN01001059.1	D2_contig_77283
1995	2028	98.37	99.95	11.27	JWIN01001061.1	D2_contig_739
567	596	92.95	74.9	99.83	JWIN01001062.1	D2_contig_80920
2637	2681	98.21	100	4.11	JWIN01001063.1	D2_contig_3814
1520	1545	98.25	100	4.2	JWIN01001064.1	D2_contig_31249
1575	1601	98.31	100	2.66	JWIN01001065.1	D2_contig_18287
731	743	98.38	100	1.57	JWIN01001066.1	D2_contig_38906
621	631	98.42	100	1.7	JWIN01001067.1	D2_contig_30248
316	321	98.13	61.6	5.39	JWIN01001068.1	D2_contig_79495
1254	1275	98.35	100	3.58	JWIN01001069.1	D2_contig_27895
942	957	98.12	100	1.37	JWIN01001071.1	D2_contig_1933
560	570	98.25	100	7.4	JWIN01001072.1	D2_contig_57301
1764	1793	98.38	100	1.31	JWIN01001074.1	D2_contig_16683
1016	1032	98.45	99.71	77.3	JWIN01001075.1	D2_contig_51983
72	73	98.63	3.62	33.03	JWIN01001076.1	D2_contig_62629
1988	2021	98.22	100	8.43	JWIN01001076.1	D2_contig_7861
688	696	93.41	100	84.77	JWIN01001077.1	D2_contig_47132
162	163	92.07	23.55	57.19	JWIN01001077.1	D2_contig_104322
518	492	82.67	100	4.24	JWIN01001078.1	D2_contig_38144
518	520	90.46	100	11.05	JWIN01001078.1	D2_contig_59239
2344	2383	98.32	98.4	33.18	JWIN01001079.1	D2_contig_88097
1398	1422	98.31	100	6.96	JWIN01001080.1	D2_contig_12597
94	95	98.95	14.29	44.19	JWIN01001081.1	D2_contig_125346
94	95	97.89	14.29	43.98	JWIN01001081.1	D2_contig_135216
247	251	98.41	37.54	4.69	JWIN01001081.1	D2_contig_37013
164	166	98.8	24.92	2.79	JWIN01001081.1	D2_contig_95702
1567	1593	98.31	100	2.04	JWIN01001082.1	D2_contig_7572
222	222	96.89	5.41	99.55	JWIN01001083.1	D2_contig_118362
3871	3935	98.14	94.28	4.78	JWIN01001083.1	D2_contig_12765
1730	1759	97.84	100	11.32	JWIN01001084.1	D2_contig_57632
670	681	98.09	100	18.82	JWIN01001085.1	D2_contig_62896
1278	1299	98.31	100	12.76	JWIN01001086.1	D2_contig_28995
2254	2292	98.21	100	56.83	JWIN01001087.1	D2_contig_105984
611	622	98.23	100	17.74	JWIN01001089.1	D2_contig_48399
97	102	94.12	15.88	0.11	JWIN01001089.1	D2_contig_5186
438	445	96.18	65.28	89.54	JWIN01001090.1	D2_contig_85417
1461	1485	98.38	99.93	1.1	JWIN01001091.1	D2_contig_224
4234	4304	98.35	99.11	27.17	JWIN01001092.1	D2_contig_8524
741	753	98.41	99.73	1.05	JWIN01001093.1	D2_contig_31922
1158	1165	96.09	91.83	51.14	JWIN01001094.1	D2_contig_16424
1750	1779	98.37	100	11.45	JWIN01001095.1	D2_contig_15170
969	985	98.27	100	12.19	JWIN01001096.1	D2_contig_72711
898	912	98.36	99.89	6.34	JWIN01001097.1	D2_contig_52006
2072	2106	98.1	100	26.87	JWIN01001098.1	D2_contig_57759
1068	1086	98.34	100	4.49	JWIN01001099.1	D2_contig_64811
3792	3855	98.37	100	4.87	JWIN01001100.1	D2_contig_1015
939	955	98.32	100	4.25	JWIN01001101.1	D2_contig_8018
1068	1085	98.43	99.72	85.7	JWIN01001102.1	D2_contig_63057
1505	1529	96.6	99.93	16.68	JWIN01001105.1	D2_contig_62581
239	243	92.18	15.87	99.59	JWIN01001105.1	D2_contig_121910
915	931	98.28	100	3.53	JWIN01001106.1	D2_contig_32283
1655	1683	98.28	100	1.25	JWIN01001107.1	D2_contig_224
555	564	98.4	100	36.46	JWIN01001108.1	D2_contig_50103
816	829	98.43	94.23	3.06	JWIN01001109.1	D2_contig_67388
2748	2793	98.28	100	1.59	JWIN01001110.1	D2_contig_667
434	441	98.41	35.63	14.65	JWIN01001111.1	D2_contig_16851
90	91	94.51	7.39	3.07	JWIN01001111.1	D2_contig_71709
514	522	98.08	99.42	13.27	JWIN01001112.1	D2_contig_20054
1012	1029	98.35	100	9.18	JWIN01001113.1	D2_contig_41081
1012	1028	90.18	100	17.68	JWIN01001113.1	D2_contig_56269
541	550	96.18	100	9.11	JWIN01001114.1	D2_contig_23175
405	413	92.98	75.28	99.76	JWIN01001115.1	D2_contig_68602
400	406	98.52	46.03	99.75	JWIN01001116.1	D2_contig_122228
2020	2054	98.3	100	2.1	JWIN01001117.1	D2_contig_8369
611	621	98.39	100	2.68	JWIN01001118.1	D2_contig_51789
975	991	98.28	95.49	4.9	JWIN01001119.1	D2_contig_8496
617	627	98.41	100	2.04	JWIN01001120.1	D2_contig_117
524	533	98.31	100	3.08	JWIN01001121.1	D2_contig_46936
438	445	89.11	83.59	0.77	JWIN01001121.1	D2_contig_12919
1463	1487	98.32	100	8.58	JWIN01001122.1	D2_contig_46936
1454	1477	87.14	99.38	2.56	JWIN01001122.1	D2_contig_12919
656	666	98.2	100	0.64	JWIN01001123.1	D2_contig_49442
1608	1635	98.29	97.69	17.93	JWIN01001124.1	D2_contig_20068
562	559	84.21	100	5.44	JWIN01001125.1	D2_contig_38702
195	198	98.48	14.13	38.67	JWIN01001126.1	D2_contig_122206
190	193	98.45	13.77	37.7	JWIN01001126.1	D2_contig_122206
1184	1203	98.09	96.42	3.96	JWIN01001127.1	D2_contig_30968
549	558	95.88	100	43.36	JWIN01001128.1	D2_contig_25050
128	130	95.38	23.32	16.46	JWIN01001128.1	D2_contig_33762
595	605	98.18	92.97	41.24	JWIN01001129.1	D2_contig_56472
1124	1141	98.16	95.99	6.41	JWIN01001130.1	D2_contig_27
745	756	98.15	99.6	19.22	JWIN01001132.1	D2_contig_49148
2462	2504	98.16	90.58	3.2	JWIN01001133.1	D2_contig_7572
205	208	97.6	7.54	92.44	JWIN01001133.1	D2_contig_125649
217	220	98.64	7.98	99.55	JWIN01001133.1	D2_contig_125650
668	686	96.65	89.42	22.56	JWIN01001134.1	D2_contig_76815
1110	1129	98.23	100	4.57	JWIN01001135.1	D2_contig_3338
3735	3794	98.18	99.95	8.71	JWIN01001136.1	D2_contig_30054
296	303	90.76	36.91	60	JWIN01001137.1	D2_contig_74348
313	321	88.27	39.03	67.44	JWIN01001137.1	D2_contig_74349
339	350	89.43	42.27	99.15	JWIN01001137.1	D2_contig_64177
458	466	94.21	57.11	27.85	JWIN01001137.1	D2_contig_64173
1982	2014	97.82	100	9.36	JWIN01001138.1	D2_contig_8958
3514	3572	95.97	100	75.18	JWIN01001139.1	D2_contig_96377
500	506	91.55	100	2.72	JWIN01001140.1	D2_contig_18886
500	509	98.23	100	2.77	JWIN01001140.1	D2_contig_19437
6119	6221	98.3	100	8.21	JWIN01001141.1	D2_contig_26406
812	825	97.94	21.33	10.7	JWIN01001142.1	D2_contig_54665
318	323	98.45	8.36	99.69	JWIN01001142.1	D2_contig_72573
318	320	90.77	8.36	99.69	JWIN01001142.1	D2_contig_72574
2725	2772	97.58	71.6	35.94	JWIN01001142.1	D2_contig_54665
3537	3599	98.06	99.63	9.73	JWIN01001143.1	D2_contig_20741
3433	3490	98.28	99.97	6.06	JWIN01001144.1	D2_contig_20894
3105	3115	95.47	100	28.06	JWIN01001145.1	D2_contig_28633
157	160	98.12	20.93	48.34	JWIN01001146.1	D2_contig_77189
216	219	97.72	28.8	99.55	JWIN01001146.1	D2_contig_120097
476	484	98.14	77.78	5.21	JWIN01001147.1	D2_contig_6528
691	706	90.7	98.29	26.94	JWIN01001148.1	D2_contig_94904
571	571	86.38	81.22	29.09	JWIN01001148.1	D2_contig_84222
85	86	98.84	10	1.41	JWIN01001149.1	D2_contig_72435
292	296	95.96	34.35	99.66	JWIN01001149.1	D2_contig_77293
292	296	98.65	34.35	99.66	JWIN01001149.1	D2_contig_85680
523	532	98.31	61.53	8.7	JWIN01001149.1	D2_contig_72435
462	470	98.3	88.85	1.87	JWIN01001150.1	D2_contig_36869
1037	1054	98.39	95.84	1.35	JWIN01001151.1	D2_contig_7572
1828	1859	98.33	100	97.13	JWIN01001152.1	D2_contig_101621
1590	1614	97.83	100	40.61	JWIN01001153.1	D2_contig_82563
3388	3445	97.94	99.38	8.23	JWIN01001154.1	D2_contig_20073
3896	3961	98.26	100	8.18	JWIN01001155.1	D2_contig_47872
2904	2953	98	100	35.5	JWIN01001156.1	D2_contig_52429
777	795	97.48	95.22	1.52	JWIN01001157.1	D2_contig_4340
3952	4013	98.03	100	17.33	JWIN01001158.1	D2_contig_51789
1444	1458	97.89	95.06	97.26	JWIN01001159.1	D2_contig_88900
236	239	87.92	15.54	25.51	JWIN01001159.1	D2_contig_112544
100	102	98.04	6.58	19.54	JWIN01001159.1	D2_contig_112543
2118	2153	97.96	100	5.67	JWIN01001160.1	D2_contig_61686
1838	1871	98.08	97.61	77.63	JWIN01001161.1	D2_contig_88557
211	214	98.6	12	53.63	JWIN01001162.1	D2_contig_123581
211	214	96.73	12	54.73	JWIN01001162.1	D2_contig_126944
1493	1517	98.42	84.93	5.44	JWIN01001162.1	D2_contig_8780
947	962	97.4	100	20.06	JWIN01001163.1	D2_contig_11456
2644	2690	97.81	100	2.24	JWIN01001164.1	D2_contig_16248
911	921	97.19	100	1.32	JWIN01001165.1	D2_contig_1933
1012	989	93.28	100	32.1	JWIN01001166.1	D2_contig_52194
1563	1589	98.36	100	25.6	JWIN01001167.1	D2_contig_3665
2192	2228	98.25	100	3.32	JWIN01001168.1	D2_contig_22661
1473	1496	98.06	91.32	49.54	JWIN01001169.1	D2_contig_94550
353	358	98.04	25.69	20.48	JWIN01001170.1	D2_contig_42511
616	627	87.58	44.83	0.63	JWIN01001170.1	D2_contig_7459
452	460	80.85	32.9	67.75	JWIN01001170.1	D2_contig_121804
159	162	88.27	11.57	5.59	JWIN01001170.1	D2_contig_46116
309	314	98.41	15.19	99.68	JWIN01001171.1	D2_contig_119643
318	356	89.04	15.63	99.72	JWIN01001171.1	D2_contig_86366
585	594	98.48	28.76	99.83	JWIN01001171.1	D2_contig_88365
2373	2412	98.26	100	5.44	JWIN01001172.1	D2_contig_19140
1203	1223	98.2	100	8.19	JWIN01001173.1	D2_contig_36352
864	879	98.29	100	3.58	JWIN01001174.1	D2_contig_41324
2296	2330	97.86	96.39	8.67	JWIN01001175.1	D2_contig_69534
607	617	97.24	98.38	2.07	JWIN01001176.1	D2_contig_19753
485	493	98.38	61.08	7.5	JWIN01001177.1	D2_contig_10537
262	266	96.99	33	99.63	JWIN01001177.1	D2_contig_110895
262	267	97	33	99.63	JWIN01001177.1	D2_contig_72640
179	181	92.82	22.54	51.42	JWIN01001177.1	D2_contig_99340
97	99	97.98	12.22	1.51	JWIN01001177.1	D2_contig_10537
1867	1898	97.95	100	11.56	JWIN01001178.1	D2_contig_27119
622	633	98.26	91.74	1.24	JWIN01001179.1	D2_contig_9188
2421	2462	98.25	96.72	8.22	JWIN01001180.1	D2_contig_46190
1253	1274	98.27	100	51.29	JWIN01001181.1	D2_contig_87391
207	210	98.57	16.9	99.53	JWIN01001182.1	D2_contig_110648
232	235	98.72	18.94	40.87	JWIN01001182.1	D2_contig_61785
961	979	98.06	100	9.63	JWIN01001183.1	D2_contig_12068
2446	2482	90.49	99.51	25.05	JWIN01001184.1	D2_contig_43404
458	509	89.98	18.63	99.8	JWIN01001184.1	D2_contig_104087
1737	1767	98.13	100	2.11	JWIN01001185.1	D2_contig_16366
2442	2488	97.99	100	93.25	JWIN01001186.1	D2_contig_113454
590	600	98.17	73.29	4.29	JWIN01001187.1	D2_contig_10704
143	146	97.95	17.76	1.04	JWIN01001187.1	D2_contig_10704
2015	2048	98.39	100	2.75	JWIN01001188.1	D2_contig_16307
702	714	98.04	100	3.32	JWIN01001189.1	D2_contig_8958
663	673	98.22	100	1.31	JWIN01001190.1	D2_contig_20649
1159	1178	97.63	65.74	63.44	JWIN01001191.1	D2_contig_95183
186	189	98.41	6.99	0.33	JWIN01001193.1	D2_contig_46283
707	731	96.72	26.58	99.46	JWIN01001193.1	D2_contig_80847
1725	1753	98.4	64.85	2.86	JWIN01001193.1	D2_contig_35011
1080	1097	97.99	55.19	9.54	JWIN01001194.1	D2_contig_70895
386	392	98.21	19.72	99.75	JWIN01001194.1	D2_contig_116842
386	373	89.77	19.72	99.73	JWIN01001194.1	D2_contig_132011
538	547	98.17	27.49	35.06	JWIN01001194.1	D2_contig_91591
304	311	96.14	49.43	14.29	JWIN01001195.1	D2_contig_47217
3042	3092	98.09	100	2.81	JWIN01001196.1	D2_contig_14918
814	849	94.24	70.05	11.57	JWIN01001197.1	D2_contig_33986
155	157	98.73	13.34	2.14	JWIN01001197.1	D2_contig_33986
726	739	87.6	100	1.28	JWIN01001198.1	D2_contig_7520
98	100	98	13.5	1.7	JWIN01001198.1	D2_contig_81148
723	739	89.65	99.59	5.38	JWIN01001198.1	D2_contig_21345
501	510	98.24	69.01	8.69	JWIN01001198.1	D2_contig_81148
538	547	98.17	100	7.16	JWIN01001199.1	D2_contig_560
485	496	97.58	84.35	5.56	JWIN01001200.1	D2_contig_15407
89	90	98.89	15.48	0.47	JWIN01001200.1	D2_contig_73890
2487	2524	98.14	99.88	34.78	JWIN01001201.1	D2_contig_68819
1399	1427	84.15	56.18	1.02	JWIN01001201.1	D2_contig_1798
1138	1152	93.2	100	62.64	JWIN01001202.1	D2_contig_51548
775	788	94.17	68.1	70.8	JWIN01001202.1	D2_contig_51549
458	465	97.85	40.25	55.89	JWIN01001202.1	D2_contig_51539
256	260	98.46	22.5	99.62	JWIN01001202.1	D2_contig_107638
251	255	95.29	22.06	99.61	JWIN01001202.1	D2_contig_54124
190	189	96.37	16.7	87.5	JWIN01001202.1	D2_contig_75340
101	103	98.06	8.88	12.38	JWIN01001202.1	D2_contig_51539
1439	1462	98.43	99.93	10.75	JWIN01001203.1	D2_contig_37874
3703	3764	98.25	98.77	74.2	JWIN01001204.1	D2_contig_65375
177	180	98.33	11.59	6.2	JWIN01001205.1	D2_contig_78224
146	148	97.97	9.56	19.5	JWIN01001205.1	D2_contig_101849
663	674	98.37	43.42	23.23	JWIN01001205.1	D2_contig_78224
460	466	93.59	30.12	61.4	JWIN01001205.1	D2_contig_101849
616	626	98.24	40.34	5.09	JWIN01001205.1	D2_contig_23067
2296	2334	98.16	100	3.69	JWIN01001206.1	D2_contig_4409
647	650	91.01	44.62	16.42	JWIN01001207.1	D2_contig_8501
594	606	92.92	40.97	99.84	JWIN01001207.1	D2_contig_26245
906	921	97.94	100	2.72	JWIN01001208.1	D2_contig_35064
669	680	97.94	100	9.89	JWIN01001209.1	D2_contig_63674
3512	3572	98.18	100	87.72	JWIN01001210.1	D2_contig_77596
2986	3036	98.25	100	46.49	JWIN01001211.1	D2_contig_32952
7484	7571	97.46	100	48.75	JWIN01001212.1	D2_contig_15170
752	764	98.43	100	4.16	JWIN01001213.1	D2_contig_19437
743	755	86.26	98.8	4.12	JWIN01001213.1	D2_contig_20314
1604	1630	98.4	49.91	4.38	JWIN01001214.1	D2_contig_30248
2252	2260	85.83	70.07	5.01	JWIN01001214.1	D2_contig_19506
1517	1542	98.38	47.2	4.14	JWIN01001214.1	D2_contig_30248
109	110	98.18	19.75	23.11	JWIN01001215.1	D2_contig_45254
959	975	98.15	100	12.76	JWIN01001216.1	D2_contig_63592
3447	3504	98.26	98.4	99.97	JWIN01001217.1	D2_contig_97955
463	471	98.3	33.17	1.43	JWIN01001218.1	D2_contig_18945
821	835	98.2	58.81	2.53	JWIN01001218.1	D2_contig_18945
1680	1705	97.72	88.37	4.49	JWIN01001219.1	D2_contig_61686
289	293	98.29	52.36	98.99	JWIN01001220.1	D2_contig_111719
175	177	98.87	31.7	5.39	JWIN01001220.1	D2_contig_73753
326	331	98.49	37.21	5.39	JWIN01001221.1	D2_contig_60222
543	550	84.09	61.99	34.14	JWIN01001221.1	D2_contig_60221
167	170	98.24	19.06	2.77	JWIN01001221.1	D2_contig_60222
429	436	97.94	48.97	7.1	JWIN01001221.1	D2_contig_60222
120	121	96.69	13.7	58.17	JWIN01001221.1	D2_contig_118558
120	121	95.87	13.7	58.74	JWIN01001221.1	D2_contig_118559
371	377	98.41	19.28	37.36	JWIN01001222.1	D2_contig_73260
1353	1398	93.64	70.32	9.33	JWIN01001222.1	D2_contig_82492
545	554	98.19	100	3.38	JWIN01001223.1	D2_contig_27119
664	675	98.37	100	60.05	JWIN01001224.1	D2_contig_64656
5036	5121	98.28	100	52.04	JWIN01001225.1	D2_contig_37669
766	778	98.46	86.46	98.36	JWIN01001226.1	D2_contig_118554
1270	1293	98.14	100	1.63	JWIN01001227.1	D2_contig_2499
880	895	97.77	100	3.63	JWIN01001228.1	D2_contig_3338
90	91	98.9	17.68	41.55	JWIN01001229.1	D2_contig_108811
90	87	94.51	17.68	40.47	JWIN01001229.1	D2_contig_133697
509	520	88	100	4.48	JWIN01001229.1	D2_contig_38144
509	511	88.7	100	18.54	JWIN01001229.1	D2_contig_82214
443	450	98.44	87.03	13.71	JWIN01001229.1	D2_contig_67051
809	822	98.3	100	9.99	JWIN01001231.1	D2_contig_28960
394	404	88.12	48.7	75.66	JWIN01001231.1	D2_contig_80675
4577	4653	98.22	98.54	12.54	JWIN01001232.1	D2_contig_4581
2315	2353	98.13	100	11.17	JWIN01001233.1	D2_contig_22037
347	352	97.16	53.22	99.72	JWIN01001234.1	D2_contig_102023
1559	1585	98.04	100	39.3	JWIN01001235.1	D2_contig_45401
358	364	83.79	22.96	0.51	JWIN01001235.1	D2_contig_10197
290	294	85.37	18.6	1.28	JWIN01001235.1	D2_contig_14390
1135	1155	98.1	99.91	18.21	JWIN01001236.1	D2_contig_82157
321	326	98.47	49.77	0.84	JWIN01001237.1	D2_contig_11800
260	264	98.48	40.31	99.62	JWIN01001237.1	D2_contig_120422
264	268	95.9	40.93	99.63	JWIN01001237.1	D2_contig_71953
110	112	98.21	17.05	0.29	JWIN01001237.1	D2_contig_11800
210	215	93.95	17.87	99.54	JWIN01001238.1	D2_contig_59049
209	211	95.28	17.79	99.53	JWIN01001238.1	D2_contig_9624
1686	1714	98.37	100	64.58	JWIN01001239.1	D2_contig_41597
646	657	98.33	100	8.02	JWIN01001240.1	D2_contig_29803
1074	1091	98.08	99.91	8.54	JWIN01001241.1	D2_contig_48635
657	643	87.09	70.72	30.07	JWIN01001242.1	D2_contig_1432
2579	2622	98.32	98.55	85.43	JWIN01001243.1	D2_contig_54661
168	170	97.65	5.04	70.54	JWIN01001244.1	D2_contig_45938
3190	3243	98.33	95.71	48.65	JWIN01001244.1	D2_contig_25342
302	307	93.81	56.24	14.06	JWIN01001245.1	D2_contig_100369
269	273	97.8	50.09	58.46	JWIN01001245.1	D2_contig_118057
536	562	85.41	99.81	14.62	JWIN01001245.1	D2_contig_59079
264	281	87.94	49.16	17.18	JWIN01001245.1	D2_contig_106113
170	172	98.84	31.66	17.05	JWIN01001245.1	D2_contig_100368
1316	1340	98.13	92.29	3.9	JWIN01001246.1	D2_contig_34000
2004	2039	98.14	100	6.3	JWIN01001247.1	D2_contig_7865
2606	2648	97.92	100	4.01	JWIN01001248.1	D2_contig_35446
1892	1923	98.39	100	19.23	JWIN01001249.1	D2_contig_12584
146	149	97.99	13.54	0.4	JWIN01001250.1	D2_contig_30248
805	818	98.41	74.68	2.2	JWIN01001250.1	D2_contig_30248
2744	2791	97.81	100	8.4	JWIN01001251.1	D2_contig_40672
537	546	98.35	100	0.55	JWIN01001252.1	D2_contig_16624
529	505	68.54	100	15.19	JWIN01001253.1	D2_contig_20631
2722	2700	93.96	99.93	14.23	JWIN01001254.1	D2_contig_39123
4015	4082	98.11	100	21.52	JWIN01001255.1	D2_contig_39123
951	967	98.24	54.94	54.05	JWIN01001256.1	D2_contig_88224
334	343	90.7	19.3	99.71	JWIN01001256.1	D2_contig_121256
440	447	98.21	25.42	10.99	JWIN01001256.1	D2_contig_83347
2005	2040	98.04	100	1.62	JWIN01001257.1	D2_contig_9220
2156	2190	97.95	100	1.45	JWIN01001258.1	D2_contig_14490
546	555	97.66	56.35	62.01	JWIN01001259.1	D2_contig_87740
448	455	97.58	46.23	65.56	JWIN01001259.1	D2_contig_92905
440	451	96.45	45.41	65.27	JWIN01001259.1	D2_contig_92904
1217	1178	93.6	100	15.37	JWIN01001260.1	D2_contig_2377
1214	1243	86.67	99.75	14.75	JWIN01001260.1	D2_contig_35914
179	178	95.58	14.71	79.82	JWIN01001260.1	D2_contig_109009
551	556	97.5	100	2.93	JWIN01001261.1	D2_contig_39123
1416	1439	98.4	99.86	7.5	JWIN01001262.1	D2_contig_62826
572	581	98.45	100	4.54	JWIN01001264.1	D2_contig_8979
2205	2241	98.39	71.73	16.74	JWIN01001265.1	D2_contig_25817
598	607	98.52	19.45	4.53	JWIN01001265.1	D2_contig_25817
939	955	98.32	97.1	43.89	JWIN01001266.1	D2_contig_75743
3665	3726	98.36	100	25.34	JWIN01001267.1	D2_contig_27496
383	389	98.46	23.43	2.79	JWIN01001268.1	D2_contig_18551
1124	1138	97.72	68.75	8.18	JWIN01001268.1	D2_contig_18551
1104	1127	97.43	81.42	3.94	JWIN01001269.1	D2_contig_12610
654	666	97	100	16.19	JWIN01001271.1	D2_contig_70984
522	558	81.74	68.24	16.19	JWIN01001272.1	D2_contig_37942
319	324	98.46	41.7	2.08	JWIN01001272.1	D2_contig_27896
2658	2702	98.19	100	28.63	JWIN01001273.1	D2_contig_64489
105	106	94.34	3.95	28.19	JWIN01001273.1	D2_contig_122142
2121	2153	97.96	99.11	1.2	JWIN01001274.1	D2_contig_24464
781	796	96.49	100	34.18	JWIN01001275.1	D2_contig_86867
2331	2370	98.14	100	8.8	JWIN01001276.1	D2_contig_17663
2479	2520	98.25	98.1	22.23	JWIN01001277.1	D2_contig_21707
518	526	97.91	100	8.37	JWIN01001278.1	D2_contig_18824
620	630	98.41	100	3.65	JWIN01001279.1	D2_contig_10445
596	603	86.49	96.13	1.38	JWIN01001279.1	D2_contig_16231
314	319	98.43	54.51	32.39	JWIN01001280.1	D2_contig_68097
573	582	97.77	99.48	21.9	JWIN01001280.1	D2_contig_57450
673	684	98.25	93.6	77.73	JWIN01001281.1	D2_contig_119196
217	221	98.19	31.13	4.13	JWIN01001282.1	D2_contig_37013
259	263	97.72	37.16	99.62	JWIN01001282.1	D2_contig_114102
224	227	96.04	32.14	99.56	JWIN01001282.1	D2_contig_133459
210	213	98.59	30.13	3.98	JWIN01001282.1	D2_contig_37013
770	783	87.99	100	17.16	JWIN01001283.1	D2_contig_92596
1204	1220	97.79	100	10.28	JWIN01001284.1	D2_contig_64234
509	517	92.9	100	5.01	JWIN01001285.1	D2_contig_51980
506	515	96.71	99.41	5.67	JWIN01001285.1	D2_contig_29855
2969	3015	98.18	100	27.45	JWIN01001286.1	D2_contig_36115
1616	1642	98.23	100	2.2	JWIN01001287.1	D2_contig_16307
2659	2703	98.26	95.2	33.71	JWIN01001288.1	D2_contig_116544
1465	1489	98.39	100	26.63	JWIN01001289.1	D2_contig_15751
794	806	98.14	100	5.79	JWIN01001290.1	D2_contig_18551
815	829	98.31	100	5.24	JWIN01001291.1	D2_contig_23652
815	823	88.34	100	7.67	JWIN01001291.1	D2_contig_23653
599	592	89.49	99.5	4.16	JWIN01001292.1	D2_contig_22922
548	543	95.69	100	2.02	JWIN01001293.1	D2_contig_17663
2030	2080	97.45	100	11.72	JWIN01001294.1	D2_contig_34177
3598	3658	98.09	100	80.08	JWIN01001295.1	D2_contig_96103
535	544	98.35	42.43	4.46	JWIN01001296.1	D2_contig_34876
266	273	95.6	21.09	99.64	JWIN01001296.1	D2_contig_118768
507	515	98.25	40.21	4.22	JWIN01001296.1	D2_contig_34876
109	110	97.27	8.64	0.9	JWIN01001296.1	D2_contig_34876
259	263	96.58	9.22	31.01	JWIN01001297.1	D2_contig_121107
2810	2841	94.82	100	65.15	JWIN01001297.1	D2_contig_70355
910	925	97.95	98.81	1	JWIN01001298.1	D2_contig_12276
2483	2528	97.35	100	2.1	JWIN01001299.1	D2_contig_16248
1301	1318	97.73	100	1.33	JWIN01001300.1	D2_contig_11488
3207	3262	97.85	100	3.54	JWIN01001301.1	D2_contig_3099
2215	2250	98.05	97.92	1.98	JWIN01001302.1	D2_contig_10517
356	358	97.23	43.1	90.63	JWIN01001303.1	D2_contig_109989
279	285	96.84	33.78	45.67	JWIN01001303.1	D2_contig_125695
495	503	98.21	59.93	7.85	JWIN01001303.1	D2_contig_68590
1110	1128	98.23	47.31	87.51	JWIN01001304.1	D2_contig_126081
887	896	89.88	37.81	99.89	JWIN01001304.1	D2_contig_123680
435	442	98.42	55.56	3.18	JWIN01001305.1	D2_contig_33279
279	280	96.11	35.63	99.64	JWIN01001305.1	D2_contig_104376
279	283	98.59	35.63	99.65	JWIN01001305.1	D2_contig_104377
118	120	98.33	15.07	0.86	JWIN01001305.1	D2_contig_33279
718	730	97.67	100	1.74	JWIN01001306.1	D2_contig_20073
1042	1035	91.97	100	20.18	JWIN01001307.1	D2_contig_24528
1031	1051	91.84	98.94	45.9	JWIN01001307.1	D2_contig_4084
393	399	97.49	36.25	0.22	JWIN01001308.1	D2_contig_625
367	372	97.32	33.86	99.73	JWIN01001308.1	D2_contig_128869
367	373	97.59	33.86	99.73	JWIN01001308.1	D2_contig_96906
336	341	98.53	31	54.56	JWIN01001308.1	D2_contig_72921
1881	1916	97.96	63.85	1.18	JWIN01001309.1	D2_contig_10570
946	962	98.34	32.11	0.59	JWIN01001309.1	D2_contig_10570
1559	1585	98.3	100	2.09	JWIN01001310.1	D2_contig_26406
1600	1627	98.22	100	97.72	JWIN01001311.1	D2_contig_95544
1654	1681	98.16	97.75	45.3	JWIN01001313.1	D2_contig_7864
2894	2949	98	100	3.77	JWIN01001314.1	D2_contig_7572
626	634	97.96	67.68	38.26	JWIN01001315.1	D2_contig_33616
339	351	89.17	36.65	49.79	JWIN01001315.1	D2_contig_75190
130	132	98.48	14.05	7.97	JWIN01001315.1	D2_contig_33616
122	124	98.39	7.25	3.9	JWIN01001316.1	D2_contig_62538
240	243	98.77	14.26	40.17	JWIN01001316.1	D2_contig_84537
241	251	94.02	14.32	99.6	JWIN01001316.1	D2_contig_95755
1217	1205	84.52	72.31	37.87	JWIN01001316.1	D2_contig_62538
138	140	98.57	8.2	23.14	JWIN01001316.1	D2_contig_84537
168	170	97.65	9.98	65.38	JWIN01001316.1	D2_contig_77737
168	170	98.82	9.98	65.38	JWIN01001316.1	D2_contig_77738
2136	2171	98.3	100	1.6	JWIN01001317.1	D2_contig_29354
1316	1336	97.53	57.14	91.13	JWIN01001318.1	D2_contig_106875
1257	1294	87.02	96.32	2.23	JWIN01001319.1	D2_contig_7520
1253	1259	87.69	96.02	9.17	JWIN01001319.1	D2_contig_21345
1211	1231	98.38	92.8	20.98	JWIN01001319.1	D2_contig_81148
252	256	95.31	31.11	99.61	JWIN01001320.1	D2_contig_101981
250	254	98.43	30.86	99.61	JWIN01001320.1	D2_contig_127621
261	265	98.49	32.22	99.62	JWIN01001320.1	D2_contig_105364
2262	2299	98.35	100	16.91	JWIN01001321.1	D2_contig_37874
198	201	84.73	8.75	0.64	JWIN01001321.1	D2_contig_50644
1042	1060	98.21	100	4.46	JWIN01001322.1	D2_contig_11452
565	574	89.46	54.22	8.85	JWIN01001322.1	D2_contig_87378
169	173	97.11	17.7	71.78	JWIN01001323.1	D2_contig_126935
811	824	97.33	84.92	41.76	JWIN01001323.1	D2_contig_88632
3046	3099	98.23	100	8.33	JWIN01001324.1	D2_contig_30248
660	668	91.21	100	5.58	JWIN01001325.1	D2_contig_17403
660	684	88.3	100	2.35	JWIN01001325.1	D2_contig_34231
3626	3687	98.24	100	4.87	JWIN01001326.1	D2_contig_26406
244	248	96.37	14.14	85.81	JWIN01001327.1	D2_contig_128071
218	221	98.64	12.63	84.03	JWIN01001327.1	D2_contig_79357
435	436	86.74	25.2	0.31	JWIN01001327.1	D2_contig_1798
1507	1486	93.2	87.31	10.4	JWIN01001327.1	D2_contig_10226
1152	1151	85.77	66.74	0.82	JWIN01001327.1	D2_contig_1798
1940	1957	93.6	100	31.88	JWIN01001328.1	D2_contig_79202
3454	3512	98.26	96.94	68.88	JWIN01001329.1	D2_contig_75598
107	108	99.07	15.31	5.54	JWIN01001330.1	D2_contig_92871
617	626	97.93	88.27	7.02	JWIN01001330.1	D2_contig_15407
4292	4298	95.41	97.68	6.14	JWIN01001331.1	D2_contig_1933
1560	1586	98.36	100	3.85	JWIN01001332.1	D2_contig_41629
4546	4620	98.25	99.3	17.11	JWIN01001333.1	D2_contig_51965
709	740	94.32	100	12.55	JWIN01001334.1	D2_contig_27262
521	531	93.05	84.3	32.54	JWIN01001335.1	D2_contig_77065
319	324	91.98	51.62	78.07	JWIN01001335.1	D2_contig_79522
290	294	92.54	46.93	99.66	JWIN01001335.1	D2_contig_104329
341	346	91.67	55.18	93.51	JWIN01001335.1	D2_contig_94383
821	836	98.09	100	42.37	JWIN01001336.1	D2_contig_88632
920	933	97.86	93.5	1.17	JWIN01001337.1	D2_contig_18446
1072	1105	88.96	100	11.16	JWIN01001338.1	D2_contig_41311
1001	1017	98.43	93.38	7.35	JWIN01001338.1	D2_contig_26095
1980	2012	98.06	95.47	99.95	JWIN01001339.1	D2_contig_76305
2311	2349	98.34	99.96	21.44	JWIN01001340.1	D2_contig_75667
430	437	98.4	46.69	99.77	JWIN01001341.1	D2_contig_46717
1893	1930	97.56	96.38	82.87	JWIN01001342.1	D2_contig_118256
1446	1470	98.1	100	1.77	JWIN01001343.1	D2_contig_2993
386	392	98.47	29	2.13	JWIN01001344.1	D2_contig_38832
299	303	96.7	22.46	99.67	JWIN01001344.1	D2_contig_112280
299	303	98.68	22.46	99.67	JWIN01001344.1	D2_contig_134357
696	707	98.44	52.29	3.85	JWIN01001344.1	D2_contig_38832
2127	2162	98.38	99.53	8.31	JWIN01001345.1	D2_contig_26973
419	425	98.59	64.36	2.67	JWIN01001346.1	D2_contig_21620
97	98	98.98	14.9	0.62	JWIN01001346.1	D2_contig_21620
1731	1750	97.67	100	18.67	JWIN01001347.1	D2_contig_57244
569	577	97.92	100	1.14	JWIN01001348.1	D2_contig_7853
1379	1348	92.86	100	4.16	JWIN01001349.1	D2_contig_7865
1329	1351	98.37	100	9.45	JWIN01001350.1	D2_contig_15635
1672	1692	96.88	44.49	18.34	JWIN01001351.1	D2_contig_85764
1793	1821	98.13	47.71	66.36	JWIN01001351.1	D2_contig_106883
566	584	94.18	89.84	39.51	JWIN01001352.1	D2_contig_104388
630	641	98.28	100	26.82	JWIN01001352.1	D2_contig_87315
315	320	98.44	9.86	1.1	JWIN01001353.1	D2_contig_35650
2767	2812	98.29	86.63	9.65	JWIN01001353.1	D2_contig_35650
3795	3859	98.11	100	15.96	JWIN01001354.1	D2_contig_41153
1774	1799	97.89	99.89	23.54	JWIN01001355.1	D2_contig_63592
301	306	98.37	23.52	3.71	JWIN01001356.1	D2_contig_60308
854	856	97	66.72	10.37	JWIN01001356.1	D2_contig_60308
1248	1269	98.35	100	8.88	JWIN01001357.1	D2_contig_15635
512	521	98.27	100	4.95	JWIN01001358.1	D2_contig_42771
1230	1249	98.24	100	1.6	JWIN01001359.1	D2_contig_7572
3422	3478	98.19	100	2.5	JWIN01001360.1	D2_contig_472
3430	3472	97.19	100	37.06	JWIN01001361.1	D2_contig_69446
1253	1274	98.35	100	3.33	JWIN01001362.1	D2_contig_32336
1622	1649	98.18	97.59	66.07	JWIN01001363.1	D2_contig_52863
532	541	98.34	100	1.76	JWIN01001364.1	D2_contig_117
508	515	98.06	17.74	5.14	JWIN01001365.1	D2_contig_24457
148	151	96.03	5.17	1.32	JWIN01001365.1	D2_contig_81526
1542	1568	97.83	53.86	10.97	JWIN01001365.1	D2_contig_15635
650	661	98.34	100	1.73	JWIN01001366.1	D2_contig_32336
2852	2897	97.96	97.87	11.05	JWIN01001367.1	D2_contig_78425
542	551	98.37	100	0.79	JWIN01001368.1	D2_contig_1933
684	696	98.13	86.04	7.17	JWIN01001369.1	D2_contig_32450
4274	4346	98.25	100	5.56	JWIN01001370.1	D2_contig_7572
1675	1703	97.71	100	9.87	JWIN01001371.1	D2_contig_8811
2488	2529	98.34	99.88	3.23	JWIN01001372.1	D2_contig_7572
386	392	98.21	15.67	8.51	JWIN01001373.1	D2_contig_34425
232	235	95.32	9.42	99.58	JWIN01001373.1	D2_contig_125152
232	235	98.72	9.42	99.58	JWIN01001373.1	D2_contig_125153
1631	1664	96.81	66.22	36.12	JWIN01001373.1	D2_contig_34425
840	853	98.01	34.1	56.83	JWIN01001373.1	D2_contig_77495
1416	1441	97.85	99.86	4.34	JWIN01001374.1	D2_contig_40672
855	869	98.39	100	4.73	JWIN01001375.1	D2_contig_19437
1895	1926	98.08	100	6.22	JWIN01001376.1	D2_contig_24725
2271	2308	98.01	93.3	65.27	JWIN01001378.1	D2_contig_59543
819	832	98.44	100	4.89	JWIN01001379.1	D2_contig_8648
149	151	98.68	10.83	4.81	JWIN01001380.1	D2_contig_33136
355	342	84.57	25.8	0.89	JWIN01001380.1	D2_contig_19103
1100	1119	97.77	79.94	35.66	JWIN01001380.1	D2_contig_33136
1439	1463	97.95	100	4.39	JWIN01001382.1	D2_contig_51882
2102	2137	98.22	81.79	18.59	JWIN01001383.1	D2_contig_70895
338	344	98.26	13.15	2.99	JWIN01001383.1	D2_contig_70895
135	137	96.35	24.15	64.93	JWIN01001384.1	D2_contig_61949
449	458	97.82	80.32	1.49	JWIN01001384.1	D2_contig_117
375	381	98.43	26.43	99.74	JWIN01001385.1	D2_contig_122177
128	130	97.69	9.02	10.75	JWIN01001385.1	D2_contig_65008
2833	2880	98.23	100	28.33	JWIN01001386.1	D2_contig_46014
626	636	96.7	91.25	9.55	JWIN01001387.1	D2_contig_64085
284	288	98.61	29.74	75	JWIN01001388.1	D2_contig_117228
284	287	95.83	29.74	70	JWIN01001388.1	D2_contig_117229
696	708	98.16	72.88	17.21	JWIN01001388.1	D2_contig_70984
213	217	98.16	16.12	37.74	JWIN01001390.1	D2_contig_61785
316	321	98.44	23.92	99.69	JWIN01001390.1	D2_contig_123796
734	719	90.74	100	6.4	JWIN01001391.1	D2_contig_20475
533	535	90.79	100	51.34	JWIN01001392.1	D2_contig_26481
266	269	92.96	49.91	37.99	JWIN01001392.1	D2_contig_26468
198	197	88.61	37.15	69.61	JWIN01001392.1	D2_contig_86028
393	396	87.75	49.75	78.88	JWIN01001393.1	D2_contig_135336
170	173	95.95	21.52	14.55	JWIN01001393.1	D2_contig_703
475	481	91.93	60.13	75.04	JWIN01001393.1	D2_contig_738
243	247	98.38	30.76	20.77	JWIN01001393.1	D2_contig_703
1011	1028	97.67	98.16	6.62	JWIN01001394.1	D2_contig_15170
225	228	97.81	21.55	99.56	JWIN01001396.1	D2_contig_115160
227	230	98.7	21.74	29.6	JWIN01001396.1	D2_contig_122578
548	555	95.33	100	53.88	JWIN01001397.1	D2_contig_104456
548	557	98.2	100	54.29	JWIN01001397.1	D2_contig_110665
3985	4050	98.32	99.92	12.28	JWIN01001398.1	D2_contig_9237
278	282	81.34	6.97	52.22	JWIN01001398.1	D2_contig_118478
924	939	98.4	24.5	99.89	JWIN01001399.1	D2_contig_95611
177	179	98.88	4.69	31.74	JWIN01001399.1	D2_contig_112782
274	279	98.21	7.27	49.47	JWIN01001399.1	D2_contig_112782
1802	1831	98.31	47.79	21.87	JWIN01001399.1	D2_contig_87819
627	638	98.12	26.81	2.99	JWIN01001400.1	D2_contig_32686
2093	2155	89.16	89.48	1.45	JWIN01001400.1	D2_contig_16531
1537	1563	98.08	65.71	7.33	JWIN01001400.1	D2_contig_32686
899	914	98.25	100	4.81	JWIN01001401.1	D2_contig_23155
569	577	97.06	35.63	2.73	JWIN01001402.1	D2_contig_48568
328	333	98.5	20.54	99.7	JWIN01001402.1	D2_contig_107777
328	334	91.62	20.54	99.7	JWIN01001402.1	D2_contig_120532
750	762	98.43	46.96	3.6	JWIN01001402.1	D2_contig_48568
1673	1697	98.06	69.97	2.28	JWIN01001403.1	D2_contig_16307
524	532	98.31	21.92	0.71	JWIN01001403.1	D2_contig_16307
3639	3699	98.22	100	30.3	JWIN01001404.1	D2_contig_34876
2579	2622	98.32	100	19.28	JWIN01001405.1	D2_contig_37874
673	684	98.39	100	2.01	JWIN01001406.1	D2_contig_22012
503	511	98.43	100	0.83	JWIN01001407.1	D2_contig_12095
104	106	98.11	15.76	37.86	JWIN01001408.1	D2_contig_49709
104	106	97.17	15.76	39.85	JWIN01001408.1	D2_contig_49710
581	590	98.47	88.03	3.52	JWIN01001408.1	D2_contig_5269
1511	1536	98.37	95.03	20.04	JWIN01001409.1	D2_contig_2377
1314	1336	98.28	76.4	9.6	JWIN01001410.1	D2_contig_18551
272	296	89.56	15.81	99.66	JWIN01001410.1	D2_contig_107824
272	276	98.55	15.81	99.64	JWIN01001410.1	D2_contig_107825
184	187	98.4	10.7	1.34	JWIN01001410.1	D2_contig_18551
132	134	98.51	16.08	10.25	JWIN01001411.1	D2_contig_120883
316	321	96.88	38.49	24.56	JWIN01001411.1	D2_contig_120883
2589	2618	82.46	89.15	1.87	JWIN01001412.1	D2_contig_1798
2896	2944	97.83	99.72	20.61	JWIN01001412.1	D2_contig_10226
2601	2642	98.22	100	1.47	JWIN01001413.1	D2_contig_29639
939	941	96.54	99.79	10.74	JWIN01001414.1	D2_contig_5141
3309	3364	98.07	98.84	18.24	JWIN01001415.1	D2_contig_32928
1020	1038	91.15	30.47	17.53	JWIN01001415.1	D2_contig_40238
1530	1490	93.5	100	10.87	JWIN01001416.1	D2_contig_27001
2566	2607	98.2	98.54	56.95	JWIN01001417.1	D2_contig_60897
699	711	98.31	90.19	3.32	JWIN01001418.1	D2_contig_35098
2201	2237	98.03	96.24	7.17	JWIN01001419.1	D2_contig_17889
265	270	98.15	50.38	1.84	JWIN01001420.1	D2_contig_36130
170	172	98.84	32.32	1.17	JWIN01001420.1	D2_contig_36130
3403	3459	98.27	100	35.97	JWIN01001421.1	D2_contig_30180
526	535	97.76	100	3.14	JWIN01001422.1	D2_contig_20925
2028	2061	98.11	89.42	8.24	JWIN01001423.1	D2_contig_73330
153	155	98.06	6.75	1.98	JWIN01001423.1	D2_contig_41922
2197	2200	94.94	82.13	77.55	JWIN01001424.1	D2_contig_81105
444	451	98.45	16.6	99.78	JWIN01001424.1	D2_contig_122023
444	443	94.9	16.6	99.77	JWIN01001424.1	D2_contig_73012
3593	3655	98.22	98.84	2.09	JWIN01001425.1	D2_contig_8767
1048	1065	98.4	95.45	3.5	JWIN01001426.1	D2_contig_43637
1925	1979	97.22	57.46	99.95	JWIN01001427.1	D2_contig_128641
102	103	97.09	3.04	18.49	JWIN01001427.1	D2_contig_83933
298	302	96.36	14.43	39.43	JWIN01001428.1	D2_contig_100390
297	299	98.01	14.38	39.71	JWIN01001428.1	D2_contig_88186
223	226	96.02	10.8	29.5	JWIN01001428.1	D2_contig_100390
205	209	96.65	9.93	27.76	JWIN01001428.1	D2_contig_88186
550	559	98.39	26.63	36.66	JWIN01001428.1	D2_contig_89291
282	286	98.25	13.66	99.65	JWIN01001428.1	D2_contig_105454
282	286	96.5	13.66	99.65	JWIN01001428.1	D2_contig_120665
658	667	98.2	31.86	43.74	JWIN01001428.1	D2_contig_89291
1322	1341	98.14	93.69	9.6	JWIN01001429.1	D2_contig_27165
1586	1599	97.02	91.36	75.14	JWIN01001430.1	D2_contig_38262
1560	1585	98.3	99.94	21.72	JWIN01001431.1	D2_contig_70381
3798	3861	98.14	100	2.72	JWIN01001432.1	D2_contig_14195
403	410	98.29	67.85	3.06	JWIN01001433.1	D2_contig_25817
140	144	95.14	23.57	1.38	JWIN01001433.1	D2_contig_20098
2607	2650	98.3	100	11.64	JWIN01001434.1	D2_contig_22577
854	869	98.27	100	2.83	JWIN01001435.1	D2_contig_117
110	112	98.21	13.51	0.72	JWIN01001436.1	D2_contig_57632
609	619	97.58	74.82	3.98	JWIN01001436.1	D2_contig_57632
273	278	97.48	42.59	15.9	JWIN01001437.1	D2_contig_42511
192	195	98.46	29.95	11.16	JWIN01001437.1	D2_contig_42511
1289	1312	97.26	85.03	5.19	JWIN01001438.1	D2_contig_20169
130	132	98.48	10.12	5.67	JWIN01001439.1	D2_contig_118256
2476	2518	98.25	100	35.9	JWIN01001440.1	D2_contig_54039
1511	1537	98.31	100	7.39	JWIN01001441.1	D2_contig_5219
1498	1498	88.15	99.14	3.71	JWIN01001441.1	D2_contig_46742
804	818	98.29	100	13.67	JWIN01001442.1	D2_contig_31041
889	904	97.79	39.56	16.36	JWIN01001443.1	D2_contig_41161
215	220	95	9.57	99.55	JWIN01001443.1	D2_contig_95170
215	218	98.62	9.57	99.54	JWIN01001443.1	D2_contig_95171
1193	1213	97.61	53.09	21.95	JWIN01001443.1	D2_contig_41161
475	483	92.13	18.64	22.78	JWIN01001444.1	D2_contig_40203
645	639	92.1	25.31	99.53	JWIN01001444.1	D2_contig_37141
796	802	86.81	31.24	31	JWIN01001444.1	D2_contig_55724
838	825	87.19	32.89	99.88	JWIN01001444.1	D2_contig_38014
1136	1155	98.35	100	5.92	JWIN01001445.1	D2_contig_15629
1136	1179	86.55	100	6.11	JWIN01001445.1	D2_contig_15630
3965	4032	98.34	99.62	12.23	JWIN01001446.1	D2_contig_9237
867	880	96.94	82.81	0.55	JWIN01001447.1	D2_contig_4286
722	734	97.28	100	47.05	JWIN01001448.1	D2_contig_91591
645	656	98.32	87.64	4.72	JWIN01001449.1	D2_contig_33279
116	118	98.31	15.76	36.09	JWIN01001449.1	D2_contig_110858
116	118	97.46	15.76	34.6	JWIN01001449.1	D2_contig_66269
3555	3614	98.12	99.92	4.77	JWIN01001450.1	D2_contig_12788
3347	3403	98.06	99.11	81.18	JWIN01001451.1	D2_contig_44895
3111	3171	97.98	100	4.06	JWIN01001452.1	D2_contig_7572
607	617	97.89	100	17.85	JWIN01001453.1	D2_contig_53461
910	925	98.16	86.17	1.56	JWIN01001454.1	D2_contig_14367
1897	1928	98.39	100	15.67	JWIN01001455.1	D2_contig_27701
2557	2599	98.38	100	77.95	JWIN01001456.1	D2_contig_82401
1331	1353	98.37	88.97	6.4	JWIN01001457.1	D2_contig_48568
1222	1243	97.43	100	5.88	JWIN01001458.1	D2_contig_48568
3900	3964	98.16	100	75.92	JWIN01001460.1	D2_contig_59212
835	845	97.88	83.67	81.17	JWIN01001461.1	D2_contig_82598
244	248	97.98	24.45	83.22	JWIN01001461.1	D2_contig_82599
189	192	96.35	18.94	77.11	JWIN01001461.1	D2_contig_133975
885	904	97.46	100	5.66	JWIN01001462.1	D2_contig_36815
579	586	95.92	100	2.97	JWIN01001463.1	D2_contig_37481
2803	2851	98.18	94.6	15.82	JWIN01001464.1	D2_contig_54398
662	673	98.07	100	5.59	JWIN01001465.1	D2_contig_14397
803	817	98.29	100	9.73	JWIN01001466.1	D2_contig_24950
1259	1285	97.36	100	7.54	JWIN01001467.1	D2_contig_20925
835	851	97.65	100	4.28	JWIN01001468.1	D2_contig_54939
619	630	98.25	100	15.13	JWIN01001469.1	D2_contig_10565
259	260	88.21	41.84	4.96	JWIN01001469.1	D2_contig_36481
259	258	88.97	41.84	3.6	JWIN01001469.1	D2_contig_37881
2924	2964	97.78	100	2.58	JWIN01001470.1	D2_contig_45865
1062	1080	98.24	100	1.38	JWIN01001471.1	D2_contig_7572
1174	1193	98.41	100	1.58	JWIN01001472.1	D2_contig_26406
859	874	97.6	95.13	6.28	JWIN01001473.1	D2_contig_18551
1145	1164	98.28	60.04	28.78	JWIN01001474.1	D2_contig_71175
404	410	98.05	21.19	10.14	JWIN01001474.1	D2_contig_71175
2648	2694	97.77	99.89	7.5	JWIN01001475.1	D2_contig_31877
788	801	98.38	100	23.36	JWIN01001476.1	D2_contig_68041
737	745	97.86	100	2.43	JWIN01001477.1	D2_contig_117
2568	2613	97.9	99.04	2.82	JWIN01001478.1	D2_contig_17252
2622	2635	95.35	98.57	21.42	JWIN01001479.1	D2_contig_23067
1773	1759	95.56	100	38.54	JWIN01001481.1	D2_contig_92596
644	655	98.32	23.28	0.42	JWIN01001482.1	D2_contig_2117
1997	2030	98.13	72.2	1.31	JWIN01001482.1	D2_contig_2117
602	612	98.04	100	5.5	JWIN01001484.1	D2_contig_45735
3174	3227	98.08	100	4.43	JWIN01001485.1	D2_contig_733
456	465	98.06	88.54	93.94	JWIN01001486.1	D2_contig_77556
814	827	98.43	100	4.5	JWIN01001487.1	D2_contig_19437
1726	1748	97.89	100	12.52	JWIN01001488.1	D2_contig_27165
829	842	98.46	100	6.05	JWIN01001489.1	D2_contig_18551
546	516	88.07	100	4.35	JWIN01001490.1	D2_contig_64234
1518	1529	93.39	100	4.98	JWIN01001491.1	D2_contig_117
686	693	97.27	94.62	15.17	JWIN01001492.1	D2_contig_96103
1436	1459	98.29	96.57	1.4	JWIN01001493.1	D2_contig_9241
815	828	98.43	100	2.43	JWIN01001494.1	D2_contig_22012
1204	1225	98.12	100	3.17	JWIN01001495.1	D2_contig_66699
99	101	98.02	3.34	2.36	JWIN01001496.1	D2_contig_109240
828	841	96.91	27.94	99.88	JWIN01001496.1	D2_contig_126597
828	844	95.38	27.94	99.88	JWIN01001496.1	D2_contig_126598
2083	2118	97.03	70.3	25.52	JWIN01001496.1	D2_contig_75265
791	805	98.26	84.15	93.6	JWIN01001497.1	D2_contig_85267
2305	2343	98.34	100	7.63	JWIN01001498.1	D2_contig_117
2512	2549	96.55	100	16.93	JWIN01001499.1	D2_contig_20824
1001	1017	98.43	93.55	4.75	JWIN01001500.1	D2_contig_35098
338	343	98.54	43.67	64.47	JWIN01001501.1	D2_contig_58734
338	343	95.63	43.67	63.52	JWIN01001501.1	D2_contig_58744
461	468	98.5	59.56	0.83	JWIN01001501.1	D2_contig_31139
91	92	98.91	17.3	4.37	JWIN01001502.1	D2_contig_43607
332	338	97.93	63.12	16.06	JWIN01001502.1	D2_contig_43607
561	570	97.54	75.2	2.03	JWIN01001503.1	D2_contig_16206
210	212	92.02	28.15	79.7	JWIN01001503.1	D2_contig_92405
210	213	98.12	28.15	79.78	JWIN01001503.1	D2_contig_92406
1927	1934	94.31	100	9.11	JWIN01001504.1	D2_contig_8080
778	780	84.84	64.09	26.92	JWIN01001505.1	D2_contig_46116
507	522	87.02	41.76	24.06	JWIN01001505.1	D2_contig_92870
1199	1222	98.04	96.69	11.87	JWIN01001506.1	D2_contig_5912
167	169	98.82	25.73	62.36	JWIN01001507.1	D2_contig_120950
167	171	97.08	25.73	63.57	JWIN01001507.1	D2_contig_120951
507	516	98.26	78.12	2.41	JWIN01001507.1	D2_contig_35098
106	107	99.07	13.32	1.2	JWIN01001508.1	D2_contig_15407
265	269	96.65	33.29	99.63	JWIN01001508.1	D2_contig_15405
265	269	98.51	33.29	99.63	JWIN01001508.1	D2_contig_15406
472	480	98.33	59.3	5.38	JWIN01001508.1	D2_contig_15407
198	202	91.13	24.87	0.38	JWIN01001508.1	D2_contig_21214
525	534	98.31	100	8.85	JWIN01001509.1	D2_contig_13643
568	544	86.66	100	5.04	JWIN01001510.1	D2_contig_87320
783	798	96.87	99.37	94.89	JWIN01001511.1	D2_contig_106247
1131	1150	98.17	65.91	46.3	JWIN01001512.1	D2_contig_87391
715	727	98.21	100	0.96	JWIN01001513.1	D2_contig_26406
1224	1246	97.99	100	36.83	JWIN01001514.1	D2_contig_87671
677	688	98.26	100	0.91	JWIN01001515.1	D2_contig_26406
2372	2411	98.34	92.01	18.54	JWIN01001516.1	D2_contig_53533
3940	4004	98.08	100	8.78	JWIN01001517.1	D2_contig_13205
245	249	98.39	48.32	7.44	JWIN01001518.1	D2_contig_18009
[truncated: 409,166+ more rows]
