# Supplementary material for: Genome-Wide Identification of Microsatellites and Transposable Elements in the Dromedary Camel Genome Using Whole-Genome Sequencing Data
Source: Front Genet. 2019 Jul 26;10:692. doi: 10.3389/fgene.2019.00692 (PMC6675863; doi:10.3389/fgene.2019.00692)
Supplement: Supplementary file 10 [file DataSheet_3.xlsx]

## Sheet: YaD
Supplementary File 3 Distribution of various SSR motifs in the genome of under study mammalians
Motif	Number
A/T	243018
C/G	13761
AC/GT	111586
AG/CT	33395
AT/AT	50735
CG/CG	1123
AAC/GTT	7219
AAG/CTT	2092
AAT/ATT	8541
ACC/GGT	2844
ACG/CGT	65
ACT/AGT	542
AGC/CTG	2140
AGG/CCT	3242
ATC/ATG	2858
CCG/CGG	3130
AAAC/GTTT	5598
AAAG/CTTT	2710
AAAT/ATTT	4867
AACC/GGTT	243
AACG/CGTT	2
AACT/AGTT	92
AAGC/CTTG	156
AAGG/CCTT	2468
AAGT/ACTT	156
AATC/ATTG	660
AATG/ATTC	2813
AATT/AATT	518
ACAG/CTGT	1204
ACAT/ATGT	1120
ACCC/GGGT	98
ACCG/CGGT	2
ACCT/AGGT	248
ACGC/CGTG	153
ACGG/CCGT	23
ACGT/ACGT	3
ACTC/AGTG	186
ACTG/AGTC	70
AGAT/ATCT	3005
AGCC/CTGG	135
AGCG/CGCT	34
AGCT/AGCT	32
AGGC/CCTG	266
AGGG/CCCT	843
ATCC/ATGG	1657
ATCG/ATCG	13
ATGC/ATGC	30
CCCG/CGGG	88
CCGG/CCGG	9
AAAAC/GTTTT	6154
AAAAG/CTTTT	1556
AAAAT/ATTTT	1949
AAACC/GGTTT	324
AAACG/CGTTT	3
AAACT/AGTTT	18
AAAGC/CTTTG	62
AAAGG/CCTTT	246
AAAGT/ACTTT	7
AAATC/ATTTG	68
AAATG/ATTTC	63
AAATT/AATTT	284
AACAC/GTGTT	23
AACAG/CTGTT	30
AACAT/ATGTT	26
AACCC/GGGTT	15
AACCT/AGGTT	4
AACGG/CCGTT	2
AACGT/ACGTT	1
AACTC/AGTTG	3
AACTG/AGTTC	14
AAGAC/CTTGT	22
AAGAG/CTCTT	115
AAGAT/ATCTT	12
AAGCC/CTTGG	10
AAGCG/CGCTT	1
AAGGC/CCTTG	8
AAGGG/CCCTT	175
AAGGT/ACCTT	3
AAGTG/ACTTC	6
AATAC/ATTGT	36
AATAG/ATTCT	53
AATAT/ATATT	216
AATCC/ATTGG	11
AATCT/AGATT	23
AATGC/ATTGC	5
AATGG/ATTCC	39
AATGT/ACATT	13
AATTC/AATTG	42
ACACC/GGTGT	20
ACACT/AGTGT	3
ACAGC/CTGTG	22
ACAGG/CCTGT	22
ACAGT/ACTGT	1
ACATC/ATGTG	27
ACATG/ATGTC	6
ACCAG/CTGGT	10
ACCAT/ATGGT	1
ACCCC/GGGGT	295
ACCCG/CGGGT	5
ACCCT/AGGGT	4
ACCGC/CGGTG	3
ACCGG/CCGGT	5
ACCTC/AGGTG	15
ACCTG/AGGTC	6
ACGAG/CGTCT	3
ACGAT/ATCGT	1
ACGCC/CGTGG	4
ACGCG/CGCGT	1
ACGGC/CCGTG	3
ACGGG/CCCGT	4
ACGTC/ACGTG	2
ACTAG/AGTCT	8
ACTAT/AGTAT	11
ACTCC/AGTGG	12
ACTCT/AGAGT	1
ACTGC/AGTGC	7
ACTGG/AGTCC	4
AGAGC/CTCTG	27
AGAGG/CCTCT	98
AGATC/ATCTG	8
AGATG/ATCTC	16
AGCAT/ATGCT	9
AGCCC/CTGGG	206
AGCCG/CGGCT	12
AGCCT/AGGCT	1
AGCGC/CGCTG	9
AGCGG/CCGCT	7
AGCTC/AGCTG	14
AGGAT/ATCCT	9
AGGCC/CCTGG	65
AGGCG/CCTCG	9
AGGGC/CCCTG	77
AGGGG/CCCCT	275
ATATC/ATATG	37
ATCCC/ATGGG	33
ATCGC/ATGCG	1
ATGCC/ATGGC	4
CCCCG/CGGGG	383
CCCGG/CCGGG	98
CCGCG/CGCGG	38
AAAAAC/GTTTTT	1359
AAAAAG/CTTTTT	232
AAAAAT/ATTTTT	87
AAAACC/GGTTTT	70
AAAACT/AGTTTT	7
AAAAGC/CTTTTG	10
AAAAGG/CCTTTT	18
AAAAGT/ACTTTT	1
AAAATC/ATTTTG	5
AAAATG/ATTTTC	4
AAAATT/AATTTT	16
AAACAC/GTGTTT	2
AAACAG/CTGTTT	7
AAACAT/ATGTTT	3
AAACCC/GGGTTT	11
AAACCG/CGGTTT	1
AAAGAC/CTTTGT	2
AAAGAG/CTCTTT	25
AAAGAT/ATCTTT	2
AAAGCC/CTTTGG	4
AAAGGG/CCCTTT	11
AAAGTC/ACTTTG	1
AAATAC/ATTTGT	3
AAATAG/ATTTCT	7
AAATAT/ATATTT	75
AAATCC/ATTTGG	3
AAATCT/AGATTT	4
AAATGC/ATTTGC	3
AAATGG/ATTTCC	5
AAATGT/ACATTT	3
AAATTC/AATTTG	2
AAATTG/AATTTC	1
AAATTT/AAATTT	7
AACAAG/CTTGTT	2
AACAAT/ATTGTT	9
AACACC/GGTGTT	4
AACACG/CGTGTT	1
AACAGC/CTGTTG	2
AACAGG/CCTGTT	1
AACAGT/ACTGTT	1
AACATC/ATGTTG	2
AACATT/AATGTT	1
AACCAC/GGTTGT	6
AACCAG/CTGGTT	4
AACCCC/GGGGTT	4
AACCCG/CGGGTT	2
AACCCT/AGGGTT	63
AACCGG/CCGGTT	2
AACCTC/AGGTTG	1
AACCTT/AAGGTT	1
AACGAC/CGTTGT	1
AACGGC/CCGTTG	1
AACGGG/CCCGTT	1
AACGTG/ACGTTC	1
AACTAG/AGTTCT	1
AACTAT/AGTTAT	4
AACTTG/AAGTTC	1
AAGAAT/ATTCTT	19
AAGACC/CTTGGT	2
AAGACG/CGTCTT	1
AAGAGC/CTCTTG	1
AAGAGG/CCTCTT	25
AAGAGT/ACTCTT	1
AAGATC/ATCTTG	2
AAGATG/ATCTTC	1
AAGCAC/CTTGTG	1
AAGCAG/CTGCTT	7
AAGCCC/CTTGGG	3
AAGCCG/CGGCTT	1
AAGCTG/AGCTTC	1
AAGGAC/CCTTGT	2
AAGGAG/CCTTCT	37
AAGGCC/CCTTGG	4
AAGGCT/AGCCTT	1
AAGGGC/CCCTTG	4
AAGGGG/CCCCTT	10
AAGGTC/ACCTTG	6
AAGGTG/ACCTTC	1
AAGTAG/ACTTCT	2
AAGTAT/ACTTAT	1
AAGTCC/ACTTGG	3
AATACT/AGTATT	15
AATAGG/ATTCCT	2
AATAGT/ACTATT	15
AATATC/ATATTG	1
AATATG/ATATTC	2
AATATT/AATATT	3
AATCAC/ATTGTG	1
AATCAG/ATTCTG	2
AATCAT/ATGATT	14
AATCCC/ATTGGG	1
AATCCT/AGGATT	1
AATCTG/AGATTC	3
AATGAC/ATTGTC	1
AATGAG/ATTCTC	3
AATGAT/ATCATT	12
AATGCC/ATTGGC	1
AATGGG/ATTCCC	1
AATGGT/ACCATT	4
AATGTG/ACATTC	1
AATTAC/AATTGT	3
AATTAG/AATTCT	1
AATTAT/AATTAT	3
AATTCC/AATTGG	1
ACACAG/CTGTGT	45
ACACAT/ATGTGT	58
ACACCC/GGGTGT	37
ACACCG/CGGTGT	1
ACACCT/AGGTGT	1
ACACGC/CGTGTG	145
ACACGG/CCGTGT	1
ACACGT/ACGTGT	2
ACACTC/AGTGTG	12
ACACTG/AGTGTC	2
ACAGAG/CTCTGT	141
ACAGAT/ATCTGT	6
ACAGCC/CTGTGG	14
ACAGCG/CGCTGT	1
ACAGCT/AGCTGT	1
ACAGGC/CCTGTG	1
ACAGGG/CCCTGT	7
ACAGTG/ACTGTC	1
ACATAG/ATGTCT	2
ACATAT/ATATGT	117
ACATCC/ATGTGG	4
ACATCT/AGATGT	2
ACATGC/ATGTGC	5
ACATGT/ACATGT	1
ACCACG/CGTGGT	1
ACCACT/AGTGGT	3
ACCAGC/CTGGTG	14
ACCAGG/CCTGGT	10
ACCAGT/ACTGGT	1
ACCATC/ATGGTG	31
ACCATG/ATGGTC	5
ACCCAG/CTGGGT	10
ACCCCC/GGGGGT	84
ACCCCG/CGGGGT	7
ACCCCT/AGGGGT	1
ACCCGC/CGGGTG	5
ACCCGG/CCGGGT	1
ACCCTC/AGGGTG	10
ACCCTG/AGGGTC	15
ACCGCC/CGGTGG	17
ACCGGC/CCGGTG	2
ACCGGG/CCCGGT	3
ACCGTC/ACGGTG	1
ACCTAG/AGGTCT	2
ACCTAT/AGGTAT	1
ACCTCC/AGGTGG	6
ACCTCT/AGAGGT	1
ACCTGC/AGGTGC	5
ACCTGG/AGGTCC	3
ACGAGC/CGTGCT	2
ACGAGG/CCTCGT	3
ACGATG/ATCGTC	3
ACGCAG/CGTCTG	2
ACGCCC/CGTGGG	2
ACGCGC/CGCGTG	3
ACGCGG/CCGCGT	2
ACGCTC/AGCGTG	2
ACGGAG/CCGTCT	3
ACGGCC/CCGTGG	12
ACGGGC/CCCGTG	4
ACGGGG/CCCCGT	3
ACGTAG/ACGTCT	1
ACGTGC/ACGTGC	1
ACTAGG/AGTCCT	1
ACTATC/AGTGAT	1
ACTATG/AGTCAT	2
ACTCAG/AGTCTG	2
ACTCAT/AGTATG	1
ACTCCC/AGTGGG	5
ACTCGC/AGTGCG	1
ACTCTC/AGAGTG	2
ACTCTG/AGAGTC	4
ACTGAT/AGTATC	1
ACTGCC/AGTGGC	8
ACTGCT/AGCAGT	2
ACTGGG/AGTCCC	3
AGAGAT/ATCTCT	6
AGAGCC/CTCTGG	12
AGAGCG/CGCTCT	10
AGAGCT/AGCTCT	2
AGAGGC/CCTCTG	6
AGAGGG/CCCTCT	37
AGATAT/ATATCT	238
AGATCC/ATCTGG	3
AGATCT/AGATCT	3
AGATGG/ATCTCC	4
AGCAGG/CCTGCT	6
AGCATC/ATGCTG	3
AGCCCC/CTGGGG	62
AGCCCG/CGGGCT	10
AGCCCT/AGGGCT	2
AGCCGC/CGGCTG	18
AGCCGG/CCGGCT	14
AGCCTC/AGGCTG	7
AGCCTG/AGGCTC	6
AGCGCC/CGCTGG	3
AGCGCG/CGCGCT	1
AGCGGC/CCGCTG	14
AGCGGG/CCCGCT	2
AGCTAT/AGCTAT	1
AGCTCC/AGCTGG	15
AGGATG/ATCCTC	8
AGGCAT/ATGCCT	1
AGGCCC/CCTGGG	20
AGGCCG/CCTCGG	6
AGGCGC/CCTGCG	7
AGGCGG/CCGCCT	12
AGGGCC/CCCTGG	18
AGGGCG/CCCTCG	4
AGGGGC/CCCCTG	26
AGGGGG/CCCCCT	18
ATATCC/ATATGG	2
ATCATG/ATCATG	1
ATCCCC/ATGGGG	15
ATCCGC/ATGCGG	1
ATGCCC/ATGGGC	3
CCCCCG/CGGGGG	46
CCCCGG/CCGGGG	39
CCCGCG/CGCGGG	14
CCCGGG/CCCGGG	1
CCGCGG/CCGCGG	2
AAAAAAC/GTTTTTT	1087
AAAAAAG/CTTTTTT	339
AAAAAAT/ATTTTTT	159
AAAAACC/GGTTTTT	77
AAAAACT/AGTTTTT	5
AAAAAGC/CTTTTTG	9
AAAAAGG/CCTTTTT	13
AAAAAGT/ACTTTTT	5
AAAAATC/ATTTTTG	2
AAAAATG/ATTTTTC	5
AAAAATT/AATTTTT	74
AAAACAC/GTGTTTT	5
AAAACAG/CTGTTTT	2
AAAACAT/ATGTTTT	3
AAAACCC/GGGTTTT	3
AAAACCT/AGGTTTT	1
AAAACTG/AGTTTTC	2
AAAACTT/AAGTTTT	3
AAAAGAC/CTTTTGT	4
AAAAGAG/CTCTTTT	11
AAAAGAT/ATCTTTT	3
AAAAGCC/CTTTTGG	5
AAAAGCT/AGCTTTT	1
AAAAGGC/CCTTTTG	3
AAAAGGG/CCCTTTT	5
AAAAGTG/ACTTTTC	2
AAAAGTT/AACTTTT	2
AAAATAC/ATTTTGT	7
AAAATAG/ATTTTCT	1
AAAATAT/ATATTTT	11
AAAATCC/ATTTTGG	1
AAAATCT/AGATTTT	1
AAAATGC/ATTTTGC	6
AAAATGG/ATTTTCC	1
AAAATGT/ACATTTT	5
AAAATTC/AATTTTG	7
AAAATTG/AATTTTC	2
AAAATTT/AAATTTT	9
AAACAAC/GTTGTTT	7
AAACAAG/CTTGTTT	6
AAACAAT/ATTGTTT	6
AAACACC/GGTGTTT	2
AAACACG/CGTGTTT	1
AAACAGC/CTGTTTG	1
AAACAGG/CCTGTTT	4
AAACAGT/ACTGTTT	1
AAACATC/ATGTTTG	1
AAACATG/ATGTTTC	3
AAACCAC/GGTTTGT	4
AAACCAG/CTGGTTT	7
AAACCAT/ATGGTTT	2
AAACCCC/GGGGTTT	5
AAACCTC/AGGTTTG	4
AAACCTG/AGGTTTC	1
AAACCTT/AAGGTTT	1
AAACGGG/CCCGTTT	1
AAACGTG/ACGTTTC	1
AAACTAT/AGTTTAT	2
AAACTCC/AGTTTGG	2
AAACTGC/AGTTTGC	2
AAACTGG/AGTTTCC	1
AAACTGT/ACAGTTT	1
AAACTTC/AAGTTTG	1
AAACTTG/AAGTTTC	1
AAACTTT/AAAGTTT	2
AAAGAAC/CTTTGTT	1
AAAGAAG/CTTCTTT	39
AAAGAAT/ATTCTTT	6
AAAGACC/CTTTGGT	3
AAAGAGG/CCTCTTT	8
AAAGATG/ATCTTTC	2
AAAGATT/AATCTTT	2
AAAGCAG/CTGCTTT	2
AAAGCCC/CTTTGGG	4
AAAGCTC/AGCTTTG	1
AAAGCTG/AGCTTTC	1
AAAGGAC/CCTTTGT	5
AAAGGAG/CCTTTCT	6
AAAGGAT/ATCCTTT	1
AAAGGCC/CCTTTGG	1
AAAGGGC/CCCTTTG	2
AAAGGGG/CCCCTTT	10
AAAGGTT/AACCTTT	2
AAAGTAC/ACTTTGT	1
AAAGTAG/ACTTTCT	1
AAAGTAT/ACTTTAT	1
AAAGTTC/AACTTTG	1
AAATAAC/ATTTGTT	3
AAATAAG/ATTTCTT	3
AAATAAT/ATTATTT	24
AAATACC/ATTTGGT	2
AAATACT/AGTATTT	2
AAATAGC/ATTTGCT	3
AAATAGG/ATTTCCT	4
AAATAGT/ACTATTT	5
AAATATC/ATATTTG	2
AAATATT/AATATTT	10
AAATCAC/ATTTGTG	1
AAATCAG/ATTTCTG	2
AAATCAT/ATGATTT	1
AAATCCT/AGGATTT	2
AAATCGT/ACGATTT	1
AAATCTC/AGATTTG	2
AAATCTG/AGATTTC	3
AAATCTT/AAGATTT	2
AAATGAC/ATTTGTC	6
AAATGAG/ATTTCTC	3
AAATGAT/ATCATTT	5
AAATGCT/AGCATTT	2
AAATGGC/ATTTGCC	2
AAATGGG/ATTTCCC	3
AAATGTC/ACATTTG	3
AAATGTG/ACATTTC	5
AAATGTT/AACATTT	4
AAATTAC/AATTTGT	1
AAATTAG/AATTTCT	4
AAATTAT/AATTTAT	9
AAATTCC/AATTTGG	5
AAATTCT/AATTTAG	1
AAATTGC/AATTTGC	1
AAATTGT/AATTTAC	1
AACAACC/GGTTGTT	1
AACAACT/AGTTGTT	1
AACAAGG/CCTTGTT	3
AACAATG/ATTGTTC	1
AACAATT/AATTGTT	1
AACACAC/GTGTGTT	16
AACACAG/CTGTGTT	1
AACACAT/ATGTGTT	1
AACACCC/GGGTGTT	5
AACACTC/AGTGTTG	1
AACAGAG/CTCTGTT	3
AACAGAT/ATCTGTT	2
AACAGCC/CTGTTGG	2
AACAGGC/CCTGTTG	3
AACAGGG/CCCTGTT	1
AACAGGT/ACCTGTT	2
AACAGTC/ACTGTTG	2
AACAGTG/ACTGTTC	1
AACATAC/ATGTTGT	2
AACATAG/ATGTTCT	1
AACATAT/ATATGTT	2
AACATCC/ATGTTGG	2
AACATGC/ATGTTGC	1
AACATGG/ATGTTCC	1
AACATTC/AATGTTG	1
AACCAAT/ATTGGTT	1
AACCACC/GGTGGTT	3
AACCAGC/CTGGTTG	1
AACCAGG/CCTGGTT	1
AACCATG/ATGGTTC	1
AACCATT/AATGGTT	1
AACCCAG/CTGGGTT	2
AACCCCC/GGGGGTT	11
AACCCCT/AGGGGTT	3
AACCCTC/AGGGTTG	1
AACCCTG/AGGGTTC	3
AACCCTT/AAGGGTT	1
AACCGAG/CGGTTCT	1
AACCGAT/ATCGGTT	1
AACCGGG/CCCGGTT	2
AACCTAG/AGGTTCT	1
AACCTAT/AGGTTAT	1
AACCTCC/AGGTTGG	2
AACCTCT/AGAGGTT	1
AACCTGC/AGGTTGC	2
AACCTGG/AGGTTCC	1
AACCTTC/AAGGTTG	1
AACCTTG/AAGGTTC	2
AACGAGG/CCTCGTT	2
AACGGAG/CCGTTCT	1
AACTAAG/AGTTCTT	1
AACTAAT/AGTTATT	2
AACTAGG/AGTTCCT	3
AACTAGT/ACTAGTT	2
AACTATT/AATAGTT	3
AACTCAC/AGTTGTG	1
AACTCAG/AGTTCTG	2
AACTCCC/AGTTGGG	3
AACTCCG/AGTTCGG	1
AACTCTG/AGAGTTC	2
AACTGAG/AGTTCTC	2
AACTGAT/AGTTATC	1
AACTGCT/AGCAGTT	1
AACTGGG/AGTTCCC	2
AACTGGT/ACCAGTT	1
AACTGTC/ACAGTTG	2
AACTGTG/ACAGTTC	1
AACTTAC/AAGTTGT	1
AACTTAG/AAGTTCT	1
AACTTGG/AAGTTCC	1
AACTTGT/AAGTTAC	1
AAGAAGC/CTTCTTG	3
AAGAAGG/CCTTCTT	23
AAGAATG/ATTCTTC	4
AAGAATT/AATTCTT	1
AAGACAG/CTGTCTT	3
AAGACAT/ATGTCTT	1
AAGACCT/AGGTCTT	2
AAGACGT/ACGTCTT	1
AAGACTC/AGTCTTG	1
AAGAGAG/CTCTCTT	7
AAGAGCT/AGCTCTT	1
AAGAGGC/CCTCTTG	2
AAGAGGG/CCCTCTT	10
AAGAGGT/ACCTCTT	1
AAGAGTG/ACTCTTC	1
AAGATAC/ATCTTGT	1
AAGATAT/ATATCTT	1
AAGATCG/ATCTTCG	1
AAGATCT/AGATCTT	1
AAGATTC/AATCTTG	1
AAGCACC/CTTGGTG	3
AAGCAGC/CTGCTTG	3
AAGCAGG/CCTGCTT	7
AAGCAGT/ACTGCTT	1
AAGCATC/ATGCTTG	1
AAGCATG/ATGCTTC	1
AAGCCAG/CTGGCTT	6
AAGCCAT/ATGGCTT	1
AAGCCCC/CTTGGGG	3
AAGCCCT/AGGGCTT	1
AAGCCGG/CCGGCTT	1
AAGCCTC/AGGCTTG	1
AAGCCTG/AGGCTTC	4
AAGCCTT/AAGGCTT	4
AAGCGGG/CCCGCTT	1
AAGCGTG/ACGCTTC	1
AAGCTAC/AGCTTGT	1
AAGCTCC/AGCTTGG	3
AAGCTGC/AGCTTGC	1
AAGCTGG/AGCTTCC	2
AAGCTGT/ACAGCTT	1
AAGGAAT/ATTCCTT	1
AAGGACC/CCTTGGT	2
AAGGAGC/CCTTGCT	2
AAGGAGG/CCTCCTT	25
AAGGAGT/ACTCCTT	1
AAGGATG/ATCCTTC	4
AAGGCAC/CCTTGTG	1
AAGGCAG/CCTTCTG	8
AAGGCCC/CCTTGGG	3
AAGGCCT/AGGCCTT	1
AAGGCGG/CCGCCTT	1
AAGGCTC/AGCCTTG	1
AAGGCTG/AGCCTTC	6
AAGGGAG/CCCTTCT	11
AAGGGCC/CCCTTGG	3
AAGGGGC/CCCCTTG	7
AAGGGGG/CCCCCTT	9
AAGGGTC/ACCCTTG	2
AAGGGTG/ACCCTTC	1
AAGGTAC/ACCTTGT	1
AAGGTAT/ACCTTAT	1
AAGGTCC/ACCTTGG	2
AAGGTGG/ACCTTCC	3
AAGTAAT/ACTTATT	2
AAGTAGC/ACTTGCT	1
AAGTAGG/ACTTCCT	2
AAGTAGT/ACTACTT	1
AAGTATC/ACTTGAT	1
AAGTCAC/ACTTGTG	1
AAGTCAG/ACTTCTG	2
AAGTCCC/ACTTGGG	2
AAGTGAC/ACTTGTC	4
AAGTGAT/ACTTATC	1
AAGTGCC/ACTTGGC	2
AAGTGCT/ACTTAGC	1
AAGTGGG/ACTTCCC	2
AATAATC/ATTATTG	3
AATAATG/ATTATTC	5
AATAATT/AATTATT	11
AATACAC/ATTGTGT	1
AATACAG/ATTCTGT	4
AATACAT/ATGTATT	2
AATACCT/AGGTATT	1
AATACGT/ACGTATT	1
AATACTG/AGTATTC	1
AATAGAC/ATTGTCT	1
AATAGAG/ATTCTCT	1
AATAGAT/ATCTATT	6
AATAGCC/ATTGGCT	1
AATAGGG/ATTCCCT	1
AATATAC/ATATTGT	2
AATATAG/ATATTCT	14
AATATAT/ATATATT	105
AATATCT/AGATATT	2
AATATGC/ATATTGC	1
AATATGG/ATATTCC	1
AATATGT/ACATATT	1
AATATTC/AATATTG	5
AATCACT/AGTGATT	2
AATCAGC/ATTGCTG	1
AATCAGG/ATTCCTG	2
AATCATG/ATGATTC	3
AATCATT/AATGATT	2
AATCCAC/ATTGTGG	1
AATCCAG/ATTCTGG	5
AATCCCT/AGGGATT	1
AATCCTG/AGGATTC	3
AATCGGG/ATTCCCG	1
AATCGGT/ACCGATT	1
AATCTAG/AGATTCT	3
AATCTAT/AGATTAT	3
AATCTGG/AGATTCC	2
AATGACC/ATTGGTC	1
AATGACG/ATTCGTC	1
AATGACT/AGTCATT	1
AATGAGC/ATTGCTC	3
AATGATG/ATCATTC	1
AATGCAG/ATTCTGC	1
AATGCTG/AGCATTC	3
AATGGAC/ATTGTCC	1
AATGGAG/ATTCTCC	1
AATGGAT/ATCCATT	2
AATGGCC/ATTGGCC	2
AATGGCT/AGCCATT	3
AATGGGC/ATTGCCC	1
AATGGGG/ATTCCCC	1
AATGTAC/ACATTGT	1
AATGTAG/ACATTCT	4
AATGTAT/ACATTAT	5
AATGTCC/ACATTGG	1
AATGTGG/ACATTCC	2
AATGTGT/ACACATT	3
AATTACC/AATTGGT	1
AATTACT/AATTAGT	3
AATTAGC/AATTGCT	1
AATTAGG/AATTCCT	1
AATTATC/AATTGAT	1
AATTATG/AATTCAT	1
AATTCAG/AATTCTG	1
AATTGAC/AATTGTC	1
ACACACC/GGTGTGT	17
ACACACG/CGTGTGT	3
ACACACT/AGTGTGT	1
ACACAGC/CTGTGTG	10
ACACAGG/CCTGTGT	2
ACACAGT/ACTGTGT	3
ACACATC/ATGTGTG	3
ACACATG/ATGTGTC	2
ACACCAG/CTGGTGT	1
ACACCCC/GGGGTGT	11
ACACCGG/CCGGTGT	1
ACACCTC/AGGTGTG	2
ACACGAT/ATCGTGT	1
ACACGCC/CGTGTGG	2
ACACGGC/CCGTGTG	1
ACACGGG/CCCGTGT	4
ACACGTC/ACGTGTG	1
ACACGTG/ACGTGTC	2
ACACTAG/AGTGTCT	2
ACACTCC/AGTGTGG	1
ACACTGC/AGTGTGC	3
ACACTGG/AGTGTCC	4
ACACTGT/ACAGTGT	2
ACAGACC/CTGTGGT	3
ACAGACT/AGTCTGT	1
ACAGAGC/CTCTGTG	5
ACAGAGG/CCTCTGT	8
ACAGATC/ATCTGTG	12
ACAGCAG/CTGCTGT	1
ACAGCCC/CTGTGGG	13
ACAGCGC/CGCTGTG	1
ACAGCGG/CCGCTGT	1
ACAGCTC/AGCTGTG	6
ACAGCTG/AGCTGTC	1
ACAGGAG/CCTGTCT	2
ACAGGAT/ATCCTGT	5
ACAGGCC/CCTGTGG	6
ACAGGGC/CCCTGTG	8
ACAGGGG/CCCCTGT	11
ACAGGGT/ACCCTGT	1
ACAGGTC/ACCTGTG	3
ACAGGTG/ACCTGTC	5
ACAGTAT/ACTGTAT	2
ACAGTCC/ACTGTGG	1
ACAGTCT/ACTGTAG	1
ACAGTGC/ACTGTGC	3
ACAGTGG/ACTGTCC	1
ACATACC/ATGTGGT	2
ACATACT/AGTATGT	2
ACATAGT/ACTATGT	2
ACATATC/ATATGTG	3
ACATATG/ATATGTC	3
ACATCAT/ATGATGT	2
ACATCCC/ATGTGGG	5
ACATCTC/AGATGTG	4
ACATGAG/ATGTCTC	1
ACATGAT/ATCATGT	1
ACATGCC/ATGTGGC	4
ACATGGC/ATGTGCC	1
ACATGTC/ACATGTG	1
ACCACCC/GGGTGGT	13
ACCACTC/AGTGGTG	2
ACCACTG/AGTGGTC	1
ACCAGAG/CTCTGGT	6
ACCAGCC/CTGGTGG	14
ACCAGCT/AGCTGGT	1
ACCAGGC/CCTGGTG	9
ACCAGGG/CCCTGGT	10
ACCAGGT/ACCTGGT	2
ACCAGTC/ACTGGTG	1
ACCAGTG/ACTGGTC	5
ACCATCC/ATGGTGG	4
ACCATCT/AGATGGT	2
ACCATGC/ATGGTGC	3
ACCATGG/ATGGTCC	1
ACCCAGC/CTGGGTG	37
ACCCAGG/CCTGGGT	19
ACCCAGT/ACTGGGT	2
ACCCATC/ATGGGTG	2
ACCCCAG/CTGGGGT	10
ACCCCCC/GGGGGGT	55
ACCCCCG/CGGGGGT	5
ACCCCCT/AGGGGGT	2
ACCCCGC/CGGGGTG	6
ACCCCGG/CCGGGGT	3
ACCCCTC/AGGGGTG	12
ACCCCTG/AGGGGTC	12
ACCCGAG/CGGGTCT	1
ACCCGCC/CGGGTGG	3
ACCCGGC/CCGGGTG	3
ACCCGGG/CCCGGGT	2
ACCCTCC/AGGGTGG	21
ACCCTCG/AGGGTCG	3
ACCCTCT/AGAGGGT	1
ACCCTGC/AGGGTGC	5
ACCCTGG/AGGGTCC	6
ACCGAGC/CGGTGCT	1
ACCGAGG/CCTCGGT	1
ACCGCCC/CGGTGGG	5
ACCGCCG/CGGCGGT	1
ACCGCGG/CCGCGGT	1
ACCGCTC/AGCGGTG	1
ACCGCTG/AGCGGTC	2
ACCGGAG/CCGGTCT	1
ACCGGCC/CCGGTGG	2
ACCGGGC/CCCGGTG	7
ACCGGGG/CCCCGGT	2
ACCGTGC/ACGGTGC	1
ACCGTGG/ACGGTCC	1
ACCTACT/AGGTAGT	1
ACCTAGC/AGGTGCT	1
ACCTAGG/AGGTCCT	1
ACCTATC/AGGTGAT	1
ACCTATG/AGGTCAT	3
ACCTCAG/AGGTCTG	3
ACCTCCC/AGGTGGG	24
ACCTCCG/AGGTCGG	1
ACCTCCT/AGGAGGT	2
ACCTCGC/AGGTGCG	1
ACCTCTC/AGAGGTG	3
ACCTCTG/AGAGGTC	11
ACCTGAG/AGGTCTC	3
ACCTGAT/AGGTATC	1
ACCTGCC/AGGTGGC	9
ACCTGCG/AGGTCGC	1
ACCTGCT/AGCAGGT	1
ACCTGGC/AGGTGCC	5
ACCTGGG/AGGTCCC	41
ACGAGGG/CCCTCGT	2
ACGATCC/ATCGTGG	1
ACGCAGC/CGTGCTG	1
ACGCAGG/CCTGCGT	1
ACGCCAG/CGTCTGG	1
ACGCCCC/CGTGGGG	3
ACGCCGG/CCGGCGT	1
ACGCCTC/AGGCGTG	1
ACGCGGG/CCCGCGT	1
ACGGAGC/CCGTGCT	1
ACGGAGG/CCGTCCT	1
ACGGCAG/CCGTCTG	2
ACGGCCC/CCGTGGG	4
ACGGCGC/CCGTGCG	1
ACGGCGG/CCGCCGT	1
ACGGCTC/AGCCGTG	1
ACGGCTG/AGCCGTC	3
ACGGGAG/CCCGTCT	2
ACGGGCC/CCCGTGG	3
ACGGGGC/CCCCGTG	1
ACGGGGG/CCCCCGT	3
ACGTATC/ACGTGAT	1
ACGTCCG/ACGTCGG	1
ACGTCGC/ACGTGCG	1
ACGTGCC/ACGTGGC	2
ACTACTG/AGTAGTC	1
ACTAGAG/AGTCTCT	1
ACTAGCC/AGTGGCT	3
ACTAGTC/ACTAGTG	3
ACTATAG/AGTCTAT	1
ACTATAT/AGTATAT	6
ACTCAGG/AGTCCTG	3
ACTCAGT/ACTGAGT	1
ACTCATC/AGTGATG	1
ACTCCAT/AGTATGG	5
ACTCCCC/AGTGGGG	5
ACTCCCT/AGGGAGT	1
ACTCCGG/AGTCCGG	1
ACTCCTC/AGGAGTG	1
ACTCCTG/AGGAGTC	1
ACTCGGC/AGTGCCG	1
ACTCTCG/AGAGTCG	1
ACTCTGC/AGAGTGC	3
ACTCTGG/AGAGTCC	1
ACTGCAG/AGTCTGC	1
ACTGCAT/AGTATGC	1
ACTGCCC/AGTGGGC	7
ACTGCCG/AGTCGGC	3
ACTGCGG/AGTCCGC	2
ACTGCTC/AGCAGTG	2
ACTGCTG/AGCAGTC	1
ACTGGAG/AGTCTCC	1
ACTGGCC/AGTGGCC	4
ACTGGGC/AGTGCCC	8
ACTGGGG/AGTCCCC	7
AGAGAGC/CTCTCTG	3
AGAGAGG/CCTCTCT	14
AGAGATC/ATCTCTG	1
AGAGATG/ATCTCTC	1
AGAGCCC/CTCTGGG	15
AGAGCCG/CGGCTCT	1
AGAGCGC/CGCTCTG	1
AGAGCTC/AGCTCTG	4
AGAGCTG/AGCTCTC	3
AGAGGCC/CCTCTGG	9
AGAGGCG/CCTCTCG	1
AGAGGGC/CCCTCTG	33
AGAGGGG/CCCCTCT	20
AGATATC/ATATCTG	1
AGATATG/ATATCTC	1
AGATCAT/ATCTATG	1
AGATCCC/ATCTGGG	1
AGATCGC/ATCTGCG	2
AGATCGG/ATCTCCG	1
AGATCTC/AGATCTG	1
AGATGAT/ATCATCT	14
AGATGCC/ATCTGGC	2
AGATGGC/ATCTGCC	3
AGATGGG/ATCTCCC	2
AGCAGCC/CTGCTGG	10
AGCAGCT/AGCTGCT	3
AGCAGGC/CCTGCTG	14
AGCAGGG/CCCTGCT	21
AGCATCC/ATGCTGG	5
AGCATGC/ATGCTGC	1
AGCCAGG/CCTGGCT	13
AGCCATC/ATGGCTG	7
AGCCATG/ATGGCTC	1
AGCCCAT/ATGGGCT	1
AGCCCCC/CTGGGGG	65
AGCCCCG/CGGGGCT	8
AGCCCGC/CGGGCTG	12
AGCCCGG/CCGGGCT	6
AGCCCTC/AGGGCTG	16
AGCCCTG/AGGGCTC	10
AGCCGCC/CGGCTGG	2
AGCCGCG/CGCGGCT	1
AGCCGGC/CCGGCTG	4
AGCCGGG/CCCGGCT	13
AGCCTCC/AGGCTGG	17
AGCCTGC/AGGCTGC	8
AGCCTGG/AGGCTCC	6
AGCGCCC/CGCTGGG	10
AGCGCCG/CGCTCGG	2
AGCGCGG/CCGCGCT	2
AGCGCTC/AGCGCTG	1
AGCGGCG/CCGCTCG	2
AGCGGGC/CCCGCTG	5
AGCGGGG/CCCCGCT	7
AGCTATC/AGCTGAT	1
AGCTCCC/AGCTGGG	22
AGCTCCG/AGCTCGG	1
AGCTCGC/AGCTGCG	2
AGCTGCC/AGCTGGC	11
AGGAGGC/CCTCCTG	26
AGGAGGG/CCCTCCT	55
AGGATAT/ATATCCT	1
AGGATCC/ATCCTGG	4
AGGATGC/ATCCTGC	11
AGGATGG/ATCCTCC	7
AGGCATC/ATGCCTG	1
AGGCATG/ATGCCTC	1
AGGCCCC/CCTGGGG	16
AGGCCCG/CCTCGGG	1
AGGCCCT/AGGGCCT	1
AGGCCGC/CCTGCGG	2
AGGCCTC/AGGCCTG	1
AGGCGCC/CCTGGCG	1
AGGCGCG/CCTCGCG	1
AGGCGGC/CCGCCTG	3
AGGCGGG/CCCGCCT	18
AGGGATC/ATCCCTG	1
AGGGATG/ATCCCTC	3
AGGGCAT/ATGCCCT	2
AGGGCCC/CCCTGGG	17
AGGGCCG/CCCTCGG	3
AGGGCGC/CCCTGCG	1
AGGGCGG/CCCTCCG	7
AGGGGCC/CCCCTGG	12
AGGGGCG/CCCCTCG	6
AGGGGGC/CCCCCTG	33
AGGGGGG/CCCCCCT	22
ATATATC/ATATATG	8
ATATGCC/ATATGGC	1
ATCATCC/ATGATGG	9
ATCATCG/ATCGATG	1
ATCATGG/ATCCATG	2
ATCCCCC/ATGGGGG	5
ATCCCGC/ATGCGGG	2
ATCCCGG/ATCCGGG	1
ATCGCCC/ATGGGCG	1
ATCGGCC/ATGGCCG	1
ATGCCCC/ATGGGGC	2
ATGGCCC/ATGGGCC	3
CCCCCCG/CGGGGGG	43
CCCCCGG/CCGGGGG	23
CCCCGCG/CGCGGGG	42
CCCCGGG/CCCGGGG	10
CCCGCCG/CGGCGGG	49
CCCGCGG/CCGCGGG	3
CCCGGCG/CCGGGCG	1
CCGCCGG/CCGGCGG	2
AAAAAAAC/GTTTTTTT	174
AAAAAAAG/CTTTTTTT	36
AAAAAAAT/ATTTTTTT	20
AAAAAACC/GGTTTTTT	9
AAAAAACT/AGTTTTTT	1
AAAAAAGC/CTTTTTTG	2
AAAAAAGG/CCTTTTTT	1
AAAAAAGT/ACTTTTTT	1
AAAAAATT/AATTTTTT	9
AAAAACAC/GTGTTTTT	1
AAAAACAG/CTGTTTTT	1
AAAAACCC/GGGTTTTT	2
AAAAACTG/AGTTTTTC	1
AAAAAGAC/CTTTTTGT	1
AAAAAGAG/CTCTTTTT	2
AAAAATCT/AGATTTTT	1
AAAAATGG/ATTTTTCC	1
AAAAATTC/AATTTTTG	1
AAAAATTT/AAATTTTT	5
AAAACAAC/GTTGTTTT	5
AAAACAAG/CTTGTTTT	1
AAAACAGG/CCTGTTTT	1
AAAACAGT/ACTGTTTT	2
AAAACATT/AATGTTTT	2
AAAACCAT/ATGGTTTT	1
AAAACTAC/AGTTTTGT	1
AAAACTAT/AGTTTTAT	1
AAAACTCC/AGTTTTGG	1
AAAACTGG/AGTTTTCC	1
AAAAGAAG/CTTCTTTT	6
AAAAGAAT/ATTCTTTT	1
AAAAGAGG/CCTCTTTT	1
AAAAGATG/ATCTTTTC	1
AAAAGGAC/CCTTTTGT	1
AAAAGGAG/CCTTTTCT	2
AAAAGGGG/CCCCTTTT	1
AAAAGTCT/ACTTTTAG	1
AAAAGTTG/AACTTTTC	1
AAAATAAC/ATTTTGTT	2
AAAATAAG/ATTTTCTT	2
AAAATAAT/ATTATTTT	6
AAAATAGT/ACTATTTT	1
AAAATATC/ATATTTTG	1
AAAATATT/AATATTTT	1
AAAATCTC/AGATTTTG	2
AAAATGAC/ATTTTGTC	1
AAAATGAG/ATTTTCTC	1
AAAATGCC/ATTTTGGC	1
AAAATGGT/ACCATTTT	1
AAAATGTT/AACATTTT	1
AAAATTGG/AATTTTCC	1
AAAATTGT/AATTTTAC	1
AAAATTTC/AAATTTTG	1
AAAATTTT/AAAATTTT	1
AAACAAAG/CTTTGTTT	7
AAACAAAT/ATTTGTTT	8
AAACAACC/GGTTGTTT	1
AAACAACT/AGTTGTTT	1
AAACAAGC/CTTGTTTG	3
AAACAATG/ATTGTTTC	1
AAACACAC/GTGTGTTT	13
AAACACAG/CTGTGTTT	1
AAACAGAG/CTCTGTTT	2
AAACATGC/ATGTTTGC	1
AAACATTT/AAATGTTT	1
AAACCAAC/GGTTTGTT	3
AAACCAGC/CTGGTTTG	1
AAACCCAG/CTGGGTTT	1
AAACCCCC/GGGGGTTT	2
AAACCTGG/AGGTTTCC	1
AAACCTTC/AAGGTTTG	1
AAACGAAG/CGTTTCTT	1
AAACTATG/AGTTTCAT	1
AAACTATT/AATAGTTT	1
AAACTCAC/AGTTTGTG	1
AAACTGGC/AGTTTGCC	1
AAACTGGT/ACCAGTTT	1
AAACTGTT/AACAGTTT	1
AAACTTCT/AAGTTTAG	1
AAACTTTG/AAAGTTTC	1
AAAGAAAT/ATTTCTTT	1
AAAGAACT/AGTTCTTT	1
AAAGAAGG/CCTTCTTT	36
AAAGAATC/ATTCTTTG	1
AAAGAATG/ATTCTTTC	3
AAAGACAC/CTTTGTGT	1
AAAGACAG/CTGTCTTT	1
AAAGACAT/ATGTCTTT	1
AAAGACTG/AGTCTTTC	2
AAAGAGAC/CTCTTTGT	2
AAAGAGAG/CTCTCTTT	73
AAAGATAG/ATCTTTCT	1
AAAGCAAG/CTTGCTTT	12
AAAGCCGG/CCGGCTTT	1
AAAGCCTC/AGGCTTTG	1
AAAGCTAC/AGCTTTGT	1
AAAGCTTC/AAGCTTTG	3
AAAGCTTG/AAGCTTTC	1
AAAGGAAG/CCTTTCTT	100
AAAGGAAT/ATTCCTTT	1
AAAGGAGG/CCTCCTTT	2
AAAGGATC/ATCCTTTG	1
AAAGGATG/ATCCTTTC	1
AAAGGCAG/CCTTTCTG	1
AAAGGGAC/CCCTTTGT	1
AAAGGGAG/CCCTTTCT	10
AAAGGGCC/CCCTTTGG	1
AAAGGGGC/CCCCTTTG	1
AAAGGGGG/CCCCCTTT	1
AAAGGTAC/ACCTTTGT	1
AAAGGTAG/ACCTTTCT	1
AAAGGTCC/ACCTTTGG	1
AAAGGTGG/ACCTTTCC	1
AAAGTAAG/ACTTTCTT	1
AAAGTAGT/ACTACTTT	1
AAAGTCAC/ACTTTGTG	1
AAAGTGAT/ACTTTATC	1
AAAGTGGC/ACTTTGCC	1
AAAGTTGG/AACTTTCC	1
AAATAACT/AGTTATTT	1
AAATAAGC/ATTTGCTT	2
AAATAAGT/ACTTATTT	6
AAATAATT/AATTATTT	1
AAATACAT/ATGTATTT	9
AAATAGAT/ATCTATTT	4
AAATATAC/ATATTTGT	2
AAATATAT/ATATATTT	5
AAATATGC/ATATTTGC	1
AAATATGT/ACATATTT	1
AAATATTC/AATATTTG	1
AAATATTT/AAATATTT	1
AAATCAAT/ATTGATTT	4
AAATCAGC/ATTTGCTG	1
AAATCAGT/ACTGATTT	1
AAATCATC/ATGATTTG	1
AAATCCCC/ATTTGGGG	2
AAATCGAG/ATTTCTCG	1
AAATGAAC/ATTTGTTC	1
AAATGAAG/ATTTCTTC	1
AAATGAAT/ATTCATTT	14
AAATGAGT/ACTCATTT	2
AAATGCAT/ATGCATTT	1
AAATGCTG/AGCATTTC	1
AAATGGAT/ATCCATTT	3
AAATGGTT/AACCATTT	1
AAATGTAC/ACATTTGT	2
AAATGTAT/ACATTTAT	3
AAATGTGG/ACATTTCC	2
AAATGTTG/AACATTTC	1
AAATTAAC/AATTTGTT	1
AAATTAAG/AATTTCTT	1
AAATTAAT/AATTTATT	2
AAATTACT/AATTTAGT	1
AAATTAGT/AATTTACT	1
AAATTATC/AATTTGAT	3
AAATTATT/AATAATTT	1
AAATTCAC/AATTTGTG	1
AAATTCTC/AATTTGAG	1
AAATTTAC/AAATTTGT	2
AAATTTAG/AAATTTCT	1
AAATTTAT/AAATTTAT	2
AACAACTC/AGTTGTTG	1
AACAAGCC/CTTGTTGG	1
AACAAGGG/CCCTTGTT	1
AACAATCT/AGATTGTT	1
AACAATGG/ATTGTTCC	1
AACAATGT/ACATTGTT	1
AACACACT/AGTGTGTT	1
AACACAGC/CTGTGTTG	2
AACACCTG/AGGTGTTC	1
AACACTTC/AAGTGTTG	1
AACAGAGC/CTCTGTTG	1
AACAGATG/ATCTGTTC	2
AACAGCAG/CTGCTGTT	1
AACAGGAG/CCTGTTCT	2
AACAGGTG/ACCTGTTC	1
AACATAAG/ATGTTCTT	1
AACATAAT/ATGTTATT	2
AACATCAC/ATGTTGTG	1
AACATGTG/ACATGTTC	1
AACCAACT/AGTTGGTT	1
AACCAATC/ATTGGTTG	2
AACCAATG/ATTGGTTC	1
AACCACAG/CTGTGGTT	1
AACCAGAG/CTCTGGTT	2
AACCAGCC/CTGGTTGG	2
AACCCAAG/CTTGGGTT	1
AACCCAAT/ATTGGGTT	1
AACCCACT/AGTGGGTT	2
AACCCAGC/CTGGGTTG	2
AACCCCCC/GGGGGGTT	3
AACCGCAG/CGGTTCTG	1
AACCTAGG/AGGTTCCT	1
AACCTCCT/AGGAGGTT	1
AACCTGCC/AGGTTGGC	2
AACCTGGG/AGGTTCCC	1
AACCTGTG/ACAGGTTC	1
AACGAAGG/CCTTCGTT	3
AACGAATG/ATTCGTTC	3
AACGATCT/AGATCGTT	1
AACTAAGG/AGTTCCTT	1
AACTACAG/AGTTCTGT	1
AACTAGAC/AGTTGTCT	1
AACTATTG/AATAGTTC	1
AACTCAAT/AGTTATTG	1
AACTCACC/AGTTGGTG	1
AACTCAGC/AGTTGCTG	1
AACTCAGT/ACTGAGTT	1
AACTCCCC/AGTTGGGG	2
AACTCTGG/AGAGTTCC	1
AACTGCTC/AGCAGTTG	1
AACTGGGG/AGTTCCCC	1
AACTGGTC/ACCAGTTG	1
AACTGTCT/ACAGTTAG	1
AACTTAAT/AAGTTATT	2
AACTTAGT/AAGTTACT	1
AACTTGAC/AAGTTGTC	1
AAGAAGCT/AGCTTCTT	1
AAGAAGGC/CCTTCTTG	1
AAGAAGGG/CCCTTCTT	1
AAGAAGTC/ACTTCTTG	1
AAGAATCC/ATTCTTGG	1
AAGAATGG/ATTCTTCC	1
AAGACATG/ATGTCTTC	1
AAGACCAC/CTTGTGGT	1
AAGACCCT/AGGGTCTT	1
AAGACGGG/CCCGTCTT	1
AAGACTCT/AGAGTCTT	1
AAGACTGG/AGTCTTCC	1
AAGAGAGC/CTCTCTTG	1
AAGAGAGG/CCTCTCTT	8
AAGAGGAC/CCTCTTGT	1
AAGAGGAG/CCTCTTCT	1
AAGAGGCC/CCTCTTGG	1
AAGAGGGG/CCCCTCTT	4
AAGAGGTC/ACCTCTTG	1
AAGAGGTG/ACCTCTTC	2
AAGAGTAC/ACTCTTGT	1
AAGATCCC/ATCTTGGG	2
AAGATTGG/AATCTTCC	1
AAGCAAGG/CCTTGCTT	3
AAGCAATG/ATTGCTTC	1
AAGCAGAG/CTCTGCTT	1
AAGCAGCC/CTGCTTGG	1
AAGCAGGG/CCCTGCTT	3
AAGCAGTG/ACTGCTTC	1
AAGCATCC/ATGCTTGG	2
AAGCCAGC/CTGGCTTG	1
AAGCCAGG/CCTGGCTT	1
AAGCCAGT/ACTGGCTT	1
AAGCCATC/ATGGCTTG	2
AAGCCCAC/CTTGTGGG	1
AAGCCCAG/CTGGGCTT	1
AAGCCCCC/CTTGGGGG	3
AAGCCGAG/CGGCTTCT	1
AAGCCTAC/AGGCTTGT	1
AAGCCTCC/AGGCTTGG	1
AAGCCTGC/AGGCTTGC	2
AAGCCTGG/AGGCTTCC	2
AAGCCTTG/AAGGCTTC	1
AAGCTAGG/AGCTTCCT	1
AAGCTCCG/AGCTTCGG	1
AAGCTGAG/AGCTTCTC	2
AAGCTGGG/AGCTTCCC	1
AAGCTGTG/ACAGCTTC	1
AAGCTTCC/AAGCTTGG	1
AAGGAATG/ATTCCTTC	3
AAGGAATT/AATTCCTT	1
AAGGACAG/CCTTCTGT	2
AAGGACGG/CCGTCCTT	1
AAGGAGAC/CCTTGTCT	1
AAGGAGAG/CCTTCTCT	4
AAGGAGGC/CCTCCTTG	1
AAGGAGGG/CCCTCCTT	27
AAGGATCC/ATCCTTGG	1
AAGGATCT/AGATCCTT	1
AAGGATGG/ATCCTTCC	1
AAGGATTG/AATCCTTC	1
AAGGCACT/AGTGCCTT	1
AAGGCAGC/CCTTGCTG	1
AAGGCAGG/CCTGCCTT	7
AAGGCATG/ATGCCTTC	2
AAGGCCCC/CCTTGGGG	2
AAGGCCTG/AGGCCTTC	1
AAGGCGGG/CCCGCCTT	1
AAGGCTCC/AGCCTTGG	1
AAGGCTGG/AGCCTTCC	1
AAGGGACC/CCCTTGGT	3
AAGGGAGG/CCCTTCCT	61
AAGGGATT/AATCCCTT	1
AAGGGCAG/CCCTTCTG	1
AAGGGCTG/AGCCCTTC	1
AAGGGGAG/CCCCTTCT	1
AAGGGGTG/ACCCCTTC	1
AAGGTAGG/ACCTTCCT	3
AAGGTAGT/ACCTTACT	1
AAGGTCAC/ACCTTGTG	1
AAGGTGGC/ACCTTGCC	1
AAGGTGGG/ACCTTCCC	2
AAGGTGTG/ACACCTTC	1
AAGTAATG/ACTTCATT	1
AAGTAATT/AATTACTT	1
AAGTACTG/ACTTCAGT	1
AAGTATCT/ACTTAGAT	1
AAGTCATT/AATGACTT	1
AAGTCCTG/ACTTCAGG	1
AAGTGCAG/ACTTCTGC	1
AAGTGGCC/ACTTGGCC	1
AAGTGGGG/ACTTCCCC	2
AAGTGTGC/ACACTTGC	1
AAGTGTGT/ACACACTT	1
AATAATAC/ATTATTGT	2
AATAATAT/ATATTATT	4
AATAATCT/AGATTATT	1
AATAATGG/ATTATTCC	1
AATACATG/ATGTATTC	1
AATACCAG/ATTCTGGT	1
AATACTGT/ACAGTATT	1
AATAGACC/ATTGGTCT	1
AATAGATG/ATCTATTC	1
AATAGCAC/ATTGTGCT	1
AATAGGGG/ATTCCCCT	1
AATAGTAT/ACTATTAT	1
AATATATT/AATATATT	3
AATATCAG/ATATTCTG	1
AATATCCC/ATATTGGG	1
AATATGAG/ATATTCTC	1
AATATGGT/ACCATATT	1
AATATTCC/AATATTGG	1
AATCAATG/ATTCATTG	1
AATCACAC/ATTGTGTG	1
AATCACAG/ATTCTGTG	2
AATCACAT/ATGTGATT	1
AATCACTC/AGTGATTG	1
AATCAGAG/ATTCTCTG	1
AATCAGTC/ACTGATTG	2
AATCATCT/AGATGATT	1
AATCATTC/AATGATTG	1
AATCCAGG/ATTCCTGG	1
AATCCATG/ATGGATTC	1
AATCCCCC/ATTGGGGG	1
AATCCCTG/AGGGATTC	1
AATCCTGG/AGGATTCC	1
AATCTAGG/AGATTCCT	1
AATCTATC/AGATTGAT	3
AATCTCAG/AGATTCTG	1
AATCTGTG/ACAGATTC	1
AATGAATT/AATTCATT	5
AATGAGTG/ACTCATTC	12
AATGATAC/ATCATTGT	1
AATGCATG/ATGCATTC	1
AATGCTAC/AGCATTGT	1
AATGCTGG/AGCATTCC	1
AATGGAGT/ACTCCATT	1
AATGGATG/ATCCATTC	8
AATGGGGC/ATTGCCCC	1
AATGTCAG/ACATTCTG	1
AATGTCCC/ACATTGGG	1
AATGTGAC/ACATTGTC	2
AATGTGTG/ACACATTC	1
AATTACAT/AATTATGT	1
AATTAGGC/AATTGCCT	1
AATTAGTG/AATTCACT	2
AATTATAT/AATTATAT	1
AATTCAGC/AATTGCTG	1
AATTCAGG/AATTCCTG	1
AATTCTCC/AATTGGAG	1
AATTGAGC/AATTGCTC	1
AATTGTAC/AATTGTAC	1
ACACACAG/CTGTGTGT	95
ACACACAT/ATGTGTGT	46
ACACACCC/GGGTGTGT	23
ACACACCT/AGGTGTGT	1
ACACACGC/CGTGTGTG	41
ACACACGG/CCGTGTGT	2
ACACACGT/ACGTGTGT	4
ACACACTC/AGTGTGTG	16
ACACAGAG/CTCTGTGT	6
ACACAGAT/ATCTGTGT	2
ACACAGCT/AGCTGTGT	1
ACACAGGC/CCTGTGTG	2
ACACAGGG/CCCTGTGT	1
ACACATAG/ATGTGTCT	3
ACACATAT/ATATGTGT	3
ACACATCC/ATGTGTGG	2
ACACATGC/ATGTGTGC	12
ACACCACT/AGTGGTGT	1
ACACCAGG/CCTGGTGT	1
ACACCATG/ATGGTGTC	1
ACACCCAG/CTGGGTGT	1
ACACCCAT/ATGGGTGT	1
ACACCCCC/GGGGGTGT	2
ACACCCCT/AGGGGTGT	2
ACACCCGC/CGGGTGTG	2
ACACCTGC/AGGTGTGC	1
ACACCTGG/AGGTGTCC	1
ACACGCAG/CGTGTCTG	2
ACACGCGC/CGCGTGTG	1
ACACGGAT/ATCCGTGT	1
ACACGGGC/CCCGTGTG	2
ACACGGGG/CCCCGTGT	1
ACACGTGC/ACGTGTGC	2
ACACTCTC/AGAGTGTG	1
ACACTGCC/AGTGTGGC	1
ACACTGGC/AGTGTGCC	1
ACAGACCC/CTGTGGGT	1
ACAGACCT/AGGTCTGT	1
ACAGACGC/CGTCTGTG	1
ACAGACGG/CCGTCTGT	3
ACAGACTC/AGTCTGTG	1
ACAGAGAG/CTCTCTGT	47
ACAGAGCC/CTCTGTGG	1
ACAGAGGC/CCTCTGTG	1
ACAGAGGG/CCCTCTGT	2
ACAGATAG/ATCTGTCT	7
ACAGATAT/ATATCTGT	1
ACAGATGG/ATCTGTCC	8
ACAGCAGC/CTGCTGTG	1
ACAGCAGG/CCTGCTGT	1
ACAGCCAG/CTGGCTGT	1
ACAGCCCC/CTGTGGGG	1
ACAGCCCG/CGGGCTGT	1
ACAGCCCT/AGGGCTGT	1
ACAGCCTC/AGGCTGTG	2
ACAGCTGC/AGCTGTGC	1
ACAGCTGT/ACAGCTGT	1
ACAGGACC/CCTGTGGT	1
ACAGGAGC/CCTGTGCT	1
ACAGGAGG/CCTCCTGT	2
ACAGGCAG/CCTGTCTG	3
ACAGGCTC/AGCCTGTG	1
ACAGGGAG/CCCTGTCT	1
ACAGGGCC/CCCTGTGG	1
ACAGGGCG/CCCTGTCG	2
ACAGGGGC/CCCCTGTG	1
ACAGGGGG/CCCCCTGT	1
ACAGGGTC/ACCCTGTG	2
ACAGGTGG/ACCTGTCC	1
ACAGTCCC/ACTGTGGG	1
ACAGTCGG/ACTGTCCG	1
ACAGTGAT/ACTGTATC	1
ACAGTGGG/ACTGTCCC	2
ACATAGAT/ATCTATGT	27
ACATAGTC/ACTATGTG	1
ACATATAT/ATATATGT	35
ACATATCT/AGATATGT	1
ACATCCCC/ATGTGGGG	1
ACATCCTC/AGGATGTG	1
ACATCCTG/AGGATGTC	4
ACATCTAG/AGATGTCT	1
ACATCTGC/AGATGTGC	1
ACATCTGG/AGATGTCC	2
ACATGCAG/ATGTCTGC	1
ACATGCTC/AGCATGTG	1
ACATGGAT/ATCCATGT	2
ACATGGCC/ATGTGGCC	1
ACATGGTC/ACCATGTG	1
ACATGTAG/ACATGTCT	1
ACATGTGC/ACATGTGC	1
ACCACCAG/CTGGTGGT	1
ACCACCCC/GGGGTGGT	4
ACCACTCT/AGAGTGGT	1
ACCACTGC/AGTGGTGC	1
ACCAGAGC/CTCTGGTG	1
ACCAGAGG/CCTCTGGT	1
ACCAGATC/ATCTGGTG	2
ACCAGCCC/CTGGTGGG	1
ACCAGCTG/AGCTGGTC	1
ACCAGGCC/CCTGGTGG	1
ACCAGGCT/AGCCTGGT	1
ACCAGGGC/CCCTGGTG	1
ACCAGGGG/CCCCTGGT	4
ACCAGTCC/ACTGGTGG	1
ACCAGTCT/ACTGGTAG	1
ACCAGTGG/ACTGGTCC	1
ACCATATG/ATATGGTC	1
ACCATCCC/ATGGTGGG	1
ACCATCTC/AGATGGTG	1
ACCATGAT/ATCATGGT	1
ACCATGCC/ATGGTGGC	2
ACCCACCT/AGGTGGGT	1
ACCCACGG/CCGTGGGT	1
ACCCACGT/ACGTGGGT	1
ACCCACTC/AGTGGGTG	1
ACCCAGCC/CTGGGTGG	5
ACCCAGGG/CCCTGGGT	3
ACCCATCC/ATGGGTGG	23
ACCCCAGC/CTGGGGTG	1
ACCCCAGG/CCTGGGGT	2
ACCCCATC/ATGGGGTG	4
ACCCCCCC/GGGGGGGT	11
ACCCCCCT/AGGGGGGT	1
ACCCCCGC/CGGGGGTG	1
ACCCCCTG/AGGGGGTC	1
ACCCCGCG/CGCGGGGT	1
ACCCCGGG/CCCGGGGT	2
ACCCCGTC/ACGGGGTG	1
ACCCCTCC/AGGGGTGG	3
ACCCCTGC/AGGGGTGC	2
ACCCGCCC/CGGGTGGG	1
ACCCGCCG/CGGCGGGT	1
ACCCGCCT/AGGCGGGT	1
ACCCGCGG/CCGCGGGT	1
ACCCGGCC/CCGGGTGG	1
ACCCGGGC/CCCGGGTG	1
ACCCTCCC/AGGGTGGG	3
ACCCTGAG/AGGGTCTC	1
ACCCTGCG/AGGGTCGC	1
ACCCTGGC/AGGGTGCC	1
ACCCTGGG/AGGGTCCC	1
ACCGACGG/CCGTCGGT	1
ACCGAGGG/CCCTCGGT	1
ACCGCAGG/CCTGCGGT	3
ACCGCCCC/CGGTGGGG	3
ACCGCGCC/CGCGGTGG	1
ACCGCGGG/CCCGCGGT	1
ACCGGCCC/CCGGTGGG	1
ACCGGGCC/CCCGGTGG	1
ACCGTCCC/ACGGTGGG	1
ACCTACTG/AGGTCAGT	3
ACCTAGGC/AGGTGCCT	1
ACCTATAG/AGGTCTAT	1
ACCTATCT/AGATAGGT	7
ACCTCACG/AGGTCGTG	1
ACCTCAGC/AGGTGCTG	1
ACCTCATG/AGGTCATG	1
ACCTCCCC/AGGTGGGG	12
ACCTCCCT/AGGGAGGT	1
ACCTCCTC/AGGAGGTG	1
ACCTCGCC/AGGTGGCG	1
ACCTCGGG/AGGTCCCG	1
ACCTGCAG/AGGTCTGC	1
ACCTGCAT/AGGTATGC	1
ACCTGCCC/AGGTGGGC	3
ACCTGCTC/AGCAGGTG	2
ACCTGGAG/AGGTCTCC	2
ACCTGGCC/AGGTGGCC	3
ACCTGGGC/AGGTGCCC	5
ACCTGGGG/AGGTCCCC	2
ACGATCAT/ATCGTATG	1
ACGCATGC/ATGCGTGC	2
ACGCCAGG/CCTGGCGT	1
ACGCCCCC/CGTGGGGG	1
ACGCCCGC/CGGGCGTG	1
ACGCCCGG/CCGGGCGT	1
ACGCCGGG/CCCGGCGT	1
ACGCCTGC/AGGCGTGC	1
ACGCCTGG/AGGCGTCC	1
ACGCGCAG/CGCGTCTG	1
ACGCGGGG/CCCCGCGT	2
ACGCTGCG/AGCGTCGC	1
ACGCTGGG/AGCGTCCC	1
ACGGAGGG/CCCTCCGT	1
ACGGATGG/ATCCGTCC	1
ACGGCCCT/AGGGCCGT	1
ACGGCTAT/AGCCGTAT	1
ACGGCTCC/AGCCGTGG	1
ACGGCTGC/AGCCGTGC	1
ACGGGAGG/CCCGTCCT	2
ACGGGCCG/CCCGTCGG	1
ACGGGCGC/CCCGTGCG	1
ACGGGCGG/CCCGTCCG	1
ACGGGCTG/AGCCCGTC	1
ACGGGGCC/CCCCGTGG	3
ACGTATGG/ACGTCCAT	1
ACGTCCCC/ACGTGGGG	2
ACTAGGGC/AGTGCCCT	1
ACTAGGGG/AGTCCCCT	1
ACTCAGAG/AGTCTCTG	1
ACTCAGCT/AGCTGAGT	1
ACTCAGGC/AGTGCCTG	1
ACTCATCC/AGTGGATG	1
ACTCATGC/AGTGCATG	1
ACTCCATC/AGTGATGG	1
ACTCCCCC/AGTGGGGG	1
ACTCCCCG/AGTCGGGG	1
ACTCCCTC/AGGGAGTG	3
ACTCCCTG/AGGGAGTC	1
ACTCCTCC/AGGAGTGG	1
ACTCCTGG/AGGAGTCC	2
ACTCGCCG/AGTCGGCG	1
ACTCGGGG/AGTCCCCG	1
ACTCTCCT/AGAGTAGG	14
ACTCTCTC/AGAGAGTG	4
ACTCTGGG/AGAGTCCC	1
ACTGAGCG/AGTCGCTC	1
ACTGCAGC/AGTGCTGC	1
ACTGCAGG/AGTCCTGC	2
ACTGCCAG/AGTCTGGC	1
ACTGCCCC/AGTGGGGC	1
ACTGCCTC/AGGCAGTG	1
ACTGCCTG/AGGCAGTC	2
ACTGGAGC/AGTGCTCC	1
ACTGGAGG/AGTCCTCC	1
ACTGGCTG/AGCCAGTC	1
ACTGGGAG/AGTCTCCC	1
ACTGGGCC/AGTGGCCC	1
AGAGAGAT/ATCTCTCT	4
AGAGAGCG/CGCTCTCT	7
AGAGAGGC/CCTCTCTG	4
AGAGAGGG/CCCTCTCT	39
AGAGATAT/ATATCTCT	2
AGAGATGG/ATCTCTCC	2
AGAGCAGC/CTCTGCTG	1
AGAGCAGG/CCTGCTCT	1
AGAGCCCC/CTCTGGGG	2
AGAGCCGC/CGGCTCTG	1
AGAGCCGG/CCGGCTCT	1
AGAGCCTC/AGGCTCTG	1
AGAGCCTG/AGGCTCTC	1
AGAGCGGG/CCCGCTCT	2
AGAGCTGC/AGCTCTGC	2
AGAGCTGG/AGCTCTCC	1
AGAGGAGC/CCTCTGCT	1
AGAGGAGG/CCTCCTCT	5
AGAGGCCC/CCTCTGGG	2
AGAGGCCT/AGGCCTCT	1
AGAGGCGG/CCGCCTCT	2
AGAGGCTC/AGCCTCTG	2
AGAGGCTG/AGCCTCTC	3
AGAGGGCC/CCCTCTGG	3
AGAGGGCG/CCCTCTCG	1
AGAGGGCT/AGCCCTCT	1
AGAGGGGC/CCCCTCTG	5
AGAGGGGG/CCCCCTCT	3
AGATAGCT/AGCTATCT	1
AGATAGGC/ATCTGCCT	2
AGATATAT/ATATATCT	43
AGATATCT/AGATATCT	1
AGATCGCG/ATCTCGCG	1
AGATCGGC/ATCTGCCG	1
AGATGATC/ATCATCTG	1
AGATGCTG/AGCATCTC	5
AGATGGAT/ATCCATCT	12
AGATGGGC/ATCTGCCC	1
AGATGGGG/ATCTCCCC	2
AGCAGCAT/ATGCTGCT	1
AGCAGCCC/CTGCTGGG	4
AGCAGCGG/CCGCTGCT	1
AGCAGCTC/AGCTGCTG	1
AGCAGCTG/AGCTGCTC	1
AGCAGGGC/CCCTGCTG	1
AGCAGGGG/CCCCTGCT	4
AGCATCCC/ATGCTGGG	4
AGCATCCT/AGGATGCT	1
AGCCAGCG/CGCTGGCT	1
AGCCAGGC/CCTGGCTG	4
AGCCAGGG/CCCTGGCT	1
AGCCATCC/ATGGCTGG	1
AGCCCAGG/CCTGGGCT	2
AGCCCCCC/CTGGGGGG	4
AGCCCCGC/CGGGGCTG	7
AGCCCCGG/CCGGGGCT	4
AGCCCCTC/AGGGGCTG	4
AGCCCCTG/AGGGGCTC	3
AGCCCGCC/CGGGCTGG	4
AGCCCGCG/CGCGGGCT	2
AGCCCGGG/CCCGGGCT	3
AGCCCTCC/AGGGCTGG	7
AGCCCTCG/AGGGCTCG	1
AGCCCTGC/AGGGCTGC	2
AGCCCTGG/AGGGCTCC	3
AGCCGCAT/ATGCGGCT	1
AGCCGCCC/CGGCTGGG	3
AGCCGCCG/CGGCGGCT	1
AGCCGCTG/AGCGGCTC	1
AGCCGGGC/CCCGGCTG	3
AGCCGGGG/CCCCGGCT	1
AGCCTCCC/AGGCTGGG	8
AGCCTCGC/AGGCTGCG	1
AGCCTCGG/AGGCTCCG	1
AGCCTGCC/AGGCTGGC	5
AGCCTGCG/AGGCTCGC	1
AGCCTGGC/AGGCTGCC	3
AGCCTGGG/AGGCTCCC	2
AGCGAGGC/CCTCGCTG	1
AGCGCCCC/CGCTGGGG	2
AGCGCGGG/CCCGCGCT	1
AGCGCTCC/AGCGCTGG	1
AGCGGGCC/CCCGCTGG	3
AGCGGGCG/CCCGCTCG	1
AGCGGGGC/CCCCGCTG	4
AGCTCAGG/AGCTCCTG	1
AGCTCCCC/AGCTGGGG	3
AGCTCCGG/AGCTCCGG	1
AGCTCCTC/AGCTGAGG	1
AGCTGCCC/AGCTGGGC	1
AGGAGGCC/CCTCCTGG	4
AGGAGGGC/CCCTCCTG	7
AGGAGGGG/CCCCTCCT	10
AGGATCCC/ATCCTGGG	2
AGGATGGG/ATCCTCCC	4
AGGCAGGG/CCCTGCCT	6
AGGCATAT/ATATGCCT	1
AGGCATCC/ATGCCTGG	1
AGGCATGC/ATGCCTGC	1
AGGCATGG/ATGCCTCC	1
AGGCCCCC/CCTGGGGG	7
AGGCCCCG/CCTCGGGG	1
AGGCCCGG/CCGGGCCT	1
AGGCCCTC/AGGGCCTG	3
AGGCCCTG/AGGGCCTC	2
AGGCCGGG/CCCGGCCT	2
AGGCGCGG/CCGCGCCT	1
AGGCGGCG/CCGCCTCG	1
AGGCGGGC/CCCGCCTG	6
AGGCGGGG/CCCCGCCT	5
AGGGATGC/ATCCCTGC	2
AGGGATGG/ATCCCTCC	8
AGGGCGCC/CCCTGGCG	1
AGGGCGGC/CCCTGCCG	1
AGGGGATG/ATCCCCTC	1
AGGGGCCC/CCCCTGGG	3
AGGGGCCG/CCCCTCGG	1
AGGGGCGG/CCCCTCCG	6
AGGGGGCC/CCCCCTGG	1
AGGGGGCG/CCCCCTCG	2
AGGGGGGC/CCCCCCTG	4
AGGGGGGG/CCCCCCCT	2
ATATATCC/ATATATGG	1
ATATATGC/ATATATGC	2
ATATCCCC/ATATGGGG	1
ATCATCCC/ATGATGGG	1
ATCCATGC/ATGCATGG	4
ATCCCCCG/ATCGGGGG	1
ATGGCCCC/ATGGGGCC	1
CCCCCCCG/CGGGGGGG	5
CCCCCCGG/CCGGGGGG	4
CCCCCGCG/CGCGGGGG	4
CCCCCGGG/CCCGGGGG	3
CCCCGCCG/CGGCGGGG	17
CCCCGCGG/CCGCGGGG	4
CCCCGGCG/CCGGGGCG	1
CCCCGGGG/CCCCGGGG	1
CCCGCCGG/CCGGCGGG	3
CCCGGCCG/CCGGGCGG	4
CCCGGCGG/CCGCCGGG	2
CCGCCGCG/CGCGGCGG	2

## Sheet: TrD
Motif	Number
A/T	243104
C/G	13680
AC/GT	111554
AG/CT	33268
AT/AT	50376
CG/CG	1159
AAC/GTT	7199
AAG/CTT	2046
AAT/ATT	8555
ACC/GGT	2870
ACG/CGT	68
ACT/AGT	538
AGC/CTG	2144
AGG/CCT	3256
ATC/ATG	2850
CCG/CGG	3114
AAAC/GTTT	5601
AAAG/CTTT	2671
AAAT/ATTT	4857
AACC/GGTT	241
AACG/CGTT	4
AACT/AGTT	90
AAGC/CTTG	160
AAGG/CCTT	2516
AAGT/ACTT	143
AATC/ATTG	675
AATG/ATTC	2797
AATT/AATT	503
ACAG/CTGT	1184
ACAT/ATGT	1100
ACCC/GGGT	94
ACCG/CGGT	4
ACCT/AGGT	245
ACGC/CGTG	156
ACGG/CCGT	25
ACGT/ACGT	4
ACTC/AGTG	177
ACTG/AGTC	69
AGAT/ATCT	2972
AGCC/CTGG	135
AGCG/CGCT	33
AGCT/AGCT	38
AGGC/CCTG	266
AGGG/CCCT	836
ATCC/ATGG	1696
ATCG/ATCG	15
ATGC/ATGC	26
CCCG/CGGG	86
CCGG/CCGG	11
AAAAC/GTTTT	6082
AAAAG/CTTTT	1511
AAAAT/ATTTT	1943
AAACC/GGTTT	320
AAACG/CGTTT	2
AAACT/AGTTT	20
AAAGC/CTTTG	63
AAAGG/CCTTT	254
AAAGT/ACTTT	12
AAATC/ATTTG	63
AAATG/ATTTC	65
AAATT/AATTT	275
AACAC/GTGTT	22
AACAG/CTGTT	30
AACAT/ATGTT	29
AACCC/GGGTT	14
AACCT/AGGTT	4
AACGG/CCGTT	2
AACGT/ACGTT	2
AACTC/AGTTG	3
AACTG/AGTTC	12
AAGAC/CTTGT	15
AAGAG/CTCTT	105
AAGAT/ATCTT	11
AAGCC/CTTGG	8
AAGCG/CGCTT	1
AAGCT/AGCTT	1
AAGGC/CCTTG	8
AAGGG/CCCTT	189
AAGGT/ACCTT	3
AAGTG/ACTTC	6
AATAC/ATTGT	35
AATAG/ATTCT	53
AATAT/ATATT	218
AATCC/ATTGG	11
AATCT/AGATT	23
AATGC/ATTGC	5
AATGG/ATTCC	37
AATGT/ACATT	10
AATTC/AATTG	41
ACACC/GGTGT	22
ACACT/AGTGT	2
ACAGC/CTGTG	22
ACAGG/CCTGT	21
ACAGT/ACTGT	2
ACATC/ATGTG	27
ACATG/ATGTC	6
ACCAG/CTGGT	10
ACCAT/ATGGT	1
ACCCC/GGGGT	293
ACCCG/CGGGT	6
ACCCT/AGGGT	4
ACCGC/CGGTG	4
ACCGG/CCGGT	5
ACCTC/AGGTG	17
ACCTG/AGGTC	6
ACGAG/CGTCT	3
ACGAT/ATCGT	1
ACGCC/CGTGG	4
ACGCG/CGCGT	1
ACGGC/CCGTG	4
ACGGG/CCCGT	4
ACGTC/ACGTG	2
ACTAG/AGTCT	7
ACTAT/AGTAT	8
ACTCC/AGTGG	11
ACTCT/AGAGT	2
ACTGC/AGTGC	8
ACTGG/AGTCC	5
AGAGC/CTCTG	25
AGAGG/CCTCT	98
AGATC/ATCTG	9
AGATG/ATCTC	17
AGCAT/ATGCT	9
AGCCC/CTGGG	203
AGCCG/CGGCT	12
AGCCT/AGGCT	1
AGCGC/CGCTG	8
AGCGG/CCGCT	8
AGCTC/AGCTG	15
AGGAT/ATCCT	9
AGGCC/CCTGG	63
AGGCG/CCTCG	9
AGGGC/CCCTG	81
AGGGG/CCCCT	286
ATATC/ATATG	39
ATCCC/ATGGG	30
ATCGC/ATGCG	1
ATGCC/ATGGC	5
CCCCG/CGGGG	383
CCCGG/CCGGG	102
CCGCG/CGCGG	37
AAAAAC/GTTTTT	1377
AAAAAG/CTTTTT	220
AAAAAT/ATTTTT	95
AAAACC/GGTTTT	79
AAAACT/AGTTTT	8
AAAAGC/CTTTTG	8
AAAAGG/CCTTTT	19
AAAAGT/ACTTTT	1
AAAATC/ATTTTG	5
AAAATG/ATTTTC	4
AAAATT/AATTTT	14
AAACAC/GTGTTT	2
AAACAG/CTGTTT	6
AAACAT/ATGTTT	4
AAACCC/GGGTTT	12
AAACCG/CGGTTT	1
AAAGAC/CTTTGT	3
AAAGAG/CTCTTT	20
AAAGAT/ATCTTT	1
AAAGCC/CTTTGG	3
AAAGGG/CCCTTT	10
AAAGTC/ACTTTG	1
AAATAC/ATTTGT	3
AAATAG/ATTTCT	9
AAATAT/ATATTT	75
AAATCC/ATTTGG	4
AAATCT/AGATTT	4
AAATGC/ATTTGC	2
AAATGG/ATTTCC	6
AAATGT/ACATTT	4
AAATTC/AATTTG	2
AAATTG/AATTTC	1
AAATTT/AAATTT	7
AACAAG/CTTGTT	1
AACAAT/ATTGTT	10
AACACC/GGTGTT	4
AACACG/CGTGTT	1
AACAGC/CTGTTG	3
AACAGG/CCTGTT	1
AACAGT/ACTGTT	1
AACATC/ATGTTG	2
AACATT/AATGTT	1
AACCAC/GGTTGT	9
AACCAG/CTGGTT	4
AACCCC/GGGGTT	7
AACCCG/CGGGTT	1
AACCCT/AGGGTT	68
AACCGG/CCGGTT	2
AACCTC/AGGTTG	1
AACCTT/AAGGTT	1
AACGGC/CCGTTG	1
AACGGG/CCCGTT	1
AACTAG/AGTTCT	1
AACTAT/AGTTAT	3
AACTCG/AGTTCG	1
AACTTG/AAGTTC	1
AAGAAT/ATTCTT	16
AAGACC/CTTGGT	2
AAGAGC/CTCTTG	1
AAGAGG/CCTCTT	20
AAGAGT/ACTCTT	1
AAGATC/ATCTTG	1
AAGATG/ATCTTC	1
AAGCAC/CTTGTG	1
AAGCAG/CTGCTT	7
AAGCCC/CTTGGG	2
AAGCTG/AGCTTC	2
AAGGAC/CCTTGT	3
AAGGAG/CCTTCT	29
AAGGCC/CCTTGG	4
AAGGCT/AGCCTT	1
AAGGGC/CCCTTG	4
AAGGGG/CCCCTT	10
AAGGTC/ACCTTG	7
AAGGTG/ACCTTC	1
AAGTAG/ACTTCT	1
AAGTAT/ACTTAT	1
AAGTCC/ACTTGG	4
AATACT/AGTATT	9
AATAGG/ATTCCT	2
AATAGT/ACTATT	16
AATATC/ATATTG	1
AATATG/ATATTC	2
AATATT/AATATT	2
AATCAC/ATTGTG	1
AATCAG/ATTCTG	2
AATCAT/ATGATT	15
AATCCC/ATTGGG	1
AATCCT/AGGATT	1
AATCTG/AGATTC	3
AATGAC/ATTGTC	3
AATGAG/ATTCTC	3
AATGAT/ATCATT	14
AATGCC/ATTGGC	1
AATGGG/ATTCCC	1
AATGGT/ACCATT	3
AATGTG/ACATTC	1
AATTAC/AATTGT	3
AATTAG/AATTCT	1
AATTAT/AATTAT	2
AATTCC/AATTGG	1
ACACAG/CTGTGT	43
ACACAT/ATGTGT	49
ACACCC/GGGTGT	36
ACACCG/CGGTGT	1
ACACCT/AGGTGT	1
ACACGC/CGTGTG	138
ACACGG/CCGTGT	2
ACACGT/ACGTGT	2
ACACTC/AGTGTG	13
ACACTG/AGTGTC	2
ACAGAG/CTCTGT	138
ACAGAT/ATCTGT	6
ACAGCC/CTGTGG	14
ACAGCT/AGCTGT	1
ACAGGC/CCTGTG	2
ACAGGG/CCCTGT	6
ACAGGT/ACCTGT	1
ACAGTG/ACTGTC	1
ACATAG/ATGTCT	3
ACATAT/ATATGT	122
ACATCC/ATGTGG	4
ACATCT/AGATGT	2
ACATGC/ATGTGC	4
ACATGT/ACATGT	1
ACCACG/CGTGGT	1
ACCACT/AGTGGT	3
ACCAGC/CTGGTG	13
ACCAGG/CCTGGT	10
ACCAGT/ACTGGT	1
ACCATC/ATGGTG	30
ACCATG/ATGGTC	3
ACCCAG/CTGGGT	10
ACCCCC/GGGGGT	96
ACCCCG/CGGGGT	7
ACCCGC/CGGGTG	5
ACCCGG/CCGGGT	1
ACCCTC/AGGGTG	12
ACCCTG/AGGGTC	17
ACCGAG/CGGTCT	1
ACCGCC/CGGTGG	15
ACCGGC/CCGGTG	2
ACCGGG/CCCGGT	3
ACCGTC/ACGGTG	1
ACCTAG/AGGTCT	2
ACCTAT/AGGTAT	1
ACCTCC/AGGTGG	6
ACCTCT/AGAGGT	1
ACCTGC/AGGTGC	4
ACCTGG/AGGTCC	4
ACGAGC/CGTGCT	1
ACGAGG/CCTCGT	2
ACGATG/ATCGTC	2
ACGCAG/CGTCTG	2
ACGCCC/CGTGGG	1
ACGCGC/CGCGTG	7
ACGCGG/CCGCGT	1
ACGCTC/AGCGTG	1
ACGGAG/CCGTCT	1
ACGGCC/CCGTGG	11
ACGGGC/CCCGTG	2
ACGGGG/CCCCGT	3
ACGTAG/ACGTCT	1
ACGTGC/ACGTGC	2
ACTAGG/AGTCCT	1
ACTATC/AGTGAT	1
ACTATG/AGTCAT	3
ACTCAG/AGTCTG	2
ACTCAT/AGTATG	1
ACTCCC/AGTGGG	4
ACTCTC/AGAGTG	2
ACTCTG/AGAGTC	3
ACTGAT/AGTATC	1
ACTGCC/AGTGGC	8
ACTGCT/AGCAGT	2
ACTGGG/AGTCCC	3
AGAGAT/ATCTCT	7
AGAGCC/CTCTGG	12
AGAGCG/CGCTCT	12
AGAGCT/AGCTCT	2
AGAGGC/CCTCTG	6
AGAGGG/CCCTCT	44
AGATAT/ATATCT	226
AGATCC/ATCTGG	3
AGATCT/AGATCT	2
AGATGG/ATCTCC	4
AGCAGG/CCTGCT	8
AGCATC/ATGCTG	3
AGCCCC/CTGGGG	66
AGCCCG/CGGGCT	11
AGCCCT/AGGGCT	2
AGCCGC/CGGCTG	16
AGCCGG/CCGGCT	17
AGCCTC/AGGCTG	6
AGCCTG/AGGCTC	5
AGCGCC/CGCTGG	3
AGCGCG/CGCGCT	1
AGCGGC/CCGCTG	14
AGCGGG/CCCGCT	1
AGCTAT/AGCTAT	1
AGCTCC/AGCTGG	13
AGGATG/ATCCTC	8
AGGCAT/ATGCCT	1
AGGCCC/CCTGGG	22
AGGCCG/CCTCGG	5
AGGCGC/CCTGCG	6
AGGCGG/CCGCCT	9
AGGGCC/CCCTGG	17
AGGGCG/CCCTCG	4
AGGGGC/CCCCTG	26
AGGGGG/CCCCCT	15
ATATCC/ATATGG	3
ATATGC/ATATGC	1
ATCATG/ATCATG	1
ATCCCC/ATGGGG	11
ATCCGC/ATGCGG	2
ATGCCC/ATGGGC	4
CCCCCG/CGGGGG	49
CCCCGG/CCGGGG	40
CCCGCG/CGCGGG	12
CCCGGG/CCCGGG	1
CCGCGG/CCGCGG	1
AAAAAAC/GTTTTTT	1082
AAAAAAG/CTTTTTT	331
AAAAAAT/ATTTTTT	151
AAAAACC/GGTTTTT	75
AAAAACT/AGTTTTT	6
AAAAAGC/CTTTTTG	8
AAAAAGG/CCTTTTT	16
AAAAAGT/ACTTTTT	4
AAAAATC/ATTTTTG	3
AAAAATG/ATTTTTC	3
AAAAATT/AATTTTT	74
AAAACAC/GTGTTTT	5
AAAACAG/CTGTTTT	3
AAAACAT/ATGTTTT	3
AAAACCC/GGGTTTT	5
AAAACCT/AGGTTTT	1
AAAACTG/AGTTTTC	2
AAAACTT/AAGTTTT	3
AAAAGAC/CTTTTGT	2
AAAAGAG/CTCTTTT	11
AAAAGAT/ATCTTTT	3
AAAAGCC/CTTTTGG	5
AAAAGCT/AGCTTTT	1
AAAAGGC/CCTTTTG	3
AAAAGGG/CCCTTTT	6
AAAAGGT/ACCTTTT	1
AAAAGTG/ACTTTTC	2
AAAAGTT/AACTTTT	2
AAAATAC/ATTTTGT	7
AAAATAG/ATTTTCT	2
AAAATAT/ATATTTT	12
AAAATCC/ATTTTGG	1
AAAATCT/AGATTTT	1
AAAATGC/ATTTTGC	5
AAAATGG/ATTTTCC	1
AAAATGT/ACATTTT	5
AAAATTC/AATTTTG	8
AAAATTG/AATTTTC	2
AAAATTT/AAATTTT	9
AAACAAC/GTTGTTT	6
AAACAAG/CTTGTTT	5
AAACAAT/ATTGTTT	6
AAACACC/GGTGTTT	3
AAACACG/CGTGTTT	1
AAACAGC/CTGTTTG	1
AAACAGG/CCTGTTT	4
AAACAGT/ACTGTTT	1
AAACATC/ATGTTTG	1
AAACATG/ATGTTTC	3
AAACCAC/GGTTTGT	3
AAACCAG/CTGGTTT	7
AAACCAT/ATGGTTT	2
AAACCCC/GGGGTTT	5
AAACCTC/AGGTTTG	4
AAACCTG/AGGTTTC	1
AAACCTT/AAGGTTT	1
AAACGGG/CCCGTTT	1
AAACGTG/ACGTTTC	1
AAACTAT/AGTTTAT	2
AAACTCC/AGTTTGG	2
AAACTGC/AGTTTGC	2
AAACTGG/AGTTTCC	1
AAACTGT/ACAGTTT	1
AAACTTC/AAGTTTG	1
AAACTTG/AAGTTTC	1
AAACTTT/AAAGTTT	2
AAAGAAC/CTTTGTT	2
AAAGAAG/CTTCTTT	34
AAAGAAT/ATTCTTT	6
AAAGACC/CTTTGGT	2
AAAGAGG/CCTCTTT	9
AAAGATG/ATCTTTC	3
AAAGATT/AATCTTT	2
AAAGCAG/CTGCTTT	1
AAAGCCC/CTTTGGG	3
AAAGCTC/AGCTTTG	1
AAAGCTG/AGCTTTC	1
AAAGGAC/CCTTTGT	5
AAAGGAG/CCTTTCT	5
AAAGGCC/CCTTTGG	1
AAAGGGC/CCCTTTG	2
AAAGGGG/CCCCTTT	10
AAAGGTG/ACCTTTC	1
AAAGGTT/AACCTTT	2
AAAGTAC/ACTTTGT	1
AAAGTAG/ACTTTCT	1
AAAGTAT/ACTTTAT	1
AAAGTTC/AACTTTG	1
AAATAAC/ATTTGTT	2
AAATAAG/ATTTCTT	3
AAATAAT/ATTATTT	21
AAATACC/ATTTGGT	2
AAATACT/AGTATTT	2
AAATAGC/ATTTGCT	3
AAATAGG/ATTTCCT	4
AAATAGT/ACTATTT	7
AAATATC/ATATTTG	2
AAATATT/AATATTT	10
AAATCAC/ATTTGTG	1
AAATCAG/ATTTCTG	2
AAATCAT/ATGATTT	1
AAATCCT/AGGATTT	2
AAATCGT/ACGATTT	1
AAATCTC/AGATTTG	2
AAATCTG/AGATTTC	3
AAATCTT/AAGATTT	2
AAATGAC/ATTTGTC	7
AAATGAG/ATTTCTC	3
AAATGAT/ATCATTT	4
AAATGCT/AGCATTT	2
AAATGGC/ATTTGCC	2
AAATGGG/ATTTCCC	3
AAATGTC/ACATTTG	3
AAATGTG/ACATTTC	5
AAATGTT/AACATTT	4
AAATTAC/AATTTGT	1
AAATTAG/AATTTCT	4
AAATTAT/AATTTAT	9
AAATTCC/AATTTGG	5
AAATTCT/AATTTAG	1
AAATTGC/AATTTGC	1
AAATTGT/AATTTAC	2
AACAACC/GGTTGTT	2
AACAACT/AGTTGTT	1
AACAAGG/CCTTGTT	3
AACAATG/ATTGTTC	1
AACAATT/AATTGTT	1
AACACAC/GTGTGTT	15
AACACAG/CTGTGTT	1
AACACAT/ATGTGTT	1
AACACCC/GGGTGTT	5
AACACTC/AGTGTTG	1
AACACTT/AAGTGTT	1
AACAGAG/CTCTGTT	3
AACAGAT/ATCTGTT	2
AACAGCC/CTGTTGG	2
AACAGGC/CCTGTTG	3
AACAGGG/CCCTGTT	1
AACAGGT/ACCTGTT	3
AACAGTC/ACTGTTG	2
AACAGTG/ACTGTTC	1
AACATAC/ATGTTGT	2
AACATAG/ATGTTCT	1
AACATAT/ATATGTT	3
AACATCC/ATGTTGG	2
AACATGC/ATGTTGC	1
AACATGG/ATGTTCC	1
AACATGT/ACATGTT	1
AACATTC/AATGTTG	1
AACCAAT/ATTGGTT	1
AACCACC/GGTGGTT	4
AACCAGC/CTGGTTG	2
AACCAGG/CCTGGTT	1
AACCATT/AATGGTT	1
AACCCAC/GGGTTGT	1
AACCCAG/CTGGGTT	2
AACCCCC/GGGGGTT	12
AACCCCT/AGGGGTT	3
AACCCTC/AGGGTTG	1
AACCCTG/AGGGTTC	3
AACCGAG/CGGTTCT	1
AACCGAT/ATCGGTT	1
AACCGGG/CCCGGTT	1
AACCTAG/AGGTTCT	1
AACCTAT/AGGTTAT	1
AACCTCC/AGGTTGG	2
AACCTCT/AGAGGTT	1
AACCTGC/AGGTTGC	2
AACCTGG/AGGTTCC	1
AACCTTC/AAGGTTG	1
AACCTTG/AAGGTTC	2
AACGAGG/CCTCGTT	1
AACGGAG/CCGTTCT	1
AACTAAG/AGTTCTT	1
AACTAAT/AGTTATT	2
AACTAGG/AGTTCCT	3
AACTAGT/ACTAGTT	2
AACTATT/AATAGTT	3
AACTCAC/AGTTGTG	1
AACTCAG/AGTTCTG	2
AACTCCC/AGTTGGG	2
AACTCCG/AGTTCGG	1
AACTCTG/AGAGTTC	2
AACTGAG/AGTTCTC	2
AACTGAT/AGTTATC	1
AACTGCT/AGCAGTT	1
AACTGGG/AGTTCCC	2
AACTGGT/ACCAGTT	1
AACTGTC/ACAGTTG	2
AACTGTG/ACAGTTC	1
AACTTAC/AAGTTGT	1
AACTTGG/AAGTTCC	1
AAGAAGC/CTTCTTG	4
AAGAAGG/CCTTCTT	23
AAGAATG/ATTCTTC	4
AAGAATT/AATTCTT	1
AAGACAG/CTGTCTT	3
AAGACAT/ATGTCTT	1
AAGACCT/AGGTCTT	2
AAGACGT/ACGTCTT	1
AAGACTC/AGTCTTG	1
AAGACTT/AAGTCTT	1
AAGAGAG/CTCTCTT	6
AAGAGCC/CTCTTGG	1
AAGAGCT/AGCTCTT	1
AAGAGGC/CCTCTTG	2
AAGAGGG/CCCTCTT	10
AAGAGGT/ACCTCTT	1
AAGAGTG/ACTCTTC	1
AAGATAC/ATCTTGT	1
AAGATAT/ATATCTT	1
AAGATCG/ATCTTCG	1
AAGATCT/AGATCTT	1
AAGATTC/AATCTTG	1
AAGCACC/CTTGGTG	3
AAGCAGC/CTGCTTG	3
AAGCAGG/CCTGCTT	7
AAGCAGT/ACTGCTT	1
AAGCATC/ATGCTTG	1
AAGCATG/ATGCTTC	1
AAGCCAG/CTGGCTT	7
AAGCCAT/ATGGCTT	1
AAGCCCC/CTTGGGG	5
AAGCCCT/AGGGCTT	1
AAGCCGG/CCGGCTT	1
AAGCCTC/AGGCTTG	1
AAGCCTG/AGGCTTC	4
AAGCCTT/AAGGCTT	3
AAGCGGG/CCCGCTT	1
AAGCGTG/ACGCTTC	1
AAGCTAC/AGCTTGT	1
AAGCTCC/AGCTTGG	3
AAGCTGC/AGCTTGC	1
AAGCTGG/AGCTTCC	2
AAGCTGT/ACAGCTT	1
AAGGAAT/ATTCCTT	1
AAGGACC/CCTTGGT	2
AAGGAGC/CCTTGCT	1
AAGGAGG/CCTCCTT	28
AAGGAGT/ACTCCTT	1
AAGGATG/ATCCTTC	5
AAGGCAC/CCTTGTG	2
AAGGCAG/CCTTCTG	10
AAGGCCC/CCTTGGG	3
AAGGCCT/AGGCCTT	1
AAGGCGG/CCGCCTT	1
AAGGCTC/AGCCTTG	2
AAGGCTG/AGCCTTC	7
AAGGGAG/CCCTTCT	10
AAGGGCC/CCCTTGG	3
AAGGGGC/CCCCTTG	7
AAGGGGG/CCCCCTT	7
AAGGGTC/ACCCTTG	2
AAGGGTG/ACCCTTC	1
AAGGTAC/ACCTTGT	1
AAGGTAT/ACCTTAT	1
AAGGTCC/ACCTTGG	2
AAGGTGG/ACCTTCC	3
AAGTAAT/ACTTATT	2
AAGTAGC/ACTTGCT	1
AAGTAGG/ACTTCCT	2
AAGTAGT/ACTACTT	1
AAGTATC/ACTTGAT	1
AAGTCAC/ACTTGTG	2
AAGTCAG/ACTTCTG	2
AAGTCCC/ACTTGGG	2
AAGTCTG/ACTTCAG	1
AAGTGAC/ACTTGTC	4
AAGTGAT/ACTTATC	1
AAGTGCC/ACTTGGC	1
AAGTGCT/ACTTAGC	1
AAGTGGG/ACTTCCC	2
AATAATC/ATTATTG	3
AATAATG/ATTATTC	5
AATAATT/AATTATT	8
AATACAC/ATTGTGT	1
AATACAG/ATTCTGT	5
AATACAT/ATGTATT	3
AATACCT/AGGTATT	1
AATAGAC/ATTGTCT	1
AATAGAG/ATTCTCT	1
AATAGAT/ATCTATT	6
AATAGCC/ATTGGCT	1
AATAGGG/ATTCCCT	1
AATAGTG/ACTATTC	1
AATATAC/ATATTGT	2
AATATAG/ATATTCT	14
AATATAT/ATATATT	97
AATATCT/AGATATT	2
AATATGC/ATATTGC	1
AATATGG/ATATTCC	1
AATATGT/ACATATT	1
AATATTC/AATATTG	5
AATCACT/AGTGATT	2
AATCAGC/ATTGCTG	1
AATCAGG/ATTCCTG	2
AATCATC/ATGATTG	1
AATCATG/ATGATTC	3
AATCATT/AATGATT	2
AATCCAC/ATTGTGG	1
AATCCAG/ATTCTGG	5
AATCCCC/ATTGGGG	1
AATCCTG/AGGATTC	2
AATCGGG/ATTCCCG	1
AATCGGT/ACCGATT	1
AATCTAG/AGATTCT	3
AATCTAT/AGATTAT	4
AATCTGG/AGATTCC	2
AATGACC/ATTGGTC	1
AATGACG/ATTCGTC	1
AATGACT/AGTCATT	1
AATGAGC/ATTGCTC	3
AATGATG/ATCATTC	2
AATGCAG/ATTCTGC	2
AATGCTG/AGCATTC	4
AATGGAC/ATTGTCC	1
AATGGAG/ATTCTCC	1
AATGGAT/ATCCATT	2
AATGGCC/ATTGGCC	2
AATGGCT/AGCCATT	3
AATGGGC/ATTGCCC	2
AATGGGG/ATTCCCC	1
AATGTAC/ACATTGT	1
AATGTAG/ACATTCT	4
AATGTAT/ACATTAT	4
AATGTCC/ACATTGG	1
AATGTGG/ACATTCC	2
AATGTGT/ACACATT	3
AATTACC/AATTGGT	1
AATTACT/AATTAGT	3
AATTAGG/AATTCCT	1
AATTATC/AATTGAT	2
AATTATG/AATTCAT	1
AATTCAG/AATTCTG	1
AATTGAC/AATTGTC	1
ACACACC/GGTGTGT	21
ACACACG/CGTGTGT	2
ACACACT/AGTGTGT	1
ACACAGC/CTGTGTG	10
ACACAGG/CCTGTGT	2
ACACAGT/ACTGTGT	3
ACACATC/ATGTGTG	2
ACACATG/ATGTGTC	2
ACACCAG/CTGGTGT	3
ACACCCC/GGGGTGT	12
ACACCGG/CCGGTGT	1
ACACCTC/AGGTGTG	2
ACACGAT/ATCGTGT	1
ACACGCC/CGTGTGG	2
ACACGGC/CCGTGTG	1
ACACGGG/CCCGTGT	3
ACACGTC/ACGTGTG	1
ACACGTG/ACGTGTC	3
ACACTAG/AGTGTCT	2
ACACTCC/AGTGTGG	1
ACACTGC/AGTGTGC	3
ACACTGG/AGTGTCC	4
ACACTGT/ACAGTGT	1
ACAGACC/CTGTGGT	3
ACAGACT/AGTCTGT	1
ACAGAGC/CTCTGTG	5
ACAGAGG/CCTCTGT	8
ACAGATC/ATCTGTG	12
ACAGATG/ATCTGTC	1
ACAGCAG/CTGCTGT	2
ACAGCCC/CTGTGGG	12
ACAGCGC/CGCTGTG	1
ACAGCGG/CCGCTGT	1
ACAGCTC/AGCTGTG	6
ACAGCTG/AGCTGTC	1
ACAGGAG/CCTGTCT	2
ACAGGAT/ATCCTGT	5
ACAGGCC/CCTGTGG	6
ACAGGCG/CCTGTCG	1
ACAGGGC/CCCTGTG	9
ACAGGGG/CCCCTGT	9
ACAGGGT/ACCCTGT	1
ACAGGTC/ACCTGTG	3
ACAGGTG/ACCTGTC	6
ACAGTAT/ACTGTAT	1
ACAGTCC/ACTGTGG	1
ACAGTCT/ACTGTAG	1
ACAGTGC/ACTGTGC	3
ACAGTGG/ACTGTCC	1
ACATACC/ATGTGGT	2
ACATACT/AGTATGT	3
ACATAGT/ACTATGT	2
ACATATC/ATATGTG	3
ACATATG/ATATGTC	3
ACATCAT/ATGATGT	2
ACATCCC/ATGTGGG	5
ACATCCT/AGGATGT	1
ACATCGC/ATGTGCG	1
ACATCTC/AGATGTG	5
ACATGAT/ATCATGT	1
ACATGCC/ATGTGGC	3
ACATGGC/ATGTGCC	1
ACATGTC/ACATGTG	1
ACCACCC/GGGTGGT	13
ACCACTC/AGTGGTG	1
ACCAGAG/CTCTGGT	6
ACCAGCC/CTGGTGG	15
ACCAGCT/AGCTGGT	1
ACCAGGC/CCTGGTG	10
ACCAGGG/CCCTGGT	10
ACCAGGT/ACCTGGT	2
ACCAGTC/ACTGGTG	1
ACCAGTG/ACTGGTC	6
ACCATCC/ATGGTGG	4
ACCATCT/AGATGGT	2
ACCATGC/ATGGTGC	3
ACCATGG/ATGGTCC	1
ACCCAGC/CTGGGTG	37
ACCCAGG/CCTGGGT	19
ACCCAGT/ACTGGGT	2
ACCCATC/ATGGGTG	2
ACCCATG/ATGGGTC	1
ACCCCAG/CTGGGGT	10
ACCCCCC/GGGGGGT	65
ACCCCCG/CGGGGGT	4
ACCCCCT/AGGGGGT	2
ACCCCGC/CGGGGTG	6
ACCCCGG/CCGGGGT	3
ACCCCTC/AGGGGTG	11
ACCCCTG/AGGGGTC	13
ACCCGAG/CGGGTCT	1
ACCCGCC/CGGGTGG	3
ACCCGGC/CCGGGTG	3
ACCCGGG/CCCGGGT	3
ACCCTCC/AGGGTGG	20
ACCCTCG/AGGGTCG	3
ACCCTCT/AGAGGGT	1
ACCCTGC/AGGGTGC	5
ACCCTGG/AGGGTCC	6
ACCGAGC/CGGTGCT	1
ACCGAGG/CCTCGGT	2
ACCGCCC/CGGTGGG	6
ACCGCCG/CGGCGGT	1
ACCGCGG/CCGCGGT	1
ACCGCTC/AGCGGTG	1
ACCGCTG/AGCGGTC	2
ACCGGAG/CCGGTCT	1
ACCGGCC/CCGGTGG	2
ACCGGGC/CCCGGTG	7
ACCGGGG/CCCCGGT	2
ACCGTGC/ACGGTGC	1
ACCGTGG/ACGGTCC	2
ACCTACT/AGGTAGT	1
ACCTAGC/AGGTGCT	2
ACCTAGG/AGGTCCT	1
ACCTATG/AGGTCAT	2
ACCTCAG/AGGTCTG	3
ACCTCCC/AGGTGGG	25
ACCTCCG/AGGTCGG	1
ACCTCCT/AGGAGGT	2
ACCTCGC/AGGTGCG	2
ACCTCTC/AGAGGTG	3
ACCTCTG/AGAGGTC	11
ACCTGAG/AGGTCTC	3
ACCTGAT/AGGTATC	2
ACCTGCC/AGGTGGC	11
ACCTGCG/AGGTCGC	1
ACCTGCT/AGCAGGT	1
ACCTGGC/AGGTGCC	5
ACCTGGG/AGGTCCC	43
ACGAGGG/CCCTCGT	2
ACGCAGC/CGTGCTG	1
ACGCAGG/CCTGCGT	3
ACGCCAG/CGTCTGG	1
ACGCCCC/CGTGGGG	5
ACGCCTC/AGGCGTG	1
ACGCGGG/CCCGCGT	1
ACGCTCC/AGCGTGG	1
ACGGAGC/CCGTGCT	1
ACGGAGG/CCGTCCT	1
ACGGCAG/CCGTCTG	1
ACGGCCC/CCGTGGG	4
ACGGCGC/CCGTGCG	1
ACGGCGG/CCGCCGT	1
ACGGCTC/AGCCGTG	1
ACGGCTG/AGCCGTC	2
ACGGGAG/CCCGTCT	2
ACGGGCC/CCCGTGG	3
ACGGGGC/CCCCGTG	1
ACGGGGG/CCCCCGT	2
ACGTATC/ACGTGAT	1
ACGTCCG/ACGTCGG	1
ACGTGCC/ACGTGGC	2
ACTACTG/AGTAGTC	1
ACTAGAG/AGTCTCT	1
ACTAGCC/AGTGGCT	3
ACTAGTC/ACTAGTG	3
ACTATAG/AGTCTAT	1
ACTATAT/AGTATAT	6
ACTCAGG/AGTCCTG	3
ACTCAGT/ACTGAGT	1
ACTCATC/AGTGATG	2
ACTCATG/AGTCATG	1
ACTCCAG/AGTCTGG	1
ACTCCAT/AGTATGG	5
ACTCCCC/AGTGGGG	7
ACTCCCT/AGGGAGT	1
ACTCCGG/AGTCCGG	1
ACTCCTC/AGGAGTG	1
ACTCCTG/AGGAGTC	1
ACTCGGC/AGTGCCG	1
ACTCTCG/AGAGTCG	1
ACTCTGC/AGAGTGC	3
ACTCTGG/AGAGTCC	1
ACTGATC/AGTGATC	2
ACTGCAG/AGTCTGC	1
ACTGCAT/AGTATGC	1
ACTGCCC/AGTGGGC	7
ACTGCCG/AGTCGGC	2
ACTGCGG/AGTCCGC	2
ACTGCTG/AGCAGTC	1
ACTGGAG/AGTCTCC	1
ACTGGCC/AGTGGCC	4
ACTGGGC/AGTGCCC	7
ACTGGGG/AGTCCCC	7
AGAGAGC/CTCTCTG	2
AGAGAGG/CCTCTCT	14
AGAGATC/ATCTCTG	2
AGAGATG/ATCTCTC	1
AGAGCCC/CTCTGGG	14
AGAGCCG/CGGCTCT	1
AGAGCGC/CGCTCTG	1
AGAGCTC/AGCTCTG	4
AGAGCTG/AGCTCTC	2
AGAGGCC/CCTCTGG	8
AGAGGCG/CCTCTCG	1
AGAGGGC/CCCTCTG	34
AGAGGGG/CCCCTCT	20
AGATATC/ATATCTG	1
AGATATG/ATATCTC	1
AGATCAT/ATCTATG	1
AGATCCC/ATCTGGG	2
AGATCGC/ATCTGCG	2
AGATCGG/ATCTCCG	1
AGATCTC/AGATCTG	1
AGATGAT/ATCATCT	11
AGATGCC/ATCTGGC	2
AGATGCG/ATCTCGC	1
AGATGGC/ATCTGCC	3
AGATGGG/ATCTCCC	3
AGCAGCC/CTGCTGG	9
AGCAGCT/AGCTGCT	3
AGCAGGC/CCTGCTG	14
AGCAGGG/CCCTGCT	20
AGCATCC/ATGCTGG	5
AGCATGC/ATGCTGC	1
AGCCAGG/CCTGGCT	12
AGCCATC/ATGGCTG	6
AGCCATG/ATGGCTC	1
AGCCCAT/ATGGGCT	1
AGCCCCC/CTGGGGG	63
AGCCCCG/CGGGGCT	8
AGCCCGC/CGGGCTG	11
AGCCCGG/CCGGGCT	5
AGCCCTC/AGGGCTG	18
AGCCCTG/AGGGCTC	11
AGCCGCC/CGGCTGG	2
AGCCGCG/CGCGGCT	1
AGCCGGC/CCGGCTG	5
AGCCGGG/CCCGGCT	13
AGCCTCC/AGGCTGG	17
AGCCTGC/AGGCTGC	8
AGCCTGG/AGGCTCC	6
AGCGCCC/CGCTGGG	8
AGCGCCG/CGCTCGG	2
AGCGCGC/CGCGCTG	1
AGCGCGG/CCGCGCT	2
AGCGGCC/CCGCTGG	1
AGCGGCG/CCGCTCG	2
AGCGGGC/CCCGCTG	7
AGCGGGG/CCCCGCT	6
AGCTATC/AGCTGAT	1
AGCTCCC/AGCTGGG	24
AGCTCCG/AGCTCGG	1
AGCTCGC/AGCTGCG	1
AGCTGCC/AGCTGGC	12
AGGAGGC/CCTCCTG	28
AGGAGGG/CCCTCCT	50
AGGATAT/ATATCCT	1
AGGATCC/ATCCTGG	4
AGGATGC/ATCCTGC	12
AGGATGG/ATCCTCC	7
AGGCATC/ATGCCTG	1
AGGCATG/ATGCCTC	1
AGGCCCC/CCTGGGG	20
AGGCCCG/CCTCGGG	1
AGGCCGC/CCTGCGG	1
AGGCCGG/CCGGCCT	2
AGGCCTC/AGGCCTG	1
AGGCGCC/CCTGGCG	1
AGGCGCG/CCTCGCG	1
AGGCGGC/CCGCCTG	4
AGGCGGG/CCCGCCT	18
AGGGATC/ATCCCTG	1
AGGGATG/ATCCCTC	5
AGGGCAT/ATGCCCT	2
AGGGCCC/CCCTGGG	16
AGGGCCG/CCCTCGG	3
AGGGCGC/CCCTGCG	3
AGGGCGG/CCCTCCG	7
AGGGGCC/CCCCTGG	11
AGGGGCG/CCCCTCG	6
AGGGGGC/CCCCCTG	35
AGGGGGG/CCCCCCT	21
ATATATC/ATATATG	7
ATATGCC/ATATGGC	1
ATCATCC/ATGATGG	9
ATCATCG/ATCGATG	1
ATCATGG/ATCCATG	2
ATCCCCC/ATGGGGG	5
ATCCCGC/ATGCGGG	3
ATCCCGG/ATCCGGG	1
ATCGCCC/ATGGGCG	1
ATCGGCC/ATGGCCG	1
ATGCCCC/ATGGGGC	2
ATGGCCC/ATGGGCC	2
CCCCCCG/CGGGGGG	40
CCCCCGG/CCGGGGG	24
CCCCGCG/CGCGGGG	38
CCCCGGG/CCCGGGG	10
CCCGCCG/CGGCGGG	50
CCCGCGG/CCGCGGG	4
CCCGGCG/CCGGGCG	2
CCGCCGG/CCGGCGG	3
AAAAAAAC/GTTTTTTT	167
AAAAAAAG/CTTTTTTT	34
AAAAAAAT/ATTTTTTT	18
AAAAAACC/GGTTTTTT	9
AAAAAAGC/CTTTTTTG	2
AAAAAAGG/CCTTTTTT	1
AAAAAAGT/ACTTTTTT	1
AAAAAATT/AATTTTTT	10
AAAAACAC/GTGTTTTT	1
AAAAACCC/GGGTTTTT	2
AAAAACTG/AGTTTTTC	3
AAAAAGAC/CTTTTTGT	2
AAAAAGAG/CTCTTTTT	3
AAAAATCT/AGATTTTT	1
AAAAATGG/ATTTTTCC	1
AAAAATTC/AATTTTTG	1
AAAAATTT/AAATTTTT	4
AAAACAAC/GTTGTTTT	5
AAAACAAG/CTTGTTTT	2
AAAACAGT/ACTGTTTT	3
AAAACATT/AATGTTTT	2
AAAACCAT/ATGGTTTT	2
AAAACTAC/AGTTTTGT	1
AAAACTAT/AGTTTTAT	1
AAAACTCC/AGTTTTGG	1
AAAACTGG/AGTTTTCC	1
AAAAGAAG/CTTCTTTT	4
AAAAGAAT/ATTCTTTT	1
AAAAGAGG/CCTCTTTT	1
AAAAGATG/ATCTTTTC	1
AAAAGCTG/AGCTTTTC	1
AAAAGGAC/CCTTTTGT	1
AAAAGGAG/CCTTTTCT	1
AAAAGGGG/CCCCTTTT	1
AAAAGTCT/ACTTTTAG	1
AAAAGTTG/AACTTTTC	1
AAAAGTTT/AAACTTTT	1
AAAATAAC/ATTTTGTT	2
AAAATAAG/ATTTTCTT	2
AAAATAAT/ATTATTTT	7
AAAATAGT/ACTATTTT	2
AAAATATC/ATATTTTG	1
AAAATCTC/AGATTTTG	2
AAAATGAG/ATTTTCTC	1
AAAATGCC/ATTTTGGC	1
AAAATGGT/ACCATTTT	1
AAAATGTT/AACATTTT	1
AAAATTGG/AATTTTCC	1
AAAATTGT/AATTTTAC	1
AAAATTTC/AAATTTTG	1
AAAATTTT/AAAATTTT	1
AAACAAAG/CTTTGTTT	7
AAACAAAT/ATTTGTTT	7
AAACAACC/GGTTGTTT	1
AAACAACT/AGTTGTTT	1
AAACAAGC/CTTGTTTG	3
AAACAATG/ATTGTTTC	1
AAACACAC/GTGTGTTT	12
AAACACAG/CTGTGTTT	1
AAACAGAG/CTCTGTTT	2
AAACATTT/AAATGTTT	1
AAACCAAC/GGTTTGTT	4
AAACCAGC/CTGGTTTG	1
AAACCAGG/CCTGGTTT	1
AAACCCAG/CTGGGTTT	1
AAACCCCC/GGGGGTTT	2
AAACCTGG/AGGTTTCC	1
AAACCTTC/AAGGTTTG	1
AAACGAAG/CGTTTCTT	1
AAACTATG/AGTTTCAT	1
AAACTATT/AATAGTTT	1
AAACTCAC/AGTTTGTG	1
AAACTGGT/ACCAGTTT	1
AAACTGTT/AACAGTTT	1
AAACTTCT/AAGTTTAG	1
AAACTTTG/AAAGTTTC	1
AAAGAAAT/ATTTCTTT	1
AAAGAACC/CTTTGGTT	1
AAAGAACT/AGTTCTTT	1
AAAGAAGG/CCTTCTTT	36
AAAGAATC/ATTCTTTG	1
AAAGAATG/ATTCTTTC	3
AAAGACAC/CTTTGTGT	1
AAAGACAG/CTGTCTTT	3
AAAGACAT/ATGTCTTT	1
AAAGACTG/AGTCTTTC	1
AAAGAGAC/CTCTTTGT	2
AAAGAGAG/CTCTCTTT	73
AAAGATAG/ATCTTTCT	1
AAAGCAAG/CTTGCTTT	12
AAAGCCGG/CCGGCTTT	1
AAAGCCTC/AGGCTTTG	1
AAAGCTAC/AGCTTTGT	1
AAAGCTTC/AAGCTTTG	3
AAAGCTTG/AAGCTTTC	1
AAAGGAAG/CCTTTCTT	96
AAAGGAAT/ATTCCTTT	1
AAAGGAGG/CCTCCTTT	1
AAAGGATC/ATCCTTTG	1
AAAGGATG/ATCCTTTC	1
AAAGGCAC/CCTTTGTG	1
AAAGGCAG/CCTTTCTG	1
AAAGGGAC/CCCTTTGT	1
AAAGGGAG/CCCTTTCT	11
AAAGGGCC/CCCTTTGG	1
AAAGGGGC/CCCCTTTG	1
AAAGGGGG/CCCCCTTT	1
AAAGGTAC/ACCTTTGT	1
AAAGGTAG/ACCTTTCT	1
AAAGGTCC/ACCTTTGG	1
AAAGGTGG/ACCTTTCC	1
AAAGTAAG/ACTTTCTT	2
AAAGTAGT/ACTACTTT	1
AAAGTATT/AATACTTT	1
AAAGTCAC/ACTTTGTG	1
AAAGTGAT/ACTTTATC	1
AAAGTGGC/ACTTTGCC	1
AAAGTTGG/AACTTTCC	1
AAATAACT/AGTTATTT	1
AAATAAGC/ATTTGCTT	1
AAATAAGT/ACTTATTT	8
AAATACAC/ATTTGTGT	1
AAATACAT/ATGTATTT	11
AAATAGAT/ATCTATTT	4
AAATATAC/ATATTTGT	2
AAATATAT/ATATATTT	6
AAATATGC/ATATTTGC	1
AAATATGT/ACATATTT	1
AAATATTC/AATATTTG	1
AAATATTT/AAATATTT	1
AAATCAAT/ATTGATTT	3
AAATCAGC/ATTTGCTG	1
AAATCAGT/ACTGATTT	1
AAATCATC/ATGATTTG	1
AAATCCCC/ATTTGGGG	2
AAATCGAG/ATTTCTCG	1
AAATGAAC/ATTTGTTC	1
AAATGAAG/ATTTCTTC	1
AAATGAAT/ATTCATTT	10
AAATGAGT/ACTCATTT	2
AAATGCAT/ATGCATTT	1
AAATGCTG/AGCATTTC	1
AAATGGAT/ATCCATTT	2
AAATGGTT/AACCATTT	1
AAATGTAC/ACATTTGT	2
AAATGTAT/ACATTTAT	3
AAATGTGC/ACATTTGC	1
AAATGTGG/ACATTTCC	2
AAATGTTG/AACATTTC	1
AAATTAAC/AATTTGTT	1
AAATTAAG/AATTTCTT	1
AAATTAAT/AATTTATT	2
AAATTACT/AATTTAGT	1
AAATTAGT/AATTTACT	1
AAATTATC/AATTTGAT	2
AAATTATT/AATAATTT	1
AAATTCAC/AATTTGTG	1
AAATTCTC/AATTTGAG	1
AAATTTAC/AAATTTGT	2
AAATTTAG/AAATTTCT	1
AAATTTAT/AAATTTAT	2
AACAACTC/AGTTGTTG	1
AACAAGCC/CTTGTTGG	1
AACAAGGG/CCCTTGTT	1
AACAATCT/AGATTGTT	1
AACAATGG/ATTGTTCC	1
AACACACT/AGTGTGTT	1
AACACAGC/CTGTGTTG	2
AACACCTG/AGGTGTTC	1
AACAGAGC/CTCTGTTG	1
AACAGATG/ATCTGTTC	2
AACAGCAG/CTGCTGTT	1
AACAGGAG/CCTGTTCT	2
AACAGGTG/ACCTGTTC	1
AACATAAG/ATGTTCTT	1
AACATAAT/ATGTTATT	3
AACATCAC/ATGTTGTG	1
AACATGTG/ACATGTTC	1
AACCAACT/AGTTGGTT	1
AACCAATC/ATTGGTTG	2
AACCAATG/ATTGGTTC	1
AACCACAG/CTGTGGTT	1
AACCAGAG/CTCTGGTT	2
AACCAGCC/CTGGTTGG	2
AACCAGGG/CCCTGGTT	1
AACCCAAG/CTTGGGTT	1
AACCCAAT/ATTGGGTT	1
AACCCACT/AGTGGGTT	2
AACCCAGC/CTGGGTTG	2
AACCCCCC/GGGGGGTT	3
AACCCGGG/CCCGGGTT	1
AACCGCAG/CGGTTCTG	1
AACCTAGG/AGGTTCCT	1
AACCTCCT/AGGAGGTT	1
AACCTGCC/AGGTTGGC	2
AACCTGGG/AGGTTCCC	1
AACCTGTG/ACAGGTTC	1
AACGAAGG/CCTTCGTT	2
AACGAATG/ATTCGTTC	3
AACGATCT/AGATCGTT	1
AACGGAAG/CCGTTCTT	1
AACGGGAG/CCCGTTCT	1
AACTAAGG/AGTTCCTT	1
AACTACAG/AGTTCTGT	1
AACTAGAC/AGTTGTCT	1
AACTATAT/AGTTATAT	2
AACTATCT/AGATAGTT	2
AACTATGT/ACATAGTT	1
AACTATTG/AATAGTTC	1
AACTCAAT/AGTTATTG	1
AACTCACC/AGTTGGTG	1
AACTCAGC/AGTTGCTG	1
AACTCAGT/ACTGAGTT	1
AACTCCCC/AGTTGGGG	1
AACTCCCT/AGGGAGTT	1
AACTCTGG/AGAGTTCC	1
AACTGGGG/AGTTCCCC	1
AACTGGTC/ACCAGTTG	1
AACTGTCT/ACAGTTAG	1
AACTTAAT/AAGTTATT	1
AACTTAGT/AAGTTACT	1
AACTTGAC/AAGTTGTC	1
AAGAAGCT/AGCTTCTT	1
AAGAAGGC/CCTTCTTG	1
AAGAAGGG/CCCTTCTT	2
AAGAAGTC/ACTTCTTG	1
AAGAATCC/ATTCTTGG	1
AAGAATGG/ATTCTTCC	1
AAGACATG/ATGTCTTC	1
AAGACCAC/CTTGTGGT	1
AAGACTCT/AGAGTCTT	1
AAGACTGG/AGTCTTCC	1
AAGAGAGG/CCTCTCTT	12
AAGAGGAC/CCTCTTGT	1
AAGAGGCC/CCTCTTGG	1
AAGAGGGG/CCCCTCTT	4
AAGAGGTC/ACCTCTTG	1
AAGAGGTG/ACCTCTTC	1
AAGAGTAC/ACTCTTGT	1
AAGATAGG/ATCTTCCT	1
AAGATCCC/ATCTTGGG	2
AAGATTGG/AATCTTCC	1
AAGCAAGG/CCTTGCTT	3
AAGCAATG/ATTGCTTC	1
AAGCAGAG/CTCTGCTT	1
AAGCAGCC/CTGCTTGG	1
AAGCAGGG/CCCTGCTT	2
AAGCAGTG/ACTGCTTC	1
AAGCATCC/ATGCTTGG	2
AAGCCAGG/CCTGGCTT	1
AAGCCAGT/ACTGGCTT	1
AAGCCATC/ATGGCTTG	2
AAGCCCAC/CTTGTGGG	1
AAGCCCAG/CTGGGCTT	1
AAGCCCCC/CTTGGGGG	2
AAGCCGAG/CGGCTTCT	1
AAGCCTAC/AGGCTTGT	1
AAGCCTCC/AGGCTTGG	1
AAGCCTGC/AGGCTTGC	2
AAGCCTGG/AGGCTTCC	2
AAGCCTTG/AAGGCTTC	1
AAGCTAGG/AGCTTCCT	1
AAGCTCCG/AGCTTCGG	1
AAGCTGAG/AGCTTCTC	2
AAGCTGTG/ACAGCTTC	1
AAGCTTCC/AAGCTTGG	1
AAGGAATG/ATTCCTTC	5
AAGGAATT/AATTCCTT	1
AAGGACAG/CCTTCTGT	1
AAGGACGG/CCGTCCTT	1
AAGGAGAC/CCTTGTCT	1
AAGGAGAG/CCTTCTCT	4
AAGGAGGC/CCTCCTTG	1
AAGGAGGG/CCCTCCTT	29
AAGGAGTG/ACTCCTTC	1
AAGGATCC/ATCCTTGG	1
AAGGATCT/AGATCCTT	1
AAGGATGC/ATCCTTGC	1
AAGGATGG/ATCCTTCC	4
AAGGCACT/AGTGCCTT	1
AAGGCAGC/CCTTGCTG	1
AAGGCAGG/CCTGCCTT	8
AAGGCATG/ATGCCTTC	2
AAGGCCCC/CCTTGGGG	2
AAGGCCTG/AGGCCTTC	1
AAGGCGGG/CCCGCCTT	1
AAGGCTCC/AGCCTTGG	1
AAGGCTGG/AGCCTTCC	1
AAGGGACC/CCCTTGGT	3
AAGGGAGG/CCCTTCCT	56
AAGGGATT/AATCCCTT	1
AAGGGCAG/CCCTTCTG	1
AAGGGCTG/AGCCCTTC	1
AAGGGGTG/ACCCCTTC	1
AAGGTAGG/ACCTTCCT	1
AAGGTAGT/ACCTTACT	1
AAGGTCAC/ACCTTGTG	1
AAGGTCCC/ACCTTGGG	1
AAGGTGGC/ACCTTGCC	1
AAGGTGGG/ACCTTCCC	1
AAGGTGTG/ACACCTTC	1
AAGTAATG/ACTTCATT	1
AAGTAATT/AATTACTT	1
AAGTACTG/ACTTCAGT	1
AAGTATCT/ACTTAGAT	1
AAGTCATG/ACTTCATG	1
AAGTCATT/AATGACTT	1
AAGTCCTG/ACTTCAGG	1
AAGTCTCC/ACTTGGAG	1
AAGTGCAG/ACTTCTGC	1
AAGTGGCC/ACTTGGCC	1
AAGTGGGG/ACTTCCCC	2
AAGTGTGC/ACACTTGC	1
AAGTGTGT/ACACACTT	1
AATAATAC/ATTATTGT	2
AATAATAT/ATATTATT	4
AATAATCT/AGATTATT	1
AATAATGG/ATTATTCC	1
AATACATG/ATGTATTC	1
AATACCAG/ATTCTGGT	1
AATACTGT/ACAGTATT	1
AATAGACC/ATTGGTCT	1
AATAGATG/ATCTATTC	1
AATAGCAC/ATTGTGCT	1
AATAGGGG/ATTCCCCT	1
AATAGTAT/ACTATTAT	1
AATATATT/AATATATT	3
AATATCAG/ATATTCTG	1
AATATCCC/ATATTGGG	1
AATATGAG/ATATTCTC	1
AATATGTG/ACATATTC	1
AATATTCC/AATATTGG	1
AATCAATG/ATTCATTG	1
AATCACAC/ATTGTGTG	1
AATCACAG/ATTCTGTG	2
AATCACAT/ATGTGATT	1
AATCACTC/AGTGATTG	1
AATCAGAG/ATTCTCTG	1
AATCAGTC/ACTGATTG	2
AATCATCT/AGATGATT	1
AATCATTC/AATGATTG	1
AATCCAGG/ATTCCTGG	1
AATCCATG/ATGGATTC	1
AATCCCCC/ATTGGGGG	1
AATCCCTG/AGGGATTC	1
AATCCTGG/AGGATTCC	1
AATCGGTG/ACCGATTC	1
AATCTATC/AGATTGAT	1
AATCTCAG/AGATTCTG	1
AATCTGTG/ACAGATTC	1
AATGAATT/AATTCATT	5
AATGAGTG/ACTCATTC	11
AATGATAC/ATCATTGT	1
AATGATGT/ACATCATT	1
AATGCAGT/ACTGCATT	1
AATGCATG/ATGCATTC	1
AATGCTGG/AGCATTCC	1
AATGGAGT/ACTCCATT	1
AATGGATG/ATCCATTC	9
AATGGGGC/ATTGCCCC	1
AATGTCAG/ACATTCTG	1
AATGTCCC/ACATTGGG	1
AATGTGAC/ACATTGTC	2
AATGTGGC/ACATTGCC	1
AATGTGTG/ACACATTC	1
AATTACAT/AATTATGT	1
AATTAGGC/AATTGCCT	1
AATTAGTG/AATTCACT	2
AATTATAT/AATTATAT	1
AATTCAGC/AATTGCTG	1
AATTCAGG/AATTCCTG	1
AATTCTCC/AATTGGAG	1
AATTGACC/AATTGGTC	1
AATTGAGC/AATTGCTC	1
AATTGTAC/AATTGTAC	1
ACACACAG/CTGTGTGT	87
ACACACAT/ATGTGTGT	50
ACACACCC/GGGTGTGT	22
ACACACGC/CGTGTGTG	39
ACACACGG/CCGTGTGT	1
ACACACGT/ACGTGTGT	6
ACACACTC/AGTGTGTG	15
ACACAGAG/CTCTGTGT	7
ACACAGAT/ATCTGTGT	2
ACACAGCT/AGCTGTGT	1
ACACAGGC/CCTGTGTG	4
ACACAGGG/CCCTGTGT	2
ACACATAG/ATGTGTCT	3
ACACATAT/ATATGTGT	4
ACACATCC/ATGTGTGG	1
ACACATGC/ATGTGTGC	12
ACACCACT/AGTGGTGT	1
ACACCAGG/CCTGGTGT	2
ACACCATG/ATGGTGTC	1
ACACCCAG/CTGGGTGT	1
ACACCCAT/ATGGGTGT	1
ACACCCCC/GGGGGTGT	2
ACACCCCT/AGGGGTGT	1
ACACCCGC/CGGGTGTG	1
ACACCTGC/AGGTGTGC	1
ACACGAGC/CGTGTGCT	1
ACACGCAG/CGTGTCTG	1
ACACGCAT/ATGCGTGT	1
ACACGCGC/CGCGTGTG	2
ACACGGAT/ATCCGTGT	1
ACACGGGC/CCCGTGTG	2
ACACGGGG/CCCCGTGT	1
ACACGTGC/ACGTGTGC	2
ACACTCTC/AGAGTGTG	1
ACACTGCC/AGTGTGGC	1
ACAGACCC/CTGTGGGT	1
ACAGACCT/AGGTCTGT	1
ACAGACGC/CGTCTGTG	1
ACAGACGG/CCGTCTGT	3
ACAGACTC/AGTCTGTG	1
ACAGAGAG/CTCTCTGT	43
ACAGAGCC/CTCTGTGG	1
ACAGAGGC/CCTCTGTG	1
ACAGAGGG/CCCTCTGT	2
ACAGATAG/ATCTGTCT	8
ACAGATAT/ATATCTGT	1
ACAGATGG/ATCTGTCC	8
ACAGCAGC/CTGCTGTG	1
ACAGCAGG/CCTGCTGT	2
ACAGCCAG/CTGGCTGT	2
ACAGCCCC/CTGTGGGG	1
ACAGCCCG/CGGGCTGT	1
ACAGCCCT/AGGGCTGT	1
ACAGCCTC/AGGCTGTG	2
ACAGCTGC/AGCTGTGC	1
ACAGCTGT/ACAGCTGT	1
ACAGGACC/CCTGTGGT	1
ACAGGAGC/CCTGTGCT	1
ACAGGAGG/CCTCCTGT	2
ACAGGCAG/CCTGTCTG	3
ACAGGCCC/CCTGTGGG	1
ACAGGCTC/AGCCTGTG	1
ACAGGGCC/CCCTGTGG	2
ACAGGGCG/CCCTGTCG	2
ACAGGGGC/CCCCTGTG	1
ACAGGGGG/CCCCCTGT	1
ACAGGGTC/ACCCTGTG	2
ACAGGTAT/ACCTGTAT	1
ACAGGTGG/ACCTGTCC	1
ACAGTCCC/ACTGTGGG	1
ACAGTCGG/ACTGTCCG	1
ACAGTGAT/ACTGTATC	1
ACAGTGGG/ACTGTCCC	2
ACATAGAT/ATCTATGT	22
ACATAGTC/ACTATGTG	1
ACATATAT/ATATATGT	34
ACATATCT/AGATATGT	1
ACATCCCC/ATGTGGGG	1
ACATCCTC/AGGATGTG	1
ACATCCTG/AGGATGTC	4
ACATCTAG/AGATGTCT	1
ACATCTGC/AGATGTGC	1
ACATCTGG/AGATGTCC	2
ACATGCAG/ATGTCTGC	1
ACATGCTC/AGCATGTG	1
ACATGGAT/ATCCATGT	1
ACATGGCC/ATGTGGCC	1
ACATGGGG/ATGTCCCC	1
ACATGGTC/ACCATGTG	1
ACATGTGC/ACATGTGC	2
ACCACCAG/CTGGTGGT	1
ACCACCCC/GGGGTGGT	5
ACCACTGC/AGTGGTGC	1
ACCAGAGC/CTCTGGTG	1
ACCAGAGG/CCTCTGGT	1
ACCAGATC/ATCTGGTG	2
ACCAGCCC/CTGGTGGG	1
ACCAGCTG/AGCTGGTC	1
ACCAGGAG/CCTGGTCT	1
ACCAGGCC/CCTGGTGG	1
ACCAGGCT/AGCCTGGT	1
ACCAGGGC/CCCTGGTG	1
ACCAGGGG/CCCCTGGT	4
ACCAGTCC/ACTGGTGG	1
ACCAGTCT/ACTGGTAG	1
ACCAGTGG/ACTGGTCC	1
ACCATATG/ATATGGTC	1
ACCATCCC/ATGGTGGG	1
ACCATCTC/AGATGGTG	1
ACCATGAT/ATCATGGT	1
ACCATGCC/ATGGTGGC	2
ACCCACCT/AGGTGGGT	1
ACCCACGG/CCGTGGGT	1
ACCCACGT/ACGTGGGT	1
ACCCACTC/AGTGGGTG	1
ACCCAGCC/CTGGGTGG	4
ACCCAGCT/AGCTGGGT	1
ACCCAGGG/CCCTGGGT	3
ACCCATCC/ATGGGTGG	22
ACCCCAGC/CTGGGGTG	1
ACCCCAGG/CCTGGGGT	1
ACCCCATC/ATGGGGTG	3
ACCCCCCC/GGGGGGGT	10
ACCCCCCT/AGGGGGGT	1
ACCCCCGG/CCGGGGGT	1
ACCCCCTG/AGGGGGTC	1
ACCCCGAG/CGGGGTCT	1
ACCCCGCG/CGCGGGGT	1
ACCCCGGG/CCCGGGGT	2
ACCCCGTC/ACGGGGTG	1
ACCCCTCC/AGGGGTGG	2
ACCCCTGC/AGGGGTGC	1
ACCCGCCC/CGGGTGGG	1
ACCCGCCG/CGGCGGGT	1
ACCCGCCT/AGGCGGGT	1
ACCCGCGG/CCGCGGGT	1
ACCCGGCC/CCGGGTGG	1
ACCCGGGC/CCCGGGTG	1
ACCCTCCC/AGGGTGGG	3
ACCCTGAG/AGGGTCTC	1
ACCCTGCG/AGGGTCGC	1
ACCCTGGC/AGGGTGCC	2
ACCCTGGG/AGGGTCCC	2
ACCGACGG/CCGTCGGT	1
ACCGAGGG/CCCTCGGT	1
ACCGCAGG/CCTGCGGT	2
ACCGCCCC/CGGTGGGG	4
ACCGCCGG/CCGGCGGT	1
ACCGCGCC/CGCGGTGG	1
ACCGCGGG/CCCGCGGT	1
ACCGGCCC/CCGGTGGG	1
ACCGGGCC/CCCGGTGG	1
ACCGTCCC/ACGGTGGG	1
ACCTACTG/AGGTCAGT	3
ACCTAGGC/AGGTGCCT	1
ACCTATAG/AGGTCTAT	1
ACCTATCT/AGATAGGT	9
ACCTCACG/AGGTCGTG	1
ACCTCATG/AGGTCATG	1
ACCTCCCC/AGGTGGGG	10
ACCTCCTC/AGGAGGTG	1
ACCTCGCC/AGGTGGCG	1
ACCTCGGG/AGGTCCCG	1
ACCTGCAG/AGGTCTGC	1
ACCTGCAT/AGGTATGC	1
ACCTGCCC/AGGTGGGC	4
ACCTGCTC/AGCAGGTG	2
ACCTGGAG/AGGTCTCC	2
ACCTGGCC/AGGTGGCC	3
ACCTGGGC/AGGTGCCC	4
ACCTGGGG/AGGTCCCC	3
ACGATCAT/ATCGTATG	1
ACGATGCC/ATCGTGGC	1
ACGCAGGG/CCCTGCGT	1
ACGCATGC/ATGCGTGC	2
ACGCCAGG/CCTGGCGT	1
ACGCCCCC/CGTGGGGG	1
ACGCCCCG/CGGGGCGT	1
ACGCCCGC/CGGGCGTG	1
ACGCCCGG/CCGGGCGT	1
ACGCCGGG/CCCGGCGT	1
ACGCCTGC/AGGCGTGC	1
ACGCCTGG/AGGCGTCC	1
ACGCGCAG/CGCGTCTG	1
ACGCGGGG/CCCCGCGT	2
ACGCTGCG/AGCGTCGC	1
ACGCTGGG/AGCGTCCC	1
ACGGAGGG/CCCTCCGT	2
ACGGATGG/ATCCGTCC	1
ACGGCAGG/CCGTCCTG	1
ACGGCCCC/CCGTGGGG	1
ACGGCTAT/AGCCGTAT	1
ACGGCTCC/AGCCGTGG	1
ACGGCTGC/AGCCGTGC	1
ACGGGAGG/CCCGTCCT	2
ACGGGCCG/CCCGTCGG	1
ACGGGCGC/CCCGTGCG	1
ACGGGCGG/CCCGTCCG	1
ACGGGGCC/CCCCGTGG	3
ACGTATGG/ACGTCCAT	1
ACGTCCCC/ACGTGGGG	2
ACTACTAT/AGTAGTAT	1
ACTAGGGC/AGTGCCCT	1
ACTAGGGG/AGTCCCCT	1
ACTCACTG/AGTCAGTG	1
ACTCAGAG/AGTCTCTG	1
ACTCAGCT/AGCTGAGT	1
ACTCAGGC/AGTGCCTG	1
ACTCATCC/AGTGGATG	1
ACTCATGC/AGTGCATG	1
ACTCCATC/AGTGATGG	1
ACTCCCCC/AGTGGGGG	2
ACTCCCCG/AGTCGGGG	1
ACTCCCTC/AGGGAGTG	3
ACTCCCTG/AGGGAGTC	1
ACTCCTCC/AGGAGTGG	1
ACTCCTGG/AGGAGTCC	2
ACTCGCCG/AGTCGGCG	1
ACTCGCTC/AGCGAGTG	1
ACTCTCCT/AGAGTAGG	6
ACTCTCTC/AGAGAGTG	4
ACTCTGGG/AGAGTCCC	1
ACTGAGCG/AGTCGCTC	1
ACTGCAGC/AGTGCTGC	1
ACTGCAGG/AGTCCTGC	2
ACTGCCAG/AGTCTGGC	1
ACTGCCTC/AGGCAGTG	1
ACTGCCTG/AGGCAGTC	2
ACTGGAGC/AGTGCTCC	1
ACTGGAGG/AGTCCTCC	1
ACTGGCTG/AGCCAGTC	1
ACTGGGAG/AGTCTCCC	1
ACTGGGCC/AGTGGCCC	1
ACTGGGGG/AGTCCCCC	1
AGAGAGAT/ATCTCTCT	5
AGAGAGCG/CGCTCTCT	7
AGAGAGGC/CCTCTCTG	3
AGAGAGGG/CCCTCTCT	39
AGAGATGC/ATCTCTGC	1
AGAGATGG/ATCTCTCC	3
AGAGCAGC/CTCTGCTG	1
AGAGCAGG/CCTGCTCT	2
AGAGCCCC/CTCTGGGG	1
AGAGCCGC/CGGCTCTG	1
AGAGCCGG/CCGGCTCT	1
AGAGCCTC/AGGCTCTG	1
AGAGCCTG/AGGCTCTC	1
AGAGCGGG/CCCGCTCT	2
AGAGCTGC/AGCTCTGC	2
AGAGCTGG/AGCTCTCC	1
AGAGGAGC/CCTCTGCT	1
AGAGGAGG/CCTCCTCT	5
AGAGGCCC/CCTCTGGG	2
AGAGGCCT/AGGCCTCT	1
AGAGGCGG/CCGCCTCT	1
AGAGGCTC/AGCCTCTG	1
AGAGGCTG/AGCCTCTC	3
AGAGGGCC/CCCTCTGG	3
AGAGGGCG/CCCTCTCG	1
AGAGGGCT/AGCCCTCT	1
AGAGGGGC/CCCCTCTG	5
AGAGGGGG/CCCCCTCT	4
AGATAGCT/AGCTATCT	2
AGATAGGC/ATCTGCCT	1
AGATATAT/ATATATCT	43
AGATATCT/AGATATCT	2
AGATCGCG/ATCTCGCG	1
AGATCGGC/ATCTGCCG	1
AGATGATC/ATCATCTG	1
AGATGCTC/AGCATCTG	1
AGATGCTG/AGCATCTC	5
AGATGGAT/ATCCATCT	11
AGATGGGC/ATCTGCCC	1
AGATGGGG/ATCTCCCC	2
AGCAGCAT/ATGCTGCT	1
AGCAGCCC/CTGCTGGG	4
AGCAGCGG/CCGCTGCT	1
AGCAGCTC/AGCTGCTG	1
AGCAGCTG/AGCTGCTC	1
AGCAGGGC/CCCTGCTG	1
AGCAGGGG/CCCCTGCT	3
AGCATCCC/ATGCTGGG	4
AGCATCCT/AGGATGCT	1
AGCCAGCG/CGCTGGCT	2
AGCCAGGC/CCTGGCTG	5
AGCCATCC/ATGGCTGG	1
AGCCCAGG/CCTGGGCT	3
AGCCCCCC/CTGGGGGG	6
AGCCCCGC/CGGGGCTG	6
AGCCCCGG/CCGGGGCT	4
AGCCCCTC/AGGGGCTG	4
AGCCCCTG/AGGGGCTC	3
AGCCCGCC/CGGGCTGG	4
AGCCCGCG/CGCGGGCT	2
AGCCCGGG/CCCGGGCT	4
AGCCCTCC/AGGGCTGG	8
AGCCCTCG/AGGGCTCG	1
AGCCCTGC/AGGGCTGC	2
AGCCCTGG/AGGGCTCC	2
AGCCGCAT/ATGCGGCT	1
AGCCGCCC/CGGCTGGG	5
AGCCGCCG/CGGCGGCT	1
AGCCGCGG/CCGCGGCT	1
AGCCGCTG/AGCGGCTC	1
AGCCGGGC/CCCGGCTG	3
AGCCGGGG/CCCCGGCT	1
AGCCTCCC/AGGCTGGG	7
AGCCTCGC/AGGCTGCG	1
AGCCTCGG/AGGCTCCG	1
AGCCTGCC/AGGCTGGC	5
AGCCTGCG/AGGCTCGC	1
AGCCTGGC/AGGCTGCC	1
AGCCTGGG/AGGCTCCC	2
AGCGAGGC/CCTCGCTG	1
AGCGCCCC/CGCTGGGG	2
AGCGCGGG/CCCGCGCT	1
AGCGCTCC/AGCGCTGG	1
AGCGGGCC/CCCGCTGG	2
AGCGGGCG/CCCGCTCG	1
AGCGGGGC/CCCCGCTG	4
AGCTCAGG/AGCTCCTG	1
AGCTCATG/AGCTCATG	1
AGCTCCCC/AGCTGGGG	3
AGCTCCTC/AGCTGAGG	2
AGCTGCCC/AGCTGGGC	1
AGGAGGCC/CCTCCTGG	4
AGGAGGGC/CCCTCCTG	6
AGGAGGGG/CCCCTCCT	10
AGGATCCC/ATCCTGGG	2
AGGATGGG/ATCCTCCC	4
AGGCAGGG/CCCTGCCT	7
AGGCATAT/ATATGCCT	1
AGGCATCC/ATGCCTGG	1
AGGCATCG/ATGCCTCG	1
AGGCATGC/ATGCCTGC	1
AGGCATGG/ATGCCTCC	1
AGGCCCCC/CCTGGGGG	7
AGGCCCCG/CCTCGGGG	1
AGGCCCGG/CCGGGCCT	1
AGGCCCTC/AGGGCCTG	3
AGGCCCTG/AGGGCCTC	2
AGGCCGGG/CCCGGCCT	2
AGGCGCGG/CCGCGCCT	1
AGGCGGCG/CCGCCTCG	2
AGGCGGGC/CCCGCCTG	5
AGGCGGGG/CCCCGCCT	3
AGGGATGC/ATCCCTGC	2
AGGGATGG/ATCCCTCC	8
AGGGCGCC/CCCTGGCG	2
AGGGCGCG/CCCTCGCG	1
AGGGCGGC/CCCTGCCG	1
AGGGCGGG/CCCGCCCT	1
AGGGGATG/ATCCCCTC	2
AGGGGCCC/CCCCTGGG	4
AGGGGCCG/CCCCTCGG	1
AGGGGCGC/CCCCTGCG	1
AGGGGCGG/CCCCTCCG	6
AGGGGGCC/CCCCCTGG	1
AGGGGGCG/CCCCCTCG	3
AGGGGGGC/CCCCCCTG	3
ATATATCC/ATATATGG	1
ATATATGC/ATATATGC	1
ATATCCCC/ATATGGGG	1
ATCATCCC/ATGATGGG	1
ATCCATGC/ATGCATGG	2
ATCCCCCC/ATGGGGGG	1
ATCCCCCG/ATCGGGGG	1
ATGCCGCC/ATGGCGGC	1
ATGGCCCC/ATGGGGCC	1
CCCCCCCG/CGGGGGGG	4
CCCCCCGG/CCGGGGGG	3
CCCCCGCG/CGCGGGGG	5
CCCCCGGG/CCCGGGGG	2
CCCCGCCG/CGGCGGGG	15
CCCCGCGG/CCGCGGGG	4
CCCCGGCG/CCGGGGCG	1
CCCCGGGG/CCCCGGGG	1
CCCGCCGG/CCGGCGGG	2
CCCGGCCG/CCGGGCGG	3
CCCGGCGG/CCGCCGGG	1
CCGCCGCG/CGCGGCGG	3

## Sheet: Arabian dromedary
Motif	Number
A/T	258597
C/G	13447
AC/GT	118693
AG/CT	35125
AT/AT	55065
CG/CG	922
AAC/GTT	7642
AAG/CTT	2272
AAT/ATT	8792
ACC/GGT	2945
ACG/CGT	47
ACT/AGT	544
AGC/CTG	1891
AGG/CCT	3075
ATC/ATG	2944
CCG/CGG	306
AAAC/GTTT	6394
AAAG/CTTT	5498
AAAT/ATTT	5844
AACC/GGTT	250
AACG/CGTT	6
AACT/AGTT	92
AAGC/CTTG	177
AAGG/CCTT	3886
AAGT/ACTT	177
AATC/ATTG	718
AATG/ATTC	2917
AATT/AATT	559
ACAG/CTGT	1319
ACAT/ATGT	1304
ACCC/GGGT	37
ACCG/CGGT	2
ACCT/AGGT	269
ACGC/CGTG	154
ACGG/CCGT	19
ACGT/ACGT	4
ACTC/AGTG	194
ACTG/AGTC	69
AGAT/ATCT	3453
AGCC/CTGG	125
AGCG/CGCT	26
AGCT/AGCT	38
AGGC/CCTG	262
AGGG/CCCT	877
ATCC/ATGG	1804
ATCG/ATCG	15
ATGC/ATGC	31
CCCG/CGGG	3
CCGG/CCGG	1
AAAAC/GTTTT	6646
AAAAG/CTTTT	1881
AAAAT/ATTTT	2095
AAACC/GGTTT	336
AAACG/CGTTT	2
AAACT/AGTTT	20
AAAGC/CTTTG	60
AAAGG/CCTTT	329
AAAGT/ACTTT	9
AAATC/ATTTG	69
AAATG/ATTTC	66
AAATT/AATTT	299
AACAC/GTGTT	22
AACAG/CTGTT	31
AACAT/ATGTT	31
AACCC/GGGTT	13
AACCT/AGGTT	4
AACGG/CCGTT	3
AACGT/ACGTT	3
AACTC/AGTTG	3
AACTG/AGTTC	14
AAGAC/CTTGT	20
AAGAG/CTCTT	120
AAGAT/ATCTT	12
AAGCC/CTTGG	10
AAGCG/CGCTT	1
AAGCT/AGCTT	1
AAGGC/CCTTG	7
AAGGG/CCCTT	202
AAGGT/ACCTT	3
AAGTG/ACTTC	7
AATAC/ATTGT	37
AATAG/ATTCT	52
AATAT/ATATT	213
AATCC/ATTGG	11
AATCT/AGATT	21
AATGC/ATTGC	5
AATGG/ATTCC	34
AATGT/ACATT	14
AATTC/AATTG	44
ACACC/GGTGT	22
ACACT/AGTGT	2
ACAGC/CTGTG	25
ACAGG/CCTGT	21
ACAGT/ACTGT	3
ACATC/ATGTG	28
ACATG/ATGTC	7
ACCAG/CTGGT	10
ACCAT/ATGGT	2
ACCCC/GGGGT	231
ACCCG/CGGGT	3
ACCCT/AGGGT	4
ACCGC/CGGTG	1
ACCGG/CCGGT	3
ACCTC/AGGTG	19
ACCTG/AGGTC	5
ACGAG/CGTCT	3
ACGAT/ATCGT	1
ACGCC/CGTGG	5
ACGGC/CCGTG	3
ACGGG/CCCGT	3
ACGTC/ACGTG	2
ACTAG/AGTCT	7
ACTAT/AGTAT	9
ACTCC/AGTGG	14
ACTCT/AGAGT	1
ACTGC/AGTGC	8
ACTGG/AGTCC	4
AGAGC/CTCTG	27
AGAGG/CCTCT	104
AGATC/ATCTG	9
AGATG/ATCTC	17
AGCAT/ATGCT	9
AGCCC/CTGGG	186
AGCCG/CGGCT	1
AGCCT/AGGCT	1
AGCGC/CGCTG	5
AGCGG/CCGCT	2
AGCTC/AGCTG	15
AGGAT/ATCCT	8
AGGCC/CCTGG	64
AGGCG/CCTCG	5
AGGGC/CCCTG	71
AGGGG/CCCCT	196
ATATC/ATATG	38
ATCCC/ATGGG	30
ATCGC/ATGCG	1
ATGCC/ATGGC	5
CCCCG/CGGGG	61
CCCGG/CCGGG	17
CCGCG/CGCGG	3
AAAAAC/GTTTTT	1553
AAAAAG/CTTTTT	268
AAAAAT/ATTTTT	100
AAAACC/GGTTTT	78
AAAACT/AGTTTT	8
AAAAGC/CTTTTG	9
AAAAGG/CCTTTT	15
AAAAGT/ACTTTT	1
AAAATC/ATTTTG	5
AAAATG/ATTTTC	4
AAAATT/AATTTT	18
AAACAC/GTGTTT	2
AAACAG/CTGTTT	7
AAACAT/ATGTTT	6
AAACCC/GGGTTT	11
AAACCG/CGGTTT	1
AAAGAC/CTTTGT	3
AAAGAG/CTCTTT	25
AAAGAT/ATCTTT	1
AAAGCC/CTTTGG	2
AAAGGG/CCCTTT	8
AAAGTC/ACTTTG	1
AAATAC/ATTTGT	5
AAATAG/ATTTCT	9
AAATAT/ATATTT	84
AAATCC/ATTTGG	3
AAATCT/AGATTT	4
AAATGC/ATTTGC	3
AAATGG/ATTTCC	5
AAATGT/ACATTT	4
AAATTC/AATTTG	2
AAATTG/AATTTC	1
AAATTT/AAATTT	7
AACAAG/CTTGTT	3
AACAAT/ATTGTT	7
AACACC/GGTGTT	4
AACACG/CGTGTT	1
AACAGC/CTGTTG	1
AACAGG/CCTGTT	1
AACAGT/ACTGTT	1
AACATC/ATGTTG	2
AACATT/AATGTT	1
AACCAC/GGTTGT	10
AACCAG/CTGGTT	4
AACCCC/GGGGTT	5
AACCCG/CGGGTT	2
AACCCT/AGGGTT	61
AACCGG/CCGGTT	1
AACCTC/AGGTTG	1
AACCTT/AAGGTT	1
AACGAC/CGTTGT	1
AACGGC/CCGTTG	1
AACGGG/CCCGTT	1
AACGTG/ACGTTC	1
AACTAG/AGTTCT	1
AACTAT/AGTTAT	4
AACTTG/AAGTTC	1
AAGAAT/ATTCTT	18
AAGACC/CTTGGT	2
AAGACT/AGTCTT	1
AAGAGC/CTCTTG	1
AAGAGG/CCTCTT	27
AAGAGT/ACTCTT	1
AAGATC/ATCTTG	3
AAGATG/ATCTTC	1
AAGCAC/CTTGTG	1
AAGCAG/CTGCTT	8
AAGCCC/CTTGGG	3
AAGCTG/AGCTTC	2
AAGGAC/CCTTGT	2
AAGGAG/CCTTCT	48
AAGGCC/CCTTGG	6
AAGGCT/AGCCTT	1
AAGGGC/CCCTTG	4
AAGGGG/CCCCTT	11
AAGGTC/ACCTTG	6
AAGGTG/ACCTTC	1
AAGTAG/ACTTCT	1
AAGTAT/ACTTAT	1
AAGTCC/ACTTGG	4
AATACT/AGTATT	9
AATAGG/ATTCCT	2
AATAGT/ACTATT	19
AATATC/ATATTG	1
AATATG/ATATTC	2
AATATT/AATATT	1
AATCAC/ATTGTG	1
AATCAG/ATTCTG	2
AATCAT/ATGATT	13
AATCCC/ATTGGG	1
AATCCT/AGGATT	1
AATCTG/AGATTC	6
AATGAC/ATTGTC	1
AATGAG/ATTCTC	3
AATGAT/ATCATT	13
AATGCC/ATTGGC	1
AATGGG/ATTCCC	1
AATGGT/ACCATT	4
AATGTG/ACATTC	1
AATTAC/AATTGT	3
AATTAG/AATTCT	2
AATTAT/AATTAT	2
AATTCC/AATTGG	1
ACACAG/CTGTGT	49
ACACAT/ATGTGT	60
ACACCC/GGGTGT	43
ACACCT/AGGTGT	1
ACACGC/CGTGTG	152
ACACGG/CCGTGT	1
ACACGT/ACGTGT	1
ACACTC/AGTGTG	16
ACACTG/AGTGTC	2
ACAGAG/CTCTGT	160
ACAGAT/ATCTGT	6
ACAGCC/CTGTGG	15
ACAGCG/CGCTGT	1
ACAGCT/AGCTGT	1
ACAGGC/CCTGTG	1
ACAGGG/CCCTGT	6
ACAGTG/ACTGTC	2
ACATAG/ATGTCT	2
ACATAT/ATATGT	143
ACATCC/ATGTGG	4
ACATCT/AGATGT	2
ACATGC/ATGTGC	6
ACATGT/ACATGT	1
ACCACG/CGTGGT	1
ACCACT/AGTGGT	2
ACCAGC/CTGGTG	12
ACCAGG/CCTGGT	10
ACCAGT/ACTGGT	1
ACCATC/ATGGTG	35
ACCATG/ATGGTC	4
ACCCAG/CTGGGT	10
ACCCCC/GGGGGT	31
ACCCCG/CGGGGT	5
ACCCGC/CGGGTG	2
ACCCGG/CCGGGT	1
ACCCTC/AGGGTG	12
ACCCTG/AGGGTC	19
ACCGAG/CGGTCT	1
ACCGCC/CGGTGG	6
ACCGGC/CCGGTG	2
ACCGGG/CCCGGT	3
ACCGTC/ACGGTG	1
ACCTAG/AGGTCT	2
ACCTAT/AGGTAT	1
ACCTCC/AGGTGG	7
ACCTCT/AGAGGT	1
ACCTGC/AGGTGC	3
ACCTGG/AGGTCC	4
ACGAGC/CGTGCT	2
ACGAGG/CCTCGT	2
ACGATG/ATCGTC	3
ACGCAG/CGTCTG	2
ACGCCC/CGTGGG	1
ACGCGC/CGCGTG	1
ACGCTC/AGCGTG	2
ACGGAG/CCGTCT	4
ACGGCC/CCGTGG	8
ACGGGC/CCCGTG	4
ACGTAG/ACGTCT	1
ACGTGC/ACGTGC	1
ACTAGG/AGTCCT	1
ACTATC/AGTGAT	1
ACTATG/AGTCAT	3
ACTCAG/AGTCTG	2
ACTCAT/AGTATG	1
ACTCCC/AGTGGG	5
ACTCTC/AGAGTG	2
ACTCTG/AGAGTC	3
ACTGAT/AGTATC	3
ACTGCC/AGTGGC	8
ACTGCT/AGCAGT	2
ACTGGG/AGTCCC	3
AGAGAT/ATCTCT	8
AGAGCC/CTCTGG	11
AGAGCG/CGCTCT	11
AGAGCT/AGCTCT	2
AGAGGC/CCTCTG	6
AGAGGG/CCCTCT	58
AGATAT/ATATCT	263
AGATCC/ATCTGG	3
AGATCT/AGATCT	2
AGATGG/ATCTCC	5
AGCAGG/CCTGCT	6
AGCATC/ATGCTG	3
AGCCCC/CTGGGG	45
AGCCCG/CGGGCT	4
AGCCCT/AGGGCT	1
AGCCGC/CGGCTG	6
AGCCGG/CCGGCT	7
AGCCTC/AGGCTG	6
AGCCTG/AGGCTC	7
AGCGCC/CGCTGG	3
AGCGGC/CCGCTG	4
AGCGGG/CCCGCT	1
AGCTAT/AGCTAT	1
AGCTCC/AGCTGG	14
AGGATG/ATCCTC	10
AGGCAT/ATGCCT	1
AGGCCC/CCTGGG	17
AGGCCG/CCTCGG	5
AGGCGC/CCTGCG	2
AGGCGG/CCGCCT	4
AGGGCC/CCCTGG	13
AGGGCG/CCCTCG	2
AGGGGC/CCCCTG	22
AGGGGG/CCCCCT	7
ATATCC/ATATGG	3
ATATGC/ATATGC	1
ATCATG/ATCATG	1
ATCCCC/ATGGGG	12
ATCCGC/ATGCGG	1
ATGCCC/ATGGGC	4
CCCCCG/CGGGGG	2
CCCCGG/CCGGGG	9
CCCGCG/CGCGGG	1
AAAAAAC/GTTTTTT	1173
AAAAAAG/CTTTTTT	364
AAAAAAT/ATTTTTT	160
AAAAACC/GGTTTTT	83
AAAAACT/AGTTTTT	6
AAAAAGC/CTTTTTG	9
AAAAAGG/CCTTTTT	15
AAAAAGT/ACTTTTT	5
AAAAATC/ATTTTTG	2
AAAAATG/ATTTTTC	5
AAAAATT/AATTTTT	75
AAAACAC/GTGTTTT	5
AAAACAG/CTGTTTT	2
AAAACAT/ATGTTTT	3
AAAACCC/GGGTTTT	5
AAAACCT/AGGTTTT	1
AAAACTG/AGTTTTC	2
AAAACTT/AAGTTTT	3
AAAAGAC/CTTTTGT	3
AAAAGAG/CTCTTTT	12
AAAAGAT/ATCTTTT	3
AAAAGCC/CTTTTGG	5
AAAAGCT/AGCTTTT	1
AAAAGGC/CCTTTTG	1
AAAAGGG/CCCTTTT	7
AAAAGTC/ACTTTTG	1
AAAAGTG/ACTTTTC	2
AAAAGTT/AACTTTT	2
AAAATAC/ATTTTGT	7
AAAATAG/ATTTTCT	3
AAAATAT/ATATTTT	10
AAAATCC/ATTTTGG	1
AAAATCT/AGATTTT	1
AAAATGC/ATTTTGC	5
AAAATGG/ATTTTCC	1
AAAATGT/ACATTTT	6
AAAATTC/AATTTTG	9
AAAATTG/AATTTTC	3
AAAATTT/AAATTTT	10
AAACAAC/GTTGTTT	7
AAACAAG/CTTGTTT	7
AAACAAT/ATTGTTT	6
AAACACC/GGTGTTT	3
AAACACG/CGTGTTT	1
AAACAGC/CTGTTTG	1
AAACAGG/CCTGTTT	4
AAACAGT/ACTGTTT	1
AAACATC/ATGTTTG	1
AAACATG/ATGTTTC	3
AAACCAC/GGTTTGT	3
AAACCAG/CTGGTTT	7
AAACCAT/ATGGTTT	3
AAACCCC/GGGGTTT	4
AAACCCT/AGGGTTT	1
AAACCTC/AGGTTTG	4
AAACCTG/AGGTTTC	1
AAACCTT/AAGGTTT	1
AAACGGG/CCCGTTT	1
AAACGTG/ACGTTTC	1
AAACTAT/AGTTTAT	2
AAACTCC/AGTTTGG	2
AAACTGC/AGTTTGC	1
AAACTGG/AGTTTCC	1
AAACTGT/ACAGTTT	1
AAACTTC/AAGTTTG	1
AAACTTG/AAGTTTC	1
AAACTTT/AAAGTTT	2
AAAGAAC/CTTTGTT	1
AAAGAAG/CTTCTTT	47
AAAGAAT/ATTCTTT	6
AAAGACC/CTTTGGT	3
AAAGAGG/CCTCTTT	9
AAAGATG/ATCTTTC	2
AAAGATT/AATCTTT	2
AAAGCAG/CTGCTTT	2
AAAGCCC/CTTTGGG	3
AAAGCTC/AGCTTTG	1
AAAGCTG/AGCTTTC	1
AAAGGAC/CCTTTGT	5
AAAGGAG/CCTTTCT	6
AAAGGCC/CCTTTGG	1
AAAGGGC/CCCTTTG	2
AAAGGGG/CCCCTTT	9
AAAGGTG/ACCTTTC	1
AAAGGTT/AACCTTT	2
AAAGTAC/ACTTTGT	1
AAAGTAG/ACTTTCT	1
AAAGTAT/ACTTTAT	1
AAAGTTC/AACTTTG	1
AAATAAC/ATTTGTT	3
AAATAAG/ATTTCTT	4
AAATAAT/ATTATTT	20
AAATACC/ATTTGGT	2
AAATACT/AGTATTT	2
AAATAGC/ATTTGCT	3
AAATAGG/ATTTCCT	3
AAATAGT/ACTATTT	5
AAATATC/ATATTTG	2
AAATATT/AATATTT	9
AAATCAC/ATTTGTG	1
AAATCAG/ATTTCTG	2
AAATCAT/ATGATTT	1
AAATCCT/AGGATTT	2
AAATCGT/ACGATTT	1
AAATCTC/AGATTTG	2
AAATCTG/AGATTTC	5
AAATCTT/AAGATTT	2
AAATGAC/ATTTGTC	6
AAATGAG/ATTTCTC	3
AAATGAT/ATCATTT	5
AAATGCT/AGCATTT	2
AAATGGC/ATTTGCC	2
AAATGGG/ATTTCCC	3
AAATGTC/ACATTTG	6
AAATGTG/ACATTTC	4
AAATGTT/AACATTT	4
AAATTAC/AATTTGT	1
AAATTAG/AATTTCT	4
AAATTAT/AATTTAT	9
AAATTCC/AATTTGG	5
AAATTCT/AATTTAG	1
AAATTGC/AATTTGC	1
AAATTGT/AATTTAC	1
AACAACC/GGTTGTT	1
AACAACT/AGTTGTT	1
AACAAGG/CCTTGTT	3
AACAATG/ATTGTTC	1
AACAATT/AATTGTT	1
AACACAC/GTGTGTT	16
AACACAT/ATGTGTT	1
AACACCC/GGGTGTT	5
AACACTC/AGTGTTG	1
AACAGAG/CTCTGTT	3
AACAGAT/ATCTGTT	1
AACAGCC/CTGTTGG	2
AACAGGC/CCTGTTG	3
AACAGGG/CCCTGTT	1
AACAGGT/ACCTGTT	3
AACAGTC/ACTGTTG	2
AACAGTG/ACTGTTC	1
AACATAC/ATGTTGT	2
AACATAG/ATGTTCT	1
AACATAT/ATATGTT	4
AACATCC/ATGTTGG	2
AACATGC/ATGTTGC	1
AACATGG/ATGTTCC	1
AACATGT/ACATGTT	1
AACATTC/AATGTTG	1
AACCAAT/ATTGGTT	1
AACCACC/GGTGGTT	4
AACCAGC/CTGGTTG	1
AACCAGG/CCTGGTT	1
AACCATG/ATGGTTC	1
AACCATT/AATGGTT	1
AACCCAC/GGGTTGT	1
AACCCAG/CTGGGTT	2
AACCCCC/GGGGGTT	9
AACCCCT/AGGGGTT	3
AACCCTC/AGGGTTG	1
AACCCTG/AGGGTTC	4
AACCGAG/CGGTTCT	1
AACCGAT/ATCGGTT	1
AACCGGG/CCCGGTT	1
AACCTAG/AGGTTCT	1
AACCTAT/AGGTTAT	1
AACCTCC/AGGTTGG	2
AACCTCT/AGAGGTT	1
AACCTGC/AGGTTGC	2
AACCTGG/AGGTTCC	1
AACCTTC/AAGGTTG	1
AACCTTG/AAGGTTC	1
AACGAGG/CCTCGTT	2
AACGGAG/CCGTTCT	1
AACTAAG/AGTTCTT	1
AACTAAT/AGTTATT	2
AACTAGG/AGTTCCT	3
AACTAGT/ACTAGTT	2
AACTATT/AATAGTT	3
AACTCAC/AGTTGTG	1
AACTCAG/AGTTCTG	2
AACTCCC/AGTTGGG	3
AACTCCG/AGTTCGG	1
AACTCTG/AGAGTTC	2
AACTGAG/AGTTCTC	2
AACTGAT/AGTTATC	1
AACTGCT/AGCAGTT	1
AACTGGG/AGTTCCC	2
AACTGGT/ACCAGTT	1
AACTGTC/ACAGTTG	2
AACTGTG/ACAGTTC	1
AACTTAC/AAGTTGT	1
AACTTGG/AAGTTCC	1
AACTTGT/AAGTTAC	1
AAGAAGC/CTTCTTG	3
AAGAAGG/CCTTCTT	25
AAGAATG/ATTCTTC	4
AAGAATT/AATTCTT	1
AAGACAG/CTGTCTT	3
AAGACAT/ATGTCTT	1
AAGACCT/AGGTCTT	2
AAGACGT/ACGTCTT	1
AAGACTC/AGTCTTG	1
AAGAGAG/CTCTCTT	6
AAGAGCT/AGCTCTT	1
AAGAGGC/CCTCTTG	2
AAGAGGG/CCCTCTT	10
AAGAGGT/ACCTCTT	1
AAGAGTG/ACTCTTC	1
AAGATAC/ATCTTGT	1
AAGATAT/ATATCTT	1
AAGATCG/ATCTTCG	1
AAGATCT/AGATCTT	1
AAGATTC/AATCTTG	1
AAGCACC/CTTGGTG	3
AAGCAGC/CTGCTTG	3
AAGCAGG/CCTGCTT	7
AAGCAGT/ACTGCTT	1
AAGCATC/ATGCTTG	1
AAGCATG/ATGCTTC	1
AAGCCAG/CTGGCTT	6
AAGCCCC/CTTGGGG	4
AAGCCCT/AGGGCTT	1
AAGCCTC/AGGCTTG	1
AAGCCTG/AGGCTTC	3
AAGCCTT/AAGGCTT	4
AAGCGGG/CCCGCTT	1
AAGCGTG/ACGCTTC	1
AAGCTAC/AGCTTGT	1
AAGCTCC/AGCTTGG	3
AAGCTGC/AGCTTGC	1
AAGCTGG/AGCTTCC	1
AAGCTGT/ACAGCTT	1
AAGGAAT/ATTCCTT	1
AAGGACC/CCTTGGT	2
AAGGAGC/CCTTGCT	2
AAGGAGG/CCTCCTT	29
AAGGAGT/ACTCCTT	1
AAGGATG/ATCCTTC	5
AAGGCAC/CCTTGTG	1
AAGGCAG/CCTTCTG	9
AAGGCCC/CCTTGGG	2
AAGGCCT/AGGCCTT	1
AAGGCGG/CCGCCTT	1
AAGGCTC/AGCCTTG	2
AAGGCTG/AGCCTTC	6
AAGGGAG/CCCTTCT	12
AAGGGCC/CCCTTGG	3
AAGGGGC/CCCCTTG	7
AAGGGGG/CCCCCTT	8
AAGGGTC/ACCCTTG	3
AAGGGTG/ACCCTTC	2
AAGGTAC/ACCTTGT	1
AAGGTAT/ACCTTAT	1
AAGGTCC/ACCTTGG	2
AAGGTGG/ACCTTCC	3
AAGTAAT/ACTTATT	2
AAGTAGC/ACTTGCT	1
AAGTAGG/ACTTCCT	2
AAGTAGT/ACTACTT	1
AAGTATC/ACTTGAT	1
AAGTCAC/ACTTGTG	2
AAGTCAG/ACTTCTG	2
AAGTCCC/ACTTGGG	2
AAGTCTG/ACTTCAG	1
AAGTGAC/ACTTGTC	4
AAGTGAT/ACTTATC	1
AAGTGCC/ACTTGGC	2
AAGTGCT/ACTTAGC	1
AAGTGGG/ACTTCCC	2
AATAATC/ATTATTG	3
AATAATG/ATTATTC	5
AATAATT/AATTATT	8
AATACAG/ATTCTGT	3
AATACAT/ATGTATT	4
AATACCT/AGGTATT	1
AATACGT/ACGTATT	1
AATACTG/AGTATTC	1
AATAGAC/ATTGTCT	1
AATAGAG/ATTCTCT	1
AATAGAT/ATCTATT	4
AATAGGG/ATTCCCT	1
AATAGTG/ACTATTC	1
AATATAC/ATATTGT	2
AATATAG/ATATTCT	14
AATATAT/ATATATT	103
AATATGC/ATATTGC	1
AATATGG/ATATTCC	1
AATATGT/ACATATT	1
AATATTC/AATATTG	5
AATCACT/AGTGATT	2
AATCAGC/ATTGCTG	1
AATCAGG/ATTCCTG	2
AATCAGT/ACTGATT	1
AATCATG/ATGATTC	3
AATCATT/AATGATT	2
AATCCAC/ATTGTGG	1
AATCCAG/ATTCTGG	4
AATCCCT/AGGGATT	1
AATCCTG/AGGATTC	3
AATCGGG/ATTCCCG	1
AATCGGT/ACCGATT	1
AATCTAG/AGATTCT	3
AATCTAT/AGATTAT	3
AATCTGG/AGATTCC	2
AATGACC/ATTGGTC	1
AATGACG/ATTCGTC	1
AATGACT/AGTCATT	1
AATGAGC/ATTGCTC	3
AATGATG/ATCATTC	3
AATGCAG/ATTCTGC	1
AATGCTG/AGCATTC	3
AATGGAC/ATTGTCC	1
AATGGAG/ATTCTCC	1
AATGGAT/ATCCATT	2
AATGGCC/ATTGGCC	2
AATGGCT/AGCCATT	3
AATGGGC/ATTGCCC	1
AATGGGG/ATTCCCC	1
AATGTAC/ACATTGT	1
AATGTAG/ACATTCT	4
AATGTAT/ACATTAT	4
AATGTCC/ACATTGG	1
AATGTGG/ACATTCC	2
AATGTGT/ACACATT	3
AATTACC/AATTGGT	1
AATTACT/AATTAGT	4
AATTAGC/AATTGCT	1
AATTAGG/AATTCCT	1
AATTATC/AATTGAT	1
AATTATG/AATTCAT	2
AATTCAG/AATTCTG	1
AATTGAC/AATTGTC	1
ACACACC/GGTGTGT	26
ACACACG/CGTGTGT	3
ACACACT/AGTGTGT	1
ACACAGC/CTGTGTG	9
ACACAGG/CCTGTGT	2
ACACAGT/ACTGTGT	3
ACACATC/ATGTGTG	2
ACACATG/ATGTGTC	3
ACACCAG/CTGGTGT	3
ACACCCC/GGGGTGT	8
ACACCTC/AGGTGTG	2
ACACGAT/ATCGTGT	1
ACACGCC/CGTGTGG	2
ACACGGC/CCGTGTG	1
ACACGGG/CCCGTGT	4
ACACGTC/ACGTGTG	1
ACACGTG/ACGTGTC	3
ACACTAG/AGTGTCT	2
ACACTCC/AGTGTGG	1
ACACTGC/AGTGTGC	3
ACACTGG/AGTGTCC	4
ACACTGT/ACAGTGT	1
ACAGACC/CTGTGGT	4
ACAGACT/AGTCTGT	1
ACAGAGC/CTCTGTG	4
ACAGAGG/CCTCTGT	7
ACAGATC/ATCTGTG	13
ACAGCAG/CTGCTGT	2
ACAGCCC/CTGTGGG	12
ACAGCGC/CGCTGTG	1
ACAGCGG/CCGCTGT	1
ACAGCTC/AGCTGTG	7
ACAGCTG/AGCTGTC	1
ACAGGAG/CCTGTCT	4
ACAGGAT/ATCCTGT	5
ACAGGCC/CCTGTGG	6
ACAGGGC/CCCTGTG	8
ACAGGGG/CCCCTGT	9
ACAGGGT/ACCCTGT	1
ACAGGTC/ACCTGTG	3
ACAGGTG/ACCTGTC	5
ACAGTAT/ACTGTAT	2
ACAGTCT/ACTGTAG	1
ACAGTGC/ACTGTGC	3
ACAGTGG/ACTGTCC	1
ACATACC/ATGTGGT	2
ACATACT/AGTATGT	2
ACATAGT/ACTATGT	2
ACATATC/ATATGTG	3
ACATATG/ATATGTC	3
ACATCAT/ATGATGT	2
ACATCCC/ATGTGGG	5
ACATCCT/AGGATGT	1
ACATCGC/ATGTGCG	1
ACATCTC/AGATGTG	5
ACATGAT/ATCATGT	1
ACATGCC/ATGTGGC	3
ACATGGC/ATGTGCC	1
ACATGGG/ATGTCCC	1
ACATGTC/ACATGTG	1
ACCACCC/GGGTGGT	12
ACCACTC/AGTGGTG	1
ACCACTG/AGTGGTC	1
ACCAGAG/CTCTGGT	8
ACCAGCC/CTGGTGG	13
ACCAGCT/AGCTGGT	1
ACCAGGC/CCTGGTG	10
ACCAGGG/CCCTGGT	10
ACCAGGT/ACCTGGT	2
ACCAGTC/ACTGGTG	1
ACCAGTG/ACTGGTC	6
ACCATCC/ATGGTGG	4
ACCATCT/AGATGGT	2
ACCATGC/ATGGTGC	3
ACCATGG/ATGGTCC	1
ACCCAGC/CTGGGTG	37
ACCCAGG/CCTGGGT	20
ACCCAGT/ACTGGGT	2
ACCCATC/ATGGGTG	2
ACCCATG/ATGGGTC	1
ACCCCAG/CTGGGGT	8
ACCCCCC/GGGGGGT	32
ACCCCCG/CGGGGGT	3
ACCCCCT/AGGGGGT	1
ACCCCGC/CGGGGTG	2
ACCCCGG/CCGGGGT	1
ACCCCTC/AGGGGTG	9
ACCCCTG/AGGGGTC	12
ACCCGAG/CGGGTCT	1
ACCCGCC/CGGGTGG	3
ACCCGGC/CCGGGTG	3
ACCCGGG/CCCGGGT	2
ACCCTCC/AGGGTGG	18
ACCCTCG/AGGGTCG	3
ACCCTCT/AGAGGGT	1
ACCCTGC/AGGGTGC	5
ACCCTGG/AGGGTCC	6
ACCGAGG/CCTCGGT	1
ACCGCCC/CGGTGGG	3
ACCGCGG/CCGCGGT	1
ACCGCTC/AGCGGTG	1
ACCGCTG/AGCGGTC	2
ACCGGAG/CCGGTCT	1
ACCGGCC/CCGGTGG	2
ACCGGGC/CCCGGTG	4
ACCGTGC/ACGGTGC	1
ACCGTGG/ACGGTCC	1
ACCTACT/AGGTAGT	1
ACCTAGC/AGGTGCT	2
ACCTAGG/AGGTCCT	1
ACCTATG/AGGTCAT	3
ACCTCAG/AGGTCTG	3
ACCTCCC/AGGTGGG	22
ACCTCCG/AGGTCGG	2
ACCTCCT/AGGAGGT	3
ACCTCGC/AGGTGCG	2
ACCTCTC/AGAGGTG	3
ACCTCTG/AGAGGTC	11
ACCTGAG/AGGTCTC	3
ACCTGAT/AGGTATC	2
ACCTGCC/AGGTGGC	9
ACCTGCG/AGGTCGC	1
ACCTGCT/AGCAGGT	1
ACCTGGC/AGGTGCC	5
ACCTGGG/AGGTCCC	42
ACGAGGG/CCCTCGT	1
ACGCAGC/CGTGCTG	1
ACGCAGG/CCTGCGT	2
ACGCCAG/CGTCTGG	1
ACGCCCC/CGTGGGG	3
ACGCGGG/CCCGCGT	1
ACGGAGC/CCGTGCT	1
ACGGAGG/CCGTCCT	1
ACGGCAG/CCGTCTG	2
ACGGCCC/CCGTGGG	4
ACGGCTC/AGCCGTG	1
ACGGCTG/AGCCGTC	2
ACGGGAG/CCCGTCT	2
ACGGGCC/CCCGTGG	3
ACGGGGC/CCCCGTG	1
ACGGGGG/CCCCCGT	1
ACGTATC/ACGTGAT	1
ACGTCCG/ACGTCGG	1
ACGTGCC/ACGTGGC	2
ACTACTG/AGTAGTC	1
ACTAGAG/AGTCTCT	1
ACTAGCC/AGTGGCT	1
ACTAGTC/ACTAGTG	3
ACTATAG/AGTCTAT	1
ACTATAT/AGTATAT	6
ACTCAGG/AGTCCTG	3
ACTCAGT/ACTGAGT	1
ACTCATC/AGTGATG	1
ACTCCAT/AGTATGG	5
ACTCCCC/AGTGGGG	7
ACTCCCT/AGGGAGT	1
ACTCCGG/AGTCCGG	1
ACTCCTC/AGGAGTG	1
ACTCCTG/AGGAGTC	1
ACTCGGC/AGTGCCG	1
ACTCTCG/AGAGTCG	1
ACTCTGC/AGAGTGC	3
ACTCTGG/AGAGTCC	1
ACTGATC/AGTGATC	1
ACTGATG/AGTCATC	1
ACTGCAG/AGTCTGC	1
ACTGCAT/AGTATGC	1
ACTGCCC/AGTGGGC	7
ACTGCCG/AGTCGGC	2
ACTGCGG/AGTCCGC	2
ACTGCTC/AGCAGTG	2
ACTGCTG/AGCAGTC	1
ACTGGAG/AGTCTCC	1
ACTGGCC/AGTGGCC	3
ACTGGGC/AGTGCCC	7
ACTGGGG/AGTCCCC	7
AGAGAGC/CTCTCTG	3
AGAGAGG/CCTCTCT	15
AGAGATC/ATCTCTG	1
AGAGATG/ATCTCTC	1
AGAGCCC/CTCTGGG	15
AGAGCCG/CGGCTCT	1
AGAGCTC/AGCTCTG	3
AGAGCTG/AGCTCTC	2
AGAGGCC/CCTCTGG	8
AGAGGCG/CCTCTCG	1
AGAGGGC/CCCTCTG	34
AGAGGGG/CCCCTCT	21
AGATATC/ATATCTG	1
AGATATG/ATATCTC	1
AGATCAT/ATCTATG	1
AGATCCC/ATCTGGG	1
AGATCGC/ATCTGCG	2
AGATCGG/ATCTCCG	1
AGATCTC/AGATCTG	1
AGATGAT/ATCATCT	14
AGATGCC/ATCTGGC	2
AGATGGC/ATCTGCC	3
AGATGGG/ATCTCCC	2
AGCAGCC/CTGCTGG	10
AGCAGCT/AGCTGCT	3
AGCAGGC/CCTGCTG	14
AGCAGGG/CCCTGCT	21
AGCATCC/ATGCTGG	5
AGCATGC/ATGCTGC	1
AGCCAGG/CCTGGCT	13
AGCCATC/ATGGCTG	6
AGCCATG/ATGGCTC	1
AGCCCAT/ATGGGCT	2
AGCCCCC/CTGGGGG	50
AGCCCCG/CGGGGCT	3
AGCCCGC/CGGGCTG	5
AGCCCGG/CCGGGCT	2
AGCCCTC/AGGGCTG	19
AGCCCTG/AGGGCTC	11
AGCCGCC/CGGCTGG	2
AGCCGGC/CCGGCTG	2
AGCCGGG/CCCGGCT	8
AGCCTCC/AGGCTGG	17
AGCCTGC/AGGCTGC	8
AGCCTGG/AGGCTCC	5
AGCGCCC/CGCTGGG	10
AGCGCCG/CGCTCGG	2
AGCGCGC/CGCGCTG	1
AGCGCGG/CCGCGCT	1
AGCGGGC/CCCGCTG	7
AGCGGGG/CCCCGCT	3
AGCTATC/AGCTGAT	1
AGCTCCC/AGCTGGG	20
AGCTCCG/AGCTCGG	1
AGCTCGC/AGCTGCG	1
AGCTGCC/AGCTGGC	11
AGGAGGC/CCTCCTG	26
AGGAGGG/CCCTCCT	45
AGGATAT/ATATCCT	1
AGGATCC/ATCCTGG	4
AGGATGC/ATCCTGC	11
AGGATGG/ATCCTCC	6
AGGCATC/ATGCCTG	1
AGGCATG/ATGCCTC	1
AGGCCCC/CCTGGGG	49
AGGCCCG/CCTCGGG	1
AGGCCGC/CCTGCGG	1
AGGCCGG/CCGGCCT	1
AGGCCTC/AGGCCTG	1
AGGCGCC/CCTGGCG	1
AGGCGGC/CCGCCTG	3
AGGCGGG/CCCGCCT	6
AGGGATC/ATCCCTG	1
AGGGATG/ATCCCTC	3
AGGGCAT/ATGCCCT	2
AGGGCCC/CCCTGGG	18
AGGGCCG/CCCTCGG	3
AGGGCGC/CCCTGCG	1
AGGGCGG/CCCTCCG	2
AGGGGCC/CCCCTGG	12
AGGGGCG/CCCCTCG	4
AGGGGGC/CCCCCTG	24
AGGGGGG/CCCCCCT	11
ATATATC/ATATATG	9
ATATGCC/ATATGGC	1
ATCATCC/ATGATGG	9
ATCATCG/ATCGATG	1
ATCATGG/ATCCATG	2
ATCCCCC/ATGGGGG	4
ATCCCGC/ATGCGGG	2
ATCCCGG/ATCCGGG	1
ATCCGGC/ATGCCGG	1
ATCGCCC/ATGGGCG	1
ATCGGCC/ATGGCCG	1
ATGCCCC/ATGGGGC	1
ATGGCCC/ATGGGCC	3
CCCCCCG/CGGGGGG	13
CCCCCGG/CCGGGGG	10
CCCCGCG/CGCGGGG	2
CCCCGGG/CCCGGGG	5
CCCGCCG/CGGCGGG	1
CCCGCGG/CCGCGGG	1
AAAAAAAC/GTTTTTTT	197
AAAAAAAG/CTTTTTTT	36
AAAAAAAT/ATTTTTTT	25
AAAAAACC/GGTTTTTT	10
AAAAAAGC/CTTTTTTG	2
AAAAAAGG/CCTTTTTT	1
AAAAAAGT/ACTTTTTT	1
AAAAAATT/AATTTTTT	10
AAAAACAC/GTGTTTTT	1
AAAAACCC/GGGTTTTT	2
AAAAACTG/AGTTTTTC	3
AAAAAGAC/CTTTTTGT	2
AAAAAGAG/CTCTTTTT	1
AAAAATCT/AGATTTTT	1
AAAAATGG/ATTTTTCC	1
AAAAATTC/AATTTTTG	1
AAAAATTT/AAATTTTT	7
AAAACAAC/GTTGTTTT	5
AAAACAAG/CTTGTTTT	2
AAAACAGG/CCTGTTTT	1
AAAACAGT/ACTGTTTT	3
AAAACATT/AATGTTTT	2
AAAACCAC/GGTTTTGT	1
AAAACCAT/ATGGTTTT	1
AAAACTAC/AGTTTTGT	1
AAAACTAT/AGTTTTAT	1
AAAACTCC/AGTTTTGG	1
AAAACTGG/AGTTTTCC	1
AAAAGAAG/CTTCTTTT	5
AAAAGAAT/ATTCTTTT	1
AAAAGATG/ATCTTTTC	1
AAAAGGAC/CCTTTTGT	1
AAAAGGAG/CCTTTTCT	1
AAAAGGGG/CCCCTTTT	1
AAAAGTCT/ACTTTTAG	1
AAAAGTTG/AACTTTTC	1
AAAATAAC/ATTTTGTT	2
AAAATAAG/ATTTTCTT	2
AAAATAAT/ATTATTTT	8
AAAATAGT/ACTATTTT	1
AAAATATC/ATATTTTG	1
AAAATCTC/AGATTTTG	2
AAAATGAC/ATTTTGTC	1
AAAATGAG/ATTTTCTC	1
AAAATGCC/ATTTTGGC	1
AAAATGGT/ACCATTTT	1
AAAATGTT/AACATTTT	1
AAAATTGG/AATTTTCC	1
AAAATTGT/AATTTTAC	1
AAAATTTC/AAATTTTG	1
AAAATTTT/AAAATTTT	1
AAACAAAG/CTTTGTTT	6
AAACAAAT/ATTTGTTT	11
AAACAACC/GGTTGTTT	2
AAACAAGC/CTTGTTTG	3
AAACAATG/ATTGTTTC	1
AAACACAC/GTGTGTTT	11
AAACACAG/CTGTGTTT	1
AAACAGAG/CTCTGTTT	2
AAACATTT/AAATGTTT	1
AAACCAAC/GGTTTGTT	3
AAACCAGC/CTGGTTTG	1
AAACCAGG/CCTGGTTT	1
AAACCATT/AATGGTTT	1
AAACCCAG/CTGGGTTT	1
AAACCCCC/GGGGGTTT	2
AAACCTGG/AGGTTTCC	1
AAACCTTC/AAGGTTTG	1
AAACGAAG/CGTTTCTT	1
AAACTATG/AGTTTCAT	1
AAACTATT/AATAGTTT	1
AAACTCAC/AGTTTGTG	1
AAACTGGC/AGTTTGCC	1
AAACTGGT/ACCAGTTT	1
AAACTGTT/AACAGTTT	1
AAACTTCT/AAGTTTAG	1
AAACTTTG/AAAGTTTC	1
AAAGAAAT/ATTTCTTT	1
AAAGAACC/CTTTGGTT	1
AAAGAACT/AGTTCTTT	1
AAAGAAGG/CCTTCTTT	71
AAAGAATC/ATTCTTTG	1
AAAGAATG/ATTCTTTC	3
AAAGACAC/CTTTGTGT	1
AAAGACAG/CTGTCTTT	10
AAAGACAT/ATGTCTTT	1
AAAGACTG/AGTCTTTC	2
AAAGAGAC/CTCTTTGT	2
AAAGAGAG/CTCTCTTT	179
AAAGATAG/ATCTTTCT	4
AAAGCAAG/CTTGCTTT	15
AAAGCAGC/CTGCTTTG	1
AAAGCAGG/CCTGCTTT	2
AAAGCCGG/CCGGCTTT	1
AAAGCCTC/AGGCTTTG	1
AAAGCTAC/AGCTTTGT	1
AAAGCTTC/AAGCTTTG	3
AAAGCTTG/AAGCTTTC	1
AAAGGAAG/CCTTTCTT	266
AAAGGAAT/ATTCCTTT	1
AAAGGAGG/CCTCCTTT	5
AAAGGATC/ATCCTTTG	1
AAAGGATG/ATCCTTTC	1
AAAGGCAC/CCTTTGTG	1
AAAGGCAG/CCTTTCTG	1
AAAGGGAC/CCCTTTGT	1
AAAGGGAG/CCCTTTCT	9
AAAGGGCC/CCCTTTGG	1
AAAGGGGC/CCCCTTTG	1
AAAGGGGG/CCCCCTTT	1
AAAGGTAC/ACCTTTGT	1
AAAGGTAG/ACCTTTCT	1
AAAGGTCC/ACCTTTGG	1
AAAGGTGG/ACCTTTCC	1
AAAGTAAG/ACTTTCTT	4
AAAGTAGT/ACTACTTT	1
AAAGTCAC/ACTTTGTG	1
AAAGTGGC/ACTTTGCC	1
AAAGTTGG/AACTTTCC	1
AAATAACT/AGTTATTT	1
AAATAAGC/ATTTGCTT	1
AAATAAGT/ACTTATTT	10
AAATAATT/AATTATTT	1
AAATACAT/ATGTATTT	15
AAATAGAT/ATCTATTT	2
AAATATAC/ATATTTGT	2
AAATATAT/ATATATTT	7
AAATATGC/ATATTTGC	1
AAATATGT/ACATATTT	1
AAATATTC/AATATTTG	1
AAATATTT/AAATATTT	1
AAATCAAT/ATTGATTT	4
AAATCAGC/ATTTGCTG	1
AAATCAGT/ACTGATTT	1
AAATCATC/ATGATTTG	1
AAATCCCC/ATTTGGGG	2
AAATCGAG/ATTTCTCG	1
AAATGAAC/ATTTGTTC	1
AAATGAAG/ATTTCTTC	1
AAATGAAT/ATTCATTT	16
AAATGAGT/ACTCATTT	2
AAATGCAT/ATGCATTT	1
AAATGCTG/AGCATTTC	1
AAATGGAT/ATCCATTT	2
AAATGGTT/AACCATTT	1
AAATGTAC/ACATTTGT	2
AAATGTAT/ACATTTAT	2
AAATGTGC/ACATTTGC	1
AAATGTGG/ACATTTCC	2
AAATGTTG/AACATTTC	1
AAATTAAC/AATTTGTT	1
AAATTAAG/AATTTCTT	1
AAATTAAT/AATTTATT	2
AAATTACT/AATTTAGT	1
AAATTAGT/AATTTACT	1
AAATTATC/AATTTGAT	3
AAATTATT/AATAATTT	1
AAATTCAC/AATTTGTG	1
AAATTCTC/AATTTGAG	1
AAATTTAC/AAATTTGT	2
AAATTTAG/AAATTTCT	1
AAATTTAT/AAATTTAT	2
AACAACTC/AGTTGTTG	1
AACAAGCC/CTTGTTGG	1
AACAAGGG/CCCTTGTT	1
AACAATCT/AGATTGTT	1
AACAATGG/ATTGTTCC	1
AACACACT/AGTGTGTT	1
AACACAGC/CTGTGTTG	2
AACACCTG/AGGTGTTC	1
AACACTTC/AAGTGTTG	1
AACAGAGC/CTCTGTTG	1
AACAGATG/ATCTGTTC	2
AACAGCAG/CTGCTGTT	1
AACAGGAG/CCTGTTCT	2
AACAGGTG/ACCTGTTC	1
AACATAAG/ATGTTCTT	1
AACATAAT/ATGTTATT	2
AACATCAC/ATGTTGTG	1
AACATGTG/ACATGTTC	1
AACCAACT/AGTTGGTT	2
AACCAATC/ATTGGTTG	2
AACCAATG/ATTGGTTC	1
AACCACAG/CTGTGGTT	1
AACCAGAG/CTCTGGTT	2
AACCAGCC/CTGGTTGG	2
AACCCAAG/CTTGGGTT	1
AACCCAAT/ATTGGGTT	1
AACCCACT/AGTGGGTT	2
AACCCAGC/CTGGGTTG	2
AACCCCCC/GGGGGGTT	2
AACCCGGG/CCCGGGTT	1
AACCTAGG/AGGTTCCT	1
AACCTCCT/AGGAGGTT	1
AACCTCTT/AAGAGGTT	1
AACCTGCC/AGGTTGGC	2
AACCTGGG/AGGTTCCC	1
AACCTGTG/ACAGGTTC	1
AACGAAGG/CCTTCGTT	3
AACGAATG/ATTCGTTC	3
AACGATCT/AGATCGTT	1
AACTAAGG/AGTTCCTT	1
AACTACAG/AGTTCTGT	1
AACTAGAC/AGTTGTCT	1
AACTATGT/ACATAGTT	1
AACTATTG/AATAGTTC	1
AACTCAAT/AGTTATTG	1
AACTCACC/AGTTGGTG	1
AACTCAGC/AGTTGCTG	1
AACTCAGT/ACTGAGTT	1
AACTCCCC/AGTTGGGG	2
AACTCTGG/AGAGTTCC	1
AACTGCTC/AGCAGTTG	1
AACTGGGG/AGTTCCCC	1
AACTGGTC/ACCAGTTG	1
AACTGTCT/ACAGTTAG	1
AACTTAAT/AAGTTATT	1
AACTTAGT/AAGTTACT	1
AACTTGAC/AAGTTGTC	1
AAGAAGAG/CTCTTCTT	2
AAGAAGCT/AGCTTCTT	1
AAGAAGGC/CCTTCTTG	1
AAGAAGGG/CCCTTCTT	1
AAGAAGTC/ACTTCTTG	1
AAGAATCC/ATTCTTGG	1
AAGAATGG/ATTCTTCC	1
AAGACATG/ATGTCTTC	1
AAGACCAC/CTTGTGGT	1
AAGACGGG/CCCGTCTT	1
AAGACTCT/AGAGTCTT	1
AAGACTGG/AGTCTTCC	1
AAGAGAGC/CTCTCTTG	1
AAGAGAGG/CCTCTCTT	16
AAGAGGAC/CCTCTTGT	1
AAGAGGAG/CCTCTTCT	1
AAGAGGCC/CCTCTTGG	1
AAGAGGGG/CCCCTCTT	3
AAGAGGTC/ACCTCTTG	1
AAGAGGTG/ACCTCTTC	2
AAGAGTAC/ACTCTTGT	1
AAGATCCC/ATCTTGGG	2
AAGATTGG/AATCTTCC	1
AAGCAAGG/CCTTGCTT	3
AAGCAATG/ATTGCTTC	1
AAGCAGAG/CTCTGCTT	1
AAGCAGCC/CTGCTTGG	1
AAGCAGGG/CCCTGCTT	3
AAGCAGTG/ACTGCTTC	1
AAGCATCC/ATGCTTGG	2
AAGCCAGG/CCTGGCTT	1
AAGCCAGT/ACTGGCTT	1
AAGCCATC/ATGGCTTG	2
AAGCCCAC/CTTGTGGG	1
AAGCCCAG/CTGGGCTT	1
AAGCCCCC/CTTGGGGG	3
AAGCCGAG/CGGCTTCT	1
AAGCCTAC/AGGCTTGT	1
AAGCCTCC/AGGCTTGG	1
AAGCCTGC/AGGCTTGC	2
AAGCCTGG/AGGCTTCC	1
AAGCCTTG/AAGGCTTC	1
AAGCTAGG/AGCTTCCT	1
AAGCTCCG/AGCTTCGG	1
AAGCTGAG/AGCTTCTC	2
AAGCTGGG/AGCTTCCC	1
AAGCTGTG/ACAGCTTC	1
AAGCTTCC/AAGCTTGG	1
AAGGAATG/ATTCCTTC	4
AAGGAATT/AATTCCTT	1
AAGGACAG/CCTTCTGT	1
AAGGACGG/CCGTCCTT	1
AAGGAGAC/CCTTGTCT	1
AAGGAGAG/CCTTCTCT	3
AAGGAGGC/CCTCCTTG	1
AAGGAGGG/CCCTCCTT	27
AAGGAGTG/ACTCCTTC	1
AAGGATCC/ATCCTTGG	1
AAGGATGC/ATCCTTGC	1
AAGGATGG/ATCCTTCC	4
AAGGATTG/AATCCTTC	1
AAGGCACT/AGTGCCTT	1
AAGGCAGC/CCTTGCTG	1
AAGGCAGG/CCTGCCTT	10
AAGGCATG/ATGCCTTC	2
AAGGCCCC/CCTTGGGG	2
AAGGCCTG/AGGCCTTC	1
AAGGCGGG/CCCGCCTT	1
AAGGCTCC/AGCCTTGG	1
AAGGCTGG/AGCCTTCC	1
AAGGGACC/CCCTTGGT	2
AAGGGAGG/CCCTTCCT	63
AAGGGATT/AATCCCTT	1
AAGGGCTG/AGCCCTTC	1
AAGGGGAG/CCCCTTCT	1
AAGGGGTG/ACCCCTTC	1
AAGGTAGG/ACCTTCCT	2
AAGGTAGT/ACCTTACT	1
AAGGTCAC/ACCTTGTG	1
AAGGTCCC/ACCTTGGG	1
AAGGTGCC/ACCTTGGC	1
AAGGTGGC/ACCTTGCC	1
AAGGTGGG/ACCTTCCC	2
AAGGTGTG/ACACCTTC	1
AAGTAATG/ACTTCATT	1
AAGTAATT/AATTACTT	1
AAGTACTG/ACTTCAGT	1
AAGTATCT/ACTTAGAT	1
AAGTCATG/ACTTCATG	1
AAGTCATT/AATGACTT	1
AAGTCCTG/ACTTCAGG	1
AAGTGACT/ACTTAGTC	1
AAGTGGCC/ACTTGGCC	1
AAGTGGGG/ACTTCCCC	2
AAGTGTGC/ACACTTGC	1
AAGTGTGT/ACACACTT	1
AATAATAC/ATTATTGT	2
AATAATAT/ATATTATT	3
AATAATCT/AGATTATT	1
AATAATGG/ATTATTCC	1
AATACATG/ATGTATTC	1
AATACCAG/ATTCTGGT	1
AATACTGT/ACAGTATT	1
AATAGACC/ATTGGTCT	1
AATAGATG/ATCTATTC	1
AATAGCAC/ATTGTGCT	1
AATAGGGG/ATTCCCCT	1
AATAGTAT/ACTATTAT	2
AATAGTGC/ACTATTGC	1
AATATATT/AATATATT	3
AATATCAG/ATATTCTG	1
AATATCCC/ATATTGGG	1
AATATGAG/ATATTCTC	1
AATATTAT/AATATTAT	1
AATATTCC/AATATTGG	1
AATCAATG/ATTCATTG	1
AATCACAC/ATTGTGTG	1
AATCACAG/ATTCTGTG	2
AATCACAT/ATGTGATT	1
AATCACTC/AGTGATTG	1
AATCAGAG/ATTCTCTG	1
AATCAGTC/ACTGATTG	2
AATCATCT/AGATGATT	1
AATCATTC/AATGATTG	1
AATCCAGG/ATTCCTGG	1
AATCCATG/ATGGATTC	1
AATCCCCC/ATTGGGGG	1
AATCCCTG/AGGGATTC	1
AATCCTGG/AGGATTCC	1
AATCTAGG/AGATTCCT	1
AATCTATC/AGATTGAT	1
AATCTCAG/AGATTCTG	1
AATCTGTG/ACAGATTC	2
AATGAATT/AATTCATT	5
AATGAGTG/ACTCATTC	11
AATGATAC/ATCATTGT	1
AATGATGT/ACATCATT	1
AATGCAGT/ACTGCATT	1
AATGCATG/ATGCATTC	1
AATGCTAC/AGCATTGT	1
AATGCTGG/AGCATTCC	1
AATGGAGT/ACTCCATT	1
AATGGATG/ATCCATTC	10
AATGGGGC/ATTGCCCC	1
AATGTCAG/ACATTCTG	1
AATGTCCC/ACATTGGG	1
AATGTGAC/ACATTGTC	2
AATGTGTG/ACACATTC	1
AATTAGGC/AATTGCCT	1
AATTAGTG/AATTCACT	2
AATTATAT/AATTATAT	1
AATTCAGC/AATTGCTG	1
AATTCAGG/AATTCCTG	1
AATTCTCC/AATTGGAG	1
AATTGACC/AATTGGTC	1
AATTGAGC/AATTGCTC	1
AATTGTAC/AATTGTAC	1
ACACACAG/CTGTGTGT	92
ACACACAT/ATGTGTGT	52
ACACACCC/GGGTGTGT	22
ACACACCT/AGGTGTGT	1
ACACACGC/CGTGTGTG	45
ACACACGG/CCGTGTGT	2
ACACACGT/ACGTGTGT	5
ACACACTC/AGTGTGTG	21
ACACAGAG/CTCTGTGT	8
ACACAGAT/ATCTGTGT	2
ACACAGCT/AGCTGTGT	1
ACACAGGC/CCTGTGTG	3
ACACAGGG/CCCTGTGT	2
ACACAGTC/ACTGTGTG	1
ACACATAG/ATGTGTCT	3
ACACATAT/ATATGTGT	4
ACACATCC/ATGTGTGG	1
ACACATGC/ATGTGTGC	15
ACACCACC/GGTGGTGT	1
ACACCACT/AGTGGTGT	1
ACACCAGG/CCTGGTGT	1
ACACCATG/ATGGTGTC	1
ACACCCAG/CTGGGTGT	1
ACACCCAT/ATGGGTGT	1
ACACCCCC/GGGGGTGT	2
ACACCCGC/CGGGTGTG	2
ACACCTGC/AGGTGTGC	1
ACACGAGC/CGTGTGCT	1
ACACGCAG/CGTGTCTG	2
ACACGCAT/ATGCGTGT	1
ACACGCGC/CGCGTGTG	1
ACACGGGC/CCCGTGTG	1
ACACGGGG/CCCCGTGT	1
ACACGTGC/ACGTGTGC	2
ACAGACCC/CTGTGGGT	1
ACAGACCT/AGGTCTGT	1
ACAGACGC/CGTCTGTG	1
ACAGACGG/CCGTCTGT	4
ACAGAGAG/CTCTCTGT	49
ACAGAGCC/CTCTGTGG	1
ACAGAGGC/CCTCTGTG	1
ACAGAGGG/CCCTCTGT	2
ACAGATAG/ATCTGTCT	7
ACAGATAT/ATATCTGT	1
ACAGATGG/ATCTGTCC	7
ACAGCAGC/CTGCTGTG	1
ACAGCAGG/CCTGCTGT	2
ACAGCCAG/CTGGCTGT	1
ACAGCCCC/CTGTGGGG	1
ACAGCCCG/CGGGCTGT	1
ACAGCCCT/AGGGCTGT	1
ACAGCCTC/AGGCTGTG	2
ACAGCTGC/AGCTGTGC	1
ACAGCTGT/ACAGCTGT	1
ACAGGACC/CCTGTGGT	1
ACAGGAGC/CCTGTGCT	1
ACAGGAGG/CCTCCTGT	2
ACAGGCAG/CCTGTCTG	3
ACAGGCCC/CCTGTGGG	1
ACAGGCTC/AGCCTGTG	1
ACAGGGAG/CCCTGTCT	1
ACAGGGCC/CCCTGTGG	2
ACAGGGCG/CCCTGTCG	2
ACAGGGGC/CCCCTGTG	1
ACAGGGGG/CCCCCTGT	1
ACAGGGTC/ACCCTGTG	2
ACAGGTAT/ACCTGTAT	1
ACAGGTGG/ACCTGTCC	1
ACAGTCCC/ACTGTGGG	1
ACAGTCGG/ACTGTCCG	1
ACAGTGAT/ACTGTATC	1
ACAGTGCT/ACTGTAGC	1
ACAGTGGG/ACTGTCCC	2
ACATAGAT/ATCTATGT	28
ACATAGTC/ACTATGTG	1
ACATATAT/ATATATGT	34
ACATATCT/AGATATGT	1
ACATCCCC/ATGTGGGG	1
ACATCCTC/AGGATGTG	1
ACATCCTG/AGGATGTC	4
ACATCTGC/AGATGTGC	1
ACATCTGG/AGATGTCC	2
ACATGCAG/ATGTCTGC	1
ACATGCTC/AGCATGTG	1
ACATGGAT/ATCCATGT	2
ACATGGCC/ATGTGGCC	1
ACATGGGG/ATGTCCCC	1
ACATGGTC/ACCATGTG	1
ACATGTAG/ACATGTCT	1
ACATGTCC/ACATGTGG	1
ACATGTGC/ACATGTGC	1
ACCACCAG/CTGGTGGT	1
ACCACCCC/GGGGTGGT	4
ACCACTCT/AGAGTGGT	1
ACCACTGC/AGTGGTGC	1
ACCAGAGC/CTCTGGTG	1
ACCAGAGG/CCTCTGGT	1
ACCAGATC/ATCTGGTG	2
ACCAGCTG/AGCTGGTC	1
ACCAGGCT/AGCCTGGT	1
ACCAGGGC/CCCTGGTG	1
ACCAGGGG/CCCCTGGT	4
ACCAGGGT/ACCCTGGT	1
ACCAGTCC/ACTGGTGG	1
ACCAGTCT/ACTGGTAG	1
ACCAGTGG/ACTGGTCC	1
ACCATATG/ATATGGTC	1
ACCATCCC/ATGGTGGG	1
ACCATCTC/AGATGGTG	1
ACCATGAT/ATCATGGT	1
ACCATGCC/ATGGTGGC	2
ACCCACCT/AGGTGGGT	2
ACCCACGG/CCGTGGGT	1
ACCCACGT/ACGTGGGT	1
ACCCACTC/AGTGGGTG	1
ACCCAGCC/CTGGGTGG	5
ACCCAGGG/CCCTGGGT	3
ACCCATCC/ATGGGTGG	28
ACCCCAGC/CTGGGGTG	1
ACCCCAGG/CCTGGGGT	2
ACCCCATC/ATGGGGTG	4
ACCCCCCC/GGGGGGGT	2
ACCCCCTG/AGGGGGTC	1
ACCCCGGG/CCCGGGGT	1
ACCCCGTC/ACGGGGTG	1
ACCCCTCC/AGGGGTGG	3
ACCCCTGC/AGGGGTGC	2
ACCCGCCT/AGGCGGGT	1
ACCCGCGG/CCGCGGGT	1
ACCCGGGC/CCCGGGTG	1
ACCCTCCC/AGGGTGGG	1
ACCCTGAG/AGGGTCTC	1
ACCCTGCG/AGGGTCGC	1
ACCCTGGC/AGGGTGCC	3
ACCCTGGG/AGGGTCCC	2
ACCGCAGG/CCTGCGGT	2
ACCGCGCC/CGCGGTGG	1
ACCGCGGG/CCCGCGGT	1
ACCTACTG/AGGTCAGT	3
ACCTAGGC/AGGTGCCT	1
ACCTATAG/AGGTCTAT	1
ACCTATAT/AGGTATAT	1
ACCTATCT/AGATAGGT	13
ACCTCACG/AGGTCGTG	1
ACCTCAGC/AGGTGCTG	1
ACCTCATG/AGGTCATG	1
ACCTCCCC/AGGTGGGG	10
ACCTCCCT/AGGGAGGT	1
ACCTCCTC/AGGAGGTG	2
ACCTCGCC/AGGTGGCG	1
ACCTGCAG/AGGTCTGC	1
ACCTGCCC/AGGTGGGC	4
ACCTGCTC/AGCAGGTG	2
ACCTGGAG/AGGTCTCC	2
ACCTGGCC/AGGTGGCC	3
ACCTGGGC/AGGTGCCC	5
ACCTGGGG/AGGTCCCC	2
ACGATCAT/ATCGTATG	1
ACGATGCC/ATCGTGGC	1
ACGCATGC/ATGCGTGC	2
ACGCCAGG/CCTGGCGT	1
ACGCCCCC/CGTGGGGG	1
ACGCCCGG/CCGGGCGT	1
ACGCCTGC/AGGCGTGC	1
ACGCCTGG/AGGCGTCC	1
ACGCTGCG/AGCGTCGC	1
ACGCTGGG/AGCGTCCC	1
ACGGAGGG/CCCTCCGT	1
ACGGATGG/ATCCGTCC	1
ACGGCAGG/CCGTCCTG	1
ACGGCCCT/AGGGCCGT	1
ACGGCTAT/AGCCGTAT	1
ACGGCTCC/AGCCGTGG	1
ACGGCTGC/AGCCGTGC	1
ACGGGAGG/CCCGTCCT	2
ACGGGCCG/CCCGTCGG	1
ACGGGCGC/CCCGTGCG	1
ACGGGGCC/CCCCGTGG	2
ACGTATGG/ACGTCCAT	1
ACGTCCCC/ACGTGGGG	2
ACTACTAT/AGTAGTAT	1
ACTAGGGC/AGTGCCCT	1
ACTAGGGG/AGTCCCCT	1
ACTCACTG/AGTCAGTG	1
ACTCAGAG/AGTCTCTG	1
ACTCAGGC/AGTGCCTG	1
ACTCATCC/AGTGGATG	1
ACTCATGC/AGTGCATG	1
ACTCCATC/AGTGATGG	1
ACTCCCCC/AGTGGGGG	1
ACTCCCTC/AGGGAGTG	4
ACTCCCTG/AGGGAGTC	1
ACTCCTCC/AGGAGTGG	1
ACTCCTGG/AGGAGTCC	2
ACTCGCCG/AGTCGGCG	1
ACTCGGGG/AGTCCCCG	1
ACTCTCCT/AGAGTAGG	12
ACTCTCTC/AGAGAGTG	5
ACTCTGGG/AGAGTCCC	1
ACTGAGAG/AGTCTCTC	1
ACTGAGCG/AGTCGCTC	1
ACTGATAG/AGTCTATC	1
ACTGCAGC/AGTGCTGC	1
ACTGCAGG/AGTCCTGC	2
ACTGCCAG/AGTCTGGC	1
ACTGCCCC/AGTGGGGC	1
ACTGCCTC/AGGCAGTG	1
ACTGCCTG/AGGCAGTC	2
ACTGGAGC/AGTGCTCC	1
ACTGGAGG/AGTCCTCC	1
ACTGGCTG/AGCCAGTC	1
ACTGGGAG/AGTCTCCC	1
ACTGGGCC/AGTGGCCC	1
AGAGAGAT/ATCTCTCT	8
AGAGAGCG/CGCTCTCT	7
AGAGAGGC/CCTCTCTG	7
AGAGAGGG/CCCTCTCT	51
AGAGATAT/ATATCTCT	1
AGAGATGG/ATCTCTCC	2
AGAGCAGC/CTCTGCTG	1
AGAGCAGG/CCTGCTCT	1
AGAGCCCC/CTCTGGGG	3
AGAGCCGC/CGGCTCTG	1
AGAGCCGG/CCGGCTCT	1
AGAGCCTC/AGGCTCTG	1
AGAGCCTG/AGGCTCTC	1
AGAGCGGG/CCCGCTCT	1
AGAGCTGC/AGCTCTGC	2
AGAGCTGG/AGCTCTCC	1
AGAGGAGC/CCTCTGCT	1
AGAGGAGG/CCTCCTCT	5
AGAGGCCC/CCTCTGGG	2
AGAGGCCT/AGGCCTCT	1
AGAGGCGG/CCGCCTCT	1
AGAGGCTC/AGCCTCTG	2
AGAGGCTG/AGCCTCTC	3
AGAGGGCC/CCCTCTGG	3
AGAGGGCG/CCCTCTCG	2
AGAGGGCT/AGCCCTCT	1
AGAGGGGC/CCCCTCTG	5
AGAGGGGG/CCCCCTCT	5
AGATAGCT/AGCTATCT	2
AGATAGGC/ATCTGCCT	1
AGATAGGG/ATCTCCCT	1
AGATATAT/ATATATCT	46
AGATATCT/AGATATCT	1
AGATCGCG/ATCTCGCG	1
AGATCGGC/ATCTGCCG	1
AGATGCTG/AGCATCTC	5
AGATGGAT/ATCCATCT	12
AGATGGGC/ATCTGCCC	1
AGATGGGG/ATCTCCCC	2
AGCAGCAT/ATGCTGCT	1
AGCAGCCC/CTGCTGGG	4
AGCAGCGG/CCGCTGCT	1
AGCAGCTC/AGCTGCTG	1
AGCAGCTG/AGCTGCTC	1
AGCAGGGC/CCCTGCTG	1
AGCAGGGG/CCCCTGCT	4
AGCATCCC/ATGCTGGG	4
AGCATCCT/AGGATGCT	1
AGCCAGCG/CGCTGGCT	2
AGCCAGGC/CCTGGCTG	5
AGCCAGGG/CCCTGGCT	1
AGCCATCC/ATGGCTGG	1
AGCCCAGG/CCTGGGCT	1
AGCCCCCC/CTGGGGGG	2
AGCCCCGC/CGGGGCTG	4
AGCCCCGG/CCGGGGCT	1
AGCCCCTC/AGGGGCTG	2
AGCCCCTG/AGGGGCTC	4
AGCCCGCC/CGGGCTGG	1
AGCCCGGG/CCCGGGCT	2
AGCCCTCC/AGGGCTGG	8
AGCCCTCG/AGGGCTCG	1
AGCCCTGC/AGGGCTGC	2
AGCCCTGG/AGGGCTCC	3
AGCCGCAT/ATGCGGCT	1
AGCCGCCC/CGGCTGGG	3
AGCCGCTG/AGCGGCTC	1
AGCCGGGC/CCCGGCTG	1
AGCCTCCC/AGGCTGGG	7
AGCCTGCC/AGGCTGGC	5
AGCCTGCG/AGGCTCGC	1
AGCCTGGC/AGGCTGCC	1
AGCCTGGG/AGGCTCCC	2
AGCGAGGC/CCTCGCTG	1
AGCGCCCC/CGCTGGGG	2
AGCGCGGG/CCCGCGCT	1
AGCGCTCC/AGCGCTGG	1
AGCGGGCC/CCCGCTGG	2
AGCGGGGC/CCCCGCTG	2
AGCGGGGG/CCCCCGCT	1
AGCTCAGG/AGCTCCTG	1
AGCTCCCC/AGCTGGGG	2
AGCTCCTC/AGCTGAGG	1
AGCTCGCC/AGCTGGCG	1
AGCTGCCC/AGCTGGGC	2
AGGAGGCC/CCTCCTGG	4
AGGAGGGC/CCCTCCTG	7
AGGAGGGG/CCCCTCCT	6
AGGATCCC/ATCCTGGG	2
AGGATGGG/ATCCTCCC	4
AGGCAGGG/CCCTGCCT	6
AGGCATAT/ATATGCCT	1
AGGCATCC/ATGCCTGG	1
AGGCATCG/ATGCCTCG	1
AGGCATGC/ATGCCTGC	2
AGGCATGG/ATGCCTCC	1
AGGCCCCC/CCTGGGGG	6
AGGCCCCG/CCTCGGGG	1
AGGCCCTC/AGGGCCTG	3
AGGCCCTG/AGGGCCTC	2
AGGCCGGG/CCCGGCCT	2
AGGCCTCC/AGGCCTGG	1
AGGCGGGC/CCCGCCTG	3
AGGGATGC/ATCCCTGC	3
AGGGATGG/ATCCCTCC	8
AGGGCGCC/CCCTGGCG	2
AGGGGATG/ATCCCCTC	1
AGGGGCCC/CCCCTGGG	2
AGGGGCGC/CCCCTGCG	1
AGGGGCGG/CCCCTCCG	1
AGGGGGCC/CCCCCTGG	1
AGGGGGGC/CCCCCCTG	2
AGGGGGGG/CCCCCCCT	1
ATATATCC/ATATATGG	1
ATATATGC/ATATATGC	1
ATATCCCC/ATATGGGG	1
ATCATCCC/ATGATGGG	1
ATCCATGC/ATGCATGG	5
ATGCCGCC/ATGGCGGC	1
ATGGCCCC/ATGGGGCC	1
CCCCCCCG/CGGGGGGG	2
CCCCCGGG/CCCGGGGG	1
CCCCGCCG/CGGCGGGG	4
CCCCGCGG/CCGCGGGG	1
CCCCGGCG/CCGGGGCG	1
CCCCGGGG/CCCCGGGG	1

## Sheet: Bactrian camel
Motif	Number
A/T	259391
C/G	9724
AC/GT	118768
AG/CT	35283
AT/AT	51591
CG/CG	1076
AAC/GTT	7531
AAG/CTT	2397
AAT/ATT	8581
ACC/GGT	2964
ACG/CGT	43
ACT/AGT	579
AGC/CTG	1889
AGG/CCT	3142
ATC/ATG	2976
CCG/CGG	459
AAAC/GTTT	6685
AAAG/CTTT	6164
AAAT/ATTT	5772
AACC/GGTT	263
AACG/CGTT	3
AACT/AGTT	96
AAGC/CTTG	201
AAGG/CCTT	4498
AAGT/ACTT	190
AATC/ATTG	741
AATG/ATTC	2904
AATT/AATT	538
ACAG/CTGT	1310
ACAT/ATGT	1321
ACCC/GGGT	57
ACCG/CGGT	3
ACCT/AGGT	269
ACGC/CGTG	168
ACGG/CCGT	23
ACGT/ACGT	10
ACTC/AGTG	180
ACTG/AGTC	67
AGAT/ATCT	3524
AGCC/CTGG	125
AGCG/CGCT	18
AGCT/AGCT	36
AGGC/CCTG	263
AGGG/CCCT	956
ATCC/ATGG	1837
ATCG/ATCG	21
ATGC/ATGC	28
CCCG/CGGG	11
CCGG/CCGG	5
AAAAC/GTTTT	6712
AAAAG/CTTTT	2009
AAAAT/ATTTT	2109
AAACC/GGTTT	330
AAACG/CGTTT	3
AAACT/AGTTT	20
AAAGC/CTTTG	66
AAAGG/CCTTT	369
AAAGT/ACTTT	9
AAATC/ATTTG	69
AAATG/ATTTC	63
AAATT/AATTT	286
AACAC/GTGTT	23
AACAG/CTGTT	30
AACAT/ATGTT	32
AACCC/GGGTT	14
AACCT/AGGTT	4
AACGG/CCGTT	1
AACGT/ACGTT	4
AACTC/AGTTG	3
AACTG/AGTTC	13
AACTT/AAGTT	1
AAGAC/CTTGT	20
AAGAG/CTCTT	132
AAGAT/ATCTT	13
AAGCC/CTTGG	9
AAGCT/AGCTT	2
AAGGC/CCTTG	9
AAGGG/CCCTT	231
AAGGT/ACCTT	2
AAGTC/ACTTG	1
AAGTG/ACTTC	8
AATAC/ATTGT	33
AATAG/ATTCT	54
AATAT/ATATT	187
AATCC/ATTGG	9
AATCT/AGATT	17
AATGC/ATTGC	5
AATGG/ATTCC	31
AATGT/ACATT	13
AATTC/AATTG	51
ACACC/GGTGT	22
ACACT/AGTGT	3
ACAGC/CTGTG	26
ACAGG/CCTGT	23
ACAGT/ACTGT	2
ACATC/ATGTG	34
ACATG/ATGTC	7
ACCAG/CTGGT	12
ACCAT/ATGGT	2
ACCCC/GGGGT	249
ACCCG/CGGGT	4
ACCCT/AGGGT	4
ACCGC/CGGTG	5
ACCGG/CCGGT	2
ACCTC/AGGTG	17
ACCTG/AGGTC	4
ACGAG/CGTCT	2
ACGCC/CGTGG	2
ACGGC/CCGTG	3
ACGGG/CCCGT	5
ACGTC/ACGTG	1
ACTAG/AGTCT	7
ACTAT/AGTAT	13
ACTCC/AGTGG	14
ACTCT/AGAGT	1
ACTGC/AGTGC	6
ACTGG/AGTCC	6
AGAGC/CTCTG	25
AGAGG/CCTCT	123
AGATC/ATCTG	8
AGATG/ATCTC	15
AGCAT/ATGCT	7
AGCCC/CTGGG	191
AGCCG/CGGCT	1
AGCGC/CGCTG	7
AGCGG/CCGCT	4
AGCTC/AGCTG	26
AGGAT/ATCCT	7
AGGCC/CCTGG	61
AGGCG/CCTCG	6
AGGGC/CCCTG	94
AGGGG/CCCCT	254
ATATC/ATATG	37
ATCCC/ATGGG	30
ATCGC/ATGCG	1
ATGCC/ATGGC	4
CCCCG/CGGGG	101
CCCGG/CCGGG	32
CCGCG/CGCGG	14
AAAAAC/GTTTTT	1651
AAAAAG/CTTTTT	292
AAAAAT/ATTTTT	100
AAAACC/GGTTTT	81
AAAACT/AGTTTT	6
AAAAGC/CTTTTG	8
AAAAGG/CCTTTT	28
AAAAGT/ACTTTT	2
AAAATC/ATTTTG	6
AAAATG/ATTTTC	4
AAAATT/AATTTT	19
AAACAC/GTGTTT	5
AAACAG/CTGTTT	6
AAACAT/ATGTTT	5
AAACCC/GGGTTT	9
AAACCG/CGGTTT	1
AAAGAC/CTTTGT	3
AAAGAG/CTCTTT	26
AAAGAT/ATCTTT	1
AAAGCC/CTTTGG	2
AAAGGC/CCTTTG	1
AAAGGG/CCCTTT	12
AAAGTC/ACTTTG	2
AAATAC/ATTTGT	3
AAATAG/ATTTCT	8
AAATAT/ATATTT	68
AAATCC/ATTTGG	3
AAATCT/AGATTT	3
AAATGC/ATTTGC	2
AAATGG/ATTTCC	5
AAATGT/ACATTT	4
AAATTC/AATTTG	1
AAATTG/AATTTC	1
AAATTT/AAATTT	5
AACAAG/CTTGTT	2
AACAAT/ATTGTT	10
AACACC/GGTGTT	3
AACAGC/CTGTTG	2
AACAGG/CCTGTT	2
AACAGT/ACTGTT	1
AACATC/ATGTTG	1
AACATT/AATGTT	2
AACCAC/GGTTGT	4
AACCAG/CTGGTT	4
AACCCC/GGGGTT	7
AACCCG/CGGGTT	1
AACCCT/AGGGTT	61
AACCGG/CCGGTT	1
AACCTT/AAGGTT	2
AACGCC/CGTTGG	1
AACGGG/CCCGTT	1
AACTAC/AGTTGT	1
AACTAG/AGTTCT	1
AACTAT/AGTTAT	3
AACTTG/AAGTTC	2
AAGAAT/ATTCTT	23
AAGACC/CTTGGT	2
AAGACT/AGTCTT	1
AAGAGG/CCTCTT	49
AAGATC/ATCTTG	3
AAGATG/ATCTTC	1
AAGCAC/CTTGTG	2
AAGCAG/CTGCTT	8
AAGCCC/CTTGGG	3
AAGCCG/CGGCTT	1
AAGCGC/CGCTTG	1
AAGCTG/AGCTTC	1
AAGGAC/CCTTGT	2
AAGGAG/CCTTCT	80
AAGGCC/CCTTGG	6
AAGGCT/AGCCTT	1
AAGGGC/CCCTTG	4
AAGGGG/CCCCTT	15
AAGGTC/ACCTTG	8
AAGGTG/ACCTTC	2
AAGTAT/ACTTAT	2
AAGTCC/ACTTGG	8
AAGTGT/ACACTT	2
AATACT/AGTATT	10
AATAGG/ATTCCT	2
AATAGT/ACTATT	14
AATATC/ATATTG	2
AATATG/ATATTC	2
AATCAC/ATTGTG	2
AATCAG/ATTCTG	2
AATCAT/ATGATT	11
AATCCC/ATTGGG	1
AATCCT/AGGATT	1
AATCTG/AGATTC	4
AATGAC/ATTGTC	3
AATGAG/ATTCTC	2
AATGAT/ATCATT	16
AATGCC/ATTGGC	1
AATGTG/ACATTC	2
AATTAC/AATTGT	3
AATTAG/AATTCT	1
AATTAT/AATTAT	2
AATTCC/AATTGG	1
ACACAG/CTGTGT	53
ACACAT/ATGTGT	63
ACACCC/GGGTGT	51
ACACCT/AGGTGT	1
ACACGC/CGTGTG	162
ACACGG/CCGTGT	3
ACACGT/ACGTGT	5
ACACTC/AGTGTG	14
ACACTG/AGTGTC	2
ACAGAG/CTCTGT	178
ACAGAT/ATCTGT	11
ACAGCC/CTGTGG	12
ACAGCG/CGCTGT	1
ACAGCT/AGCTGT	1
ACAGGC/CCTGTG	1
ACAGGG/CCCTGT	11
ACAGTC/ACTGTG	1
ACAGTG/ACTGTC	2
ACATAG/ATGTCT	4
ACATAT/ATATGT	142
ACATCC/ATGTGG	7
ACATCT/AGATGT	4
ACATGC/ATGTGC	9
ACATGG/ATGTCC	1
ACATGT/ACATGT	1
ACCACT/AGTGGT	2
ACCAGC/CTGGTG	9
ACCAGG/CCTGGT	10
ACCAGT/ACTGGT	1
ACCATC/ATGGTG	41
ACCATG/ATGGTC	5
ACCCAG/CTGGGT	7
ACCCAT/ATGGGT	1
ACCCCC/GGGGGT	34
ACCCCG/CGGGGT	6
ACCCGC/CGGGTG	4
ACCCTC/AGGGTG	11
ACCCTG/AGGGTC	20
ACCGAG/CGGTCT	1
ACCGCC/CGGTGG	7
ACCGGC/CCGGTG	6
ACCGGG/CCCGGT	3
ACCGTC/ACGGTG	4
ACCTAG/AGGTCT	2
ACCTAT/AGGTAT	2
ACCTCC/AGGTGG	8
ACCTGC/AGGTGC	6
ACCTGG/AGGTCC	5
ACGAGG/CCTCGT	3
ACGATG/ATCGTC	2
ACGCAG/CGTCTG	2
ACGCAT/ATGCGT	1
ACGCCC/CGTGGG	3
ACGCGC/CGCGTG	6
ACGCGG/CCGCGT	1
ACGCTC/AGCGTG	1
ACGGCC/CCGTGG	4
ACGGGC/CCCGTG	2
ACGGGG/CCCCGT	1
ACGTGC/ACGTGC	1
ACTAGG/AGTCCT	1
ACTATC/AGTGAT	1
ACTATG/AGTCAT	2
ACTCAG/AGTCTG	1
ACTCCC/AGTGGG	1
ACTCTC/AGAGTG	2
ACTCTG/AGAGTC	4
ACTGAT/AGTATC	2
ACTGCC/AGTGGC	8
ACTGCT/AGCAGT	2
ACTGGG/AGTCCC	3
AGAGAT/ATCTCT	10
AGAGCC/CTCTGG	10
AGAGCG/CGCTCT	17
AGAGCT/AGCTCT	2
AGAGGC/CCTCTG	9
AGAGGG/CCCTCT	65
AGATAT/ATATCT	264
AGATCC/ATCTGG	3
AGATCT/AGATCT	4
AGATGG/ATCTCC	5
AGCAGG/CCTGCT	8
AGCATC/ATGCTG	4
AGCATG/ATGCTC	1
AGCCCC/CTGGGG	53
AGCCCG/CGGGCT	4
AGCCCT/AGGGCT	1
AGCCGC/CGGCTG	3
AGCCGG/CCGGCT	9
AGCCTC/AGGCTG	6
AGCCTG/AGGCTC	7
AGCGCC/CGCTGG	1
AGCGCG/CGCGCT	1
AGCGGC/CCGCTG	4
AGCTAT/AGCTAT	2
AGCTCC/AGCTGG	15
AGGATG/ATCCTC	7
AGGCAT/ATGCCT	1
AGGCCC/CCTGGG	16
AGGCCG/CCTCGG	2
AGGCGC/CCTGCG	6
AGGCGG/CCGCCT	6
AGGGCC/CCCTGG	17
AGGGCG/CCCTCG	3
AGGGGC/CCCCTG	20
AGGGGG/CCCCCT	6
ATATCC/ATATGG	3
ATATCG/ATATCG	1
ATCATG/ATCATG	1
ATCCCC/ATGGGG	6
ATCCGC/ATGCGG	1
ATCGCC/ATGGCG	1
ATGCCC/ATGGGC	3
CCCCCG/CGGGGG	5
CCCCGG/CCGGGG	9
CCCGCG/CGCGGG	2
AAAAAAC/GTTTTTT	1184
AAAAAAG/CTTTTTT	359
AAAAAAT/ATTTTTT	158
AAAAACC/GGTTTTT	91
AAAAACT/AGTTTTT	5
AAAAAGC/CTTTTTG	11
AAAAAGG/CCTTTTT	16
AAAAAGT/ACTTTTT	5
AAAAATC/ATTTTTG	3
AAAAATG/ATTTTTC	2
AAAAATT/AATTTTT	72
AAAACAC/GTGTTTT	7
AAAACAG/CTGTTTT	6
AAAACAT/ATGTTTT	4
AAAACCC/GGGTTTT	6
AAAACCT/AGGTTTT	1
AAAACTG/AGTTTTC	3
AAAACTT/AAGTTTT	3
AAAAGAC/CTTTTGT	5
AAAAGAG/CTCTTTT	9
AAAAGAT/ATCTTTT	3
AAAAGCC/CTTTTGG	5
AAAAGGC/CCTTTTG	4
AAAAGGG/CCCTTTT	5
AAAAGGT/ACCTTTT	1
AAAAGTC/ACTTTTG	1
AAAAGTG/ACTTTTC	1
AAAAGTT/AACTTTT	2
AAAATAC/ATTTTGT	6
AAAATAG/ATTTTCT	1
AAAATAT/ATATTTT	9
AAAATCC/ATTTTGG	1
AAAATCT/AGATTTT	3
AAAATGC/ATTTTGC	5
AAAATGG/ATTTTCC	1
AAAATGT/ACATTTT	6
AAAATTC/AATTTTG	7
AAAATTG/AATTTTC	3
AAAATTT/AAATTTT	9
AAACAAC/GTTGTTT	7
AAACAAG/CTTGTTT	9
AAACAAT/ATTGTTT	3
AAACACC/GGTGTTT	4
AAACACG/CGTGTTT	1
AAACAGG/CCTGTTT	4
AAACAGT/ACTGTTT	1
AAACATC/ATGTTTG	1
AAACATG/ATGTTTC	3
AAACCAC/GGTTTGT	4
AAACCAG/CTGGTTT	8
AAACCAT/ATGGTTT	2
AAACCCC/GGGGTTT	6
AAACCTC/AGGTTTG	4
AAACCTG/AGGTTTC	1
AAACCTT/AAGGTTT	1
AAACGTG/ACGTTTC	1
AAACTAT/AGTTTAT	1
AAACTCC/AGTTTGG	1
AAACTGC/AGTTTGC	1
AAACTTG/AAGTTTC	2
AAACTTT/AAAGTTT	1
AAAGAAC/CTTTGTT	2
AAAGAAG/CTTCTTT	52
AAAGAAT/ATTCTTT	4
AAAGACC/CTTTGGT	2
AAAGACG/CGTCTTT	1
AAAGAGG/CCTCTTT	9
AAAGATG/ATCTTTC	2
AAAGATT/AATCTTT	2
AAAGCAC/CTTTGTG	1
AAAGCAG/CTGCTTT	3
AAAGCCC/CTTTGGG	3
AAAGCCG/CGGCTTT	1
AAAGCTC/AGCTTTG	1
AAAGCTG/AGCTTTC	1
AAAGGAC/CCTTTGT	3
AAAGGAG/CCTTTCT	4
AAAGGAT/ATCCTTT	1
AAAGGCC/CCTTTGG	2
AAAGGGC/CCCTTTG	5
AAAGGGG/CCCCTTT	8
AAAGGTG/ACCTTTC	1
AAAGGTT/AACCTTT	3
AAAGTAC/ACTTTGT	1
AAAGTAG/ACTTTCT	1
AAAGTAT/ACTTTAT	2
AAAGTTC/AACTTTG	1
AAATAAC/ATTTGTT	4
AAATAAG/ATTTCTT	3
AAATAAT/ATTATTT	22
AAATACC/ATTTGGT	2
AAATACT/AGTATTT	2
AAATAGC/ATTTGCT	4
AAATAGG/ATTTCCT	4
AAATAGT/ACTATTT	6
AAATATC/ATATTTG	2
AAATATT/AATATTT	13
AAATCAC/ATTTGTG	1
AAATCAG/ATTTCTG	2
AAATCAT/ATGATTT	1
AAATCCT/AGGATTT	3
AAATCTC/AGATTTG	1
AAATCTG/AGATTTC	3
AAATCTT/AAGATTT	2
AAATGAC/ATTTGTC	7
AAATGAG/ATTTCTC	1
AAATGAT/ATCATTT	6
AAATGCC/ATTTGGC	1
AAATGCT/AGCATTT	2
AAATGGC/ATTTGCC	1
AAATGGG/ATTTCCC	2
AAATGGT/ACCATTT	1
AAATGTC/ACATTTG	4
AAATGTG/ACATTTC	5
AAATGTT/AACATTT	5
AAATTAC/AATTTGT	1
AAATTAG/AATTTCT	4
AAATTAT/AATTTAT	9
AAATTCC/AATTTGG	3
AAATTCT/AATTTAG	3
AAATTGC/AATTTGC	1
AAATTGT/AATTTAC	2
AAATTTC/AAATTTG	1
AACAACC/GGTTGTT	2
AACAACT/AGTTGTT	2
AACAAGC/CTTGTTG	1
AACAAGG/CCTTGTT	2
AACAATG/ATTGTTC	1
AACAATT/AATTGTT	1
AACACAC/GTGTGTT	13
AACACAT/ATGTGTT	2
AACACCC/GGGTGTT	6
AACAGAG/CTCTGTT	4
AACAGAT/ATCTGTT	2
AACAGCC/CTGTTGG	1
AACAGGC/CCTGTTG	4
AACAGGG/CCCTGTT	1
AACAGGT/ACCTGTT	2
AACAGTC/ACTGTTG	2
AACAGTG/ACTGTTC	2
AACATAC/ATGTTGT	2
AACATAG/ATGTTCT	1
AACATAT/ATATGTT	3
AACATCC/ATGTTGG	2
AACATGC/ATGTTGC	3
AACATGG/ATGTTCC	1
AACATGT/ACATGTT	1
AACATTC/AATGTTG	2
AACCAAT/ATTGGTT	1
AACCACC/GGTGGTT	4
AACCAGC/CTGGTTG	1
AACCAGG/CCTGGTT	2
AACCATG/ATGGTTC	1
AACCATT/AATGGTT	1
AACCCAC/GGGTTGT	1
AACCCAG/CTGGGTT	1
AACCCAT/ATGGGTT	1
AACCCCC/GGGGGTT	10
AACCCCT/AGGGGTT	6
AACCCTG/AGGGTTC	3
AACCGGG/CCCGGTT	1
AACCTAC/AGGTTGT	1
AACCTAG/AGGTTCT	1
AACCTCC/AGGTTGG	1
AACCTCT/AGAGGTT	1
AACCTGC/AGGTTGC	3
AACCTGG/AGGTTCC	1
AACCTTC/AAGGTTG	2
AACCTTG/AAGGTTC	1
AACGAGG/CCTCGTT	2
AACGGAG/CCGTTCT	1
AACTAAG/AGTTCTT	1
AACTAAT/AGTTATT	1
AACTAGG/AGTTCCT	3
AACTAGT/ACTAGTT	2
AACTATT/AATAGTT	3
AACTCAC/AGTTGTG	2
AACTCAG/AGTTCTG	1
AACTCCC/AGTTGGG	4
AACTCTG/AGAGTTC	2
AACTGAG/AGTTCTC	2
AACTGAT/AGTTATC	2
AACTGCT/AGCAGTT	1
AACTGGG/AGTTCCC	4
AACTGGT/ACCAGTT	1
AACTGTC/ACAGTTG	1
AACTGTG/ACAGTTC	1
AACTTAG/AAGTTCT	1
AACTTCT/AAGTTAG	1
AACTTGG/AAGTTCC	1
AAGAAGC/CTTCTTG	2
AAGAAGG/CCTTCTT	33
AAGAATC/ATTCTTG	2
AAGAATG/ATTCTTC	2
AAGAATT/AATTCTT	1
AAGACAG/CTGTCTT	4
AAGACAT/ATGTCTT	2
AAGACCG/CGGTCTT	1
AAGACCT/AGGTCTT	2
AAGACGT/ACGTCTT	1
AAGACTT/AAGTCTT	2
AAGAGAG/CTCTCTT	7
AAGAGCT/AGCTCTT	1
AAGAGGC/CCTCTTG	2
AAGAGGG/CCCTCTT	11
AAGAGGT/ACCTCTT	2
AAGAGTG/ACTCTTC	1
AAGATAC/ATCTTGT	1
AAGATAG/ATCTTCT	1
AAGATAT/ATATCTT	1
AAGATCT/AGATCTT	1
AAGATGG/ATCTTCC	1
AAGCACC/CTTGGTG	2
AAGCAGC/CTGCTTG	4
AAGCAGG/CCTGCTT	10
AAGCAGT/ACTGCTT	1
AAGCATG/ATGCTTC	1
AAGCATT/AATGCTT	1
AAGCCAC/CTTGTGG	2
AAGCCAG/CTGGCTT	6
AAGCCCC/CTTGGGG	6
AAGCCCT/AGGGCTT	2
AAGCCGG/CCGGCTT	1
AAGCCTC/AGGCTTG	2
AAGCCTG/AGGCTTC	6
AAGCCTT/AAGGCTT	4
AAGCGGG/CCCGCTT	1
AAGCGTG/ACGCTTC	1
AAGCTAC/AGCTTGT	2
AAGCTAG/AGCTTCT	1
AAGCTCC/AGCTTGG	2
AAGCTGC/AGCTTGC	1
AAGCTGG/AGCTTCC	2
AAGGAAT/ATTCCTT	1
AAGGACC/CCTTGGT	3
AAGGAGC/CCTTGCT	1
AAGGAGG/CCTCCTT	26
AAGGAGT/ACTCCTT	1
AAGGATG/ATCCTTC	7
AAGGCAC/CCTTGTG	1
AAGGCAG/CCTTCTG	7
AAGGCCC/CCTTGGG	1
AAGGCCT/AGGCCTT	1
AAGGCGG/CCGCCTT	1
AAGGCTC/AGCCTTG	2
AAGGCTG/AGCCTTC	8
AAGGGAG/CCCTTCT	13
AAGGGCC/CCCTTGG	3
AAGGGGC/CCCCTTG	7
AAGGGGG/CCCCCTT	6
AAGGGTC/ACCCTTG	4
AAGGGTG/ACCCTTC	3
AAGGTAC/ACCTTGT	1
AAGGTAT/ACCTTAT	1
AAGGTCC/ACCTTGG	2
AAGGTGG/ACCTTCC	3
AAGTAAT/ACTTATT	2
AAGTACG/ACTTCGT	1
AAGTACT/ACTTAGT	1
AAGTAGC/ACTTGCT	1
AAGTAGG/ACTTCCT	1
AAGTAGT/ACTACTT	1
AAGTATC/ACTTGAT	1
AAGTCAC/ACTTGTG	2
AAGTCAG/ACTTCTG	2
AAGTCCC/ACTTGGG	3
AAGTCGG/ACTTCCG	1
AAGTCTG/ACTTCAG	1
AAGTGAC/ACTTGTC	3
AAGTGAT/ACTTATC	1
AAGTGCC/ACTTGGC	3
AAGTGGG/ACTTCCC	2
AAGTGTC/ACACTTG	1
AATAATC/ATTATTG	3
AATAATG/ATTATTC	5
AATAATT/AATTATT	14
AATACAC/ATTGTGT	1
AATACAG/ATTCTGT	4
AATACAT/ATGTATT	3
AATACCT/AGGTATT	1
AATACTC/AGTATTG	1
AATAGAC/ATTGTCT	1
AATAGAG/ATTCTCT	1
AATAGAT/ATCTATT	3
AATAGCC/ATTGGCT	1
AATAGGG/ATTCCCT	1
AATATAC/ATATTGT	3
AATATAG/ATATTCT	11
AATATAT/ATATATT	87
AATATCT/AGATATT	1
AATATGC/ATATTGC	1
AATATGG/ATATTCC	1
AATATGT/ACATATT	1
AATATTC/AATATTG	5
AATCACT/AGTGATT	2
AATCAGC/ATTGCTG	1
AATCAGG/ATTCCTG	2
AATCAGT/ACTGATT	1
AATCATC/ATGATTG	1
AATCATG/ATGATTC	3
AATCATT/AATGATT	3
AATCCAC/ATTGTGG	1
AATCCAG/ATTCTGG	6
AATCCCT/AGGGATT	1
AATCCTG/AGGATTC	2
AATCGGG/ATTCCCG	1
AATCGGT/ACCGATT	1
AATCTAG/AGATTCT	3
AATCTAT/AGATTAT	4
AATCTGG/AGATTCC	2
AATCTGT/ACAGATT	1
AATGACC/ATTGGTC	1
AATGACG/ATTCGTC	1
AATGACT/AGTCATT	1
AATGAGC/ATTGCTC	3
AATGAGG/ATTCCTC	2
AATGATG/ATCATTC	1
AATGCAG/ATTCTGC	1
AATGCAT/ATGCATT	1
AATGCTG/AGCATTC	2
AATGGAC/ATTGTCC	1
AATGGAG/ATTCTCC	1
AATGGAT/ATCCATT	2
AATGGCC/ATTGGCC	2
AATGGCT/AGCCATT	2
AATGGGG/ATTCCCC	2
AATGTAC/ACATTGT	1
AATGTAG/ACATTCT	4
AATGTAT/ACATTAT	4
AATGTCC/ACATTGG	1
AATGTGG/ACATTCC	2
AATGTGT/ACACATT	3
AATTACC/AATTGGT	1
AATTACT/AATTAGT	2
AATTAGC/AATTGCT	1
AATTAGG/AATTCCT	1
AATTATC/AATTGAT	1
AATTATG/AATTCAT	1
AATTCAG/AATTCTG	2
ACACACC/GGTGTGT	22
ACACACG/CGTGTGT	2
ACACACT/AGTGTGT	2
ACACAGC/CTGTGTG	12
ACACAGG/CCTGTGT	2
ACACAGT/ACTGTGT	3
ACACATC/ATGTGTG	4
ACACATG/ATGTGTC	3
ACACCAG/CTGGTGT	2
ACACCCC/GGGGTGT	11
ACACCGC/CGGTGTG	1
ACACCTC/AGGTGTG	3
ACACGCC/CGTGTGG	3
ACACGGC/CCGTGTG	3
ACACGGG/CCCGTGT	1
ACACGTC/ACGTGTG	1
ACACGTG/ACGTGTC	2
ACACTAG/AGTGTCT	2
ACACTCC/AGTGTGG	1
ACACTGC/AGTGTGC	3
ACACTGG/AGTGTCC	4
ACACTGT/ACAGTGT	3
ACAGACC/CTGTGGT	4
ACAGACT/AGTCTGT	1
ACAGAGC/CTCTGTG	9
ACAGAGG/CCTCTGT	7
ACAGATC/ATCTGTG	11
ACAGATG/ATCTGTC	1
ACAGCAG/CTGCTGT	3
ACAGCAT/ATGCTGT	1
ACAGCCC/CTGTGGG	16
ACAGCCG/CGGCTGT	2
ACAGCCT/AGGCTGT	1
ACAGCGG/CCGCTGT	1
ACAGCTC/AGCTGTG	9
ACAGCTG/AGCTGTC	1
ACAGGAG/CCTGTCT	5
ACAGGAT/ATCCTGT	5
ACAGGCC/CCTGTGG	8
ACAGGCG/CCTGTCG	1
ACAGGGC/CCCTGTG	8
ACAGGGG/CCCCTGT	6
ACAGGGT/ACCCTGT	1
ACAGGTC/ACCTGTG	3
ACAGGTG/ACCTGTC	4
ACAGTAT/ACTGTAT	3
ACAGTGC/ACTGTGC	3
ACAGTGG/ACTGTCC	1
ACATACC/ATGTGGT	2
ACATACT/AGTATGT	3
ACATAGT/ACTATGT	2
ACATATC/ATATGTG	2
ACATATG/ATATGTC	3
ACATCAT/ATGATGT	3
ACATCCC/ATGTGGG	8
ACATCCT/AGGATGT	1
ACATCTC/AGATGTG	4
ACATCTG/AGATGTC	1
ACATGCC/ATGTGGC	2
ACATGCG/ATGTCGC	1
ACATGGG/ATGTCCC	2
ACATGTC/ACATGTG	1
ACCACCC/GGGTGGT	12
ACCACGC/CGTGGTG	1
ACCACTC/AGTGGTG	3
ACCAGAG/CTCTGGT	6
ACCAGAT/ATCTGGT	1
ACCAGCC/CTGGTGG	13
ACCAGCT/AGCTGGT	2
ACCAGGC/CCTGGTG	8
ACCAGGG/CCCTGGT	10
ACCAGGT/ACCTGGT	3
ACCAGTC/ACTGGTG	1
ACCAGTG/ACTGGTC	6
ACCATCC/ATGGTGG	4
ACCATCT/AGATGGT	2
ACCATGC/ATGGTGC	3
ACCATGG/ATGGTCC	1
ACCCAGC/CTGGGTG	33
ACCCAGG/CCTGGGT	21
ACCCAGT/ACTGGGT	3
ACCCATC/ATGGGTG	3
ACCCATG/ATGGGTC	1
ACCCCAG/CTGGGGT	8
ACCCCAT/ATGGGGT	1
ACCCCCC/GGGGGGT	37
ACCCCCG/CGGGGGT	3
ACCCCCT/AGGGGGT	3
ACCCCGC/CGGGGTG	2
ACCCCGG/CCGGGGT	2
ACCCCTC/AGGGGTG	10
ACCCCTG/AGGGGTC	15
ACCCGAG/CGGGTCT	1
ACCCGCC/CGGGTGG	2
ACCCGCG/CGCGGGT	1
ACCCGGC/CCGGGTG	3
ACCCGGG/CCCGGGT	3
ACCCTCC/AGGGTGG	23
ACCCTCG/AGGGTCG	1
ACCCTCT/AGAGGGT	1
ACCCTGC/AGGGTGC	7
ACCCTGG/AGGGTCC	7
ACCGAGC/CGGTGCT	1
ACCGAGG/CCTCGGT	2
ACCGATG/ATCGGTC	1
ACCGCCC/CGGTGGG	4
ACCGCGG/CCGCGGT	1
ACCGCTG/AGCGGTC	1
ACCGGCC/CCGGTGG	1
ACCGGGC/CCCGGTG	2
ACCGGGG/CCCCGGT	2
ACCGTGG/ACGGTCC	2
ACCTACT/AGGTAGT	1
ACCTAGC/AGGTGCT	2
ACCTATG/AGGTCAT	2
ACCTCAG/AGGTCTG	4
ACCTCCC/AGGTGGG	20
ACCTCCG/AGGTCGG	1
ACCTCCT/AGGAGGT	1
ACCTCGC/AGGTGCG	1
ACCTCTC/AGAGGTG	4
ACCTCTG/AGAGGTC	13
ACCTGAG/AGGTCTC	5
ACCTGAT/AGGTATC	1
ACCTGCC/AGGTGGC	12
ACCTGCG/AGGTCGC	1
ACCTGCT/AGCAGGT	1
ACCTGGC/AGGTGCC	5
ACCTGGG/AGGTCCC	45
ACGAGGG/CCCTCGT	1
ACGCAGC/CGTGCTG	2
ACGCAGG/CCTGCGT	1
ACGCCAG/CGTCTGG	1
ACGCCCC/CGTGGGG	1
ACGCCTC/AGGCGTG	1
ACGCGGG/CCCGCGT	1
ACGCGTC/ACGCGTG	1
ACGCTGC/AGCGTGC	1
ACGGAGC/CCGTGCT	1
ACGGAGG/CCGTCCT	1
ACGGCAG/CCGTCTG	2
ACGGCAT/ATGCCGT	1
ACGGCCC/CCGTGGG	3
ACGGCGC/CCGTGCG	1
ACGGCTG/AGCCGTC	1
ACGGGAT/ATCCCGT	1
ACGGGCC/CCCGTGG	4
ACGGGGC/CCCCGTG	1
ACGGGGG/CCCCCGT	3
ACGTCCC/ACGTGGG	1
ACGTCCG/ACGTCGG	1
ACGTCGC/ACGTGCG	1
ACGTCTC/ACGTGAG	1
ACGTGCC/ACGTGGC	5
ACTACTG/AGTAGTC	1
ACTAGAG/AGTCTCT	1
ACTAGCC/AGTGGCT	1
ACTAGTC/ACTAGTG	1
ACTATAG/AGTCTAT	1
ACTATAT/AGTATAT	6
ACTCAGG/AGTCCTG	6
ACTCAGT/ACTGAGT	1
ACTCATC/AGTGATG	3
ACTCATG/AGTCATG	1
ACTCCAG/AGTCTGG	2
ACTCCAT/AGTATGG	4
ACTCCCC/AGTGGGG	9
ACTCCGG/AGTCCGG	1
ACTCCTC/AGGAGTG	2
ACTCGGC/AGTGCCG	1
ACTCTCC/AGAGTGG	1
ACTCTCG/AGAGTCG	1
ACTCTGC/AGAGTGC	3
ACTCTGG/AGAGTCC	1
ACTGATC/AGTGATC	1
ACTGATG/AGTCATC	1
ACTGCAG/AGTCTGC	4
ACTGCAT/AGTATGC	2
ACTGCCC/AGTGGGC	10
ACTGCCG/AGTCGGC	1
ACTGCGG/AGTCCGC	2
ACTGCTC/AGCAGTG	2
ACTGCTG/AGCAGTC	1
ACTGGAG/AGTCTCC	2
ACTGGCC/AGTGGCC	3
ACTGGGC/AGTGCCC	6
ACTGGGG/AGTCCCC	7
AGAGAGC/CTCTCTG	3
AGAGAGG/CCTCTCT	15
AGAGATC/ATCTCTG	2
AGAGATG/ATCTCTC	2
AGAGCCC/CTCTGGG	11
AGAGCCT/AGGCTCT	2
AGAGCTC/AGCTCTG	4
AGAGCTG/AGCTCTC	2
AGAGGCC/CCTCTGG	12
AGAGGGC/CCCTCTG	34
AGAGGGG/CCCCTCT	24
AGATATC/ATATCTG	1
AGATATG/ATATCTC	1
AGATCAT/ATCTATG	1
AGATCCC/ATCTGGG	3
AGATCGC/ATCTGCG	1
AGATCTC/AGATCTG	1
AGATGAT/ATCATCT	10
AGATGCC/ATCTGGC	2
AGATGGC/ATCTGCC	4
AGATGGG/ATCTCCC	2
AGCAGCC/CTGCTGG	10
AGCAGCT/AGCTGCT	3
AGCAGGC/CCTGCTG	14
AGCAGGG/CCCTGCT	19
AGCATCC/ATGCTGG	4
AGCATGC/ATGCTGC	1
AGCCAGG/CCTGGCT	10
AGCCATC/ATGGCTG	7
AGCCATG/ATGGCTC	1
AGCCCAT/ATGGGCT	1
AGCCCCC/CTGGGGG	49
AGCCCCG/CGGGGCT	4
AGCCCCT/AGGGGCT	1
AGCCCGC/CGGGCTG	5
AGCCCGG/CCGGGCT	4
AGCCCTC/AGGGCTG	18
AGCCCTG/AGGGCTC	12
AGCCGGG/CCCGGCT	10
AGCCTCC/AGGCTGG	18
AGCCTGC/AGGCTGC	10
AGCCTGG/AGGCTCC	8
AGCGCCC/CGCTGGG	7
AGCGCCG/CGCTCGG	1
AGCGCCT/AGGCGCT	1
AGCGCGG/CCGCGCT	1
AGCGCTC/AGCGCTG	1
AGCGGCC/CCGCTGG	2
AGCGGGC/CCCGCTG	3
AGCGGGG/CCCCGCT	3
AGCTATC/AGCTGAT	1
AGCTCCC/AGCTGGG	17
AGCTCCG/AGCTCGG	1
AGCTCGC/AGCTGCG	1
AGCTGCC/AGCTGGC	12
AGGAGGC/CCTCCTG	27
AGGAGGG/CCCTCCT	53
AGGATAT/ATATCCT	1
AGGATCC/ATCCTGG	4
AGGATGC/ATCCTGC	9
AGGATGG/ATCCTCC	10
AGGCATC/ATGCCTG	1
AGGCATG/ATGCCTC	1
AGGCCCC/CCTGGGG	20
AGGCCCG/CCTCGGG	1
AGGCCGC/CCTGCGG	2
AGGCCGG/CCGGCCT	1
AGGCCTC/AGGCCTG	1
AGGCGAT/ATCGCCT	1
AGGCGCC/CCTGGCG	1
AGGCGGC/CCGCCTG	2
AGGCGGG/CCCGCCT	12
AGGGATC/ATCCCTG	1
AGGGATG/ATCCCTC	2
AGGGCAT/ATGCCCT	1
AGGGCCC/CCCTGGG	22
AGGGCCG/CCCTCGG	1
AGGGCGC/CCCTGCG	3
AGGGCGG/CCCTCCG	4
AGGGGAT/ATCCCCT	1
AGGGGCC/CCCCTGG	9
AGGGGCG/CCCCTCG	6
AGGGGGC/CCCCCTG	24
AGGGGGG/CCCCCCT	12
ATATATC/ATATATG	8
ATATGCC/ATATGGC	1
ATCATCC/ATGATGG	11
ATCATCG/ATCGATG	1
ATCATGC/ATGATGC	1
ATCATGG/ATCCATG	3
ATCCCCC/ATGGGGG	4
ATCCCGC/ATGCGGG	3
ATCCCGG/ATCCGGG	1
ATGCCCC/ATGGGGC	1
ATGGCCC/ATGGGCC	4
CCCCCCG/CGGGGGG	10
CCCCCGG/CCGGGGG	10
CCCCGCG/CGCGGGG	2
CCCCGGG/CCCGGGG	7
CCCGCCG/CGGCGGG	1
CCCGGCG/CCGGGCG	1
CCGCCGG/CCGGCGG	1
AAAAAAAC/GTTTTTTT	202
AAAAAAAG/CTTTTTTT	38
AAAAAAAT/ATTTTTTT	27
AAAAAACC/GGTTTTTT	11
AAAAAACT/AGTTTTTT	1
AAAAAAGC/CTTTTTTG	2
AAAAAAGG/CCTTTTTT	1
AAAAAAGT/ACTTTTTT	1
AAAAAATT/AATTTTTT	14
AAAAACAC/GTGTTTTT	2
AAAAACAG/CTGTTTTT	1
AAAAACCC/GGGTTTTT	2
AAAAACTG/AGTTTTTC	3
AAAAAGAC/CTTTTTGT	1
AAAAAGAG/CTCTTTTT	3
AAAAAGAT/ATCTTTTT	1
AAAAAGCC/CTTTTTGG	1
AAAAATAG/ATTTTTCT	1
AAAAATGG/ATTTTTCC	1
AAAAATTT/AAATTTTT	5
AAAACAAC/GTTGTTTT	5
AAAACAAG/CTTGTTTT	1
AAAACAAT/ATTGTTTT	2
AAAACATT/AATGTTTT	1
AAAACCAT/ATGGTTTT	2
AAAACTAC/AGTTTTGT	1
AAAACTAT/AGTTTTAT	2
AAAACTCC/AGTTTTGG	1
AAAACTGG/AGTTTTCC	1
AAAAGAAC/CTTTTGTT	1
AAAAGAAG/CTTCTTTT	3
AAAAGAAT/ATTCTTTT	1
AAAAGATG/ATCTTTTC	1
AAAAGATT/AATCTTTT	1
AAAAGCTG/AGCTTTTC	1
AAAAGGAC/CCTTTTGT	1
AAAAGGAG/CCTTTTCT	2
AAAAGGGG/CCCCTTTT	1
AAAAGTCT/ACTTTTAG	1
AAAAGTTT/AAACTTTT	1
AAAATAAC/ATTTTGTT	2
AAAATAAG/ATTTTCTT	1
AAAATAAT/ATTATTTT	6
AAAATAGT/ACTATTTT	1
AAAATATC/ATATTTTG	1
AAAATATT/AATATTTT	1
AAAATCTC/AGATTTTG	2
AAAATGAC/ATTTTGTC	1
AAAATGAG/ATTTTCTC	1
AAAATGGG/ATTTTCCC	1
AAAATGGT/ACCATTTT	1
AAAATTGG/AATTTTCC	1
AAAATTGT/AATTTTAC	1
AAAATTTC/AAATTTTG	1
AAACAAAG/CTTTGTTT	11
AAACAAAT/ATTTGTTT	7
AAACAAGC/CTTGTTTG	3
AAACAAGG/CCTTGTTT	1
AAACACAC/GTGTGTTT	10
AAACACTC/AGTGTTTG	1
AAACAGAG/CTCTGTTT	1
AAACAGCC/CTGTTTGG	1
AAACATTT/AAATGTTT	1
AAACCAAC/GGTTTGTT	4
AAACCAGC/CTGGTTTG	1
AAACCAGG/CCTGGTTT	2
AAACCATT/AATGGTTT	1
AAACCCAG/CTGGGTTT	1
AAACCCCC/GGGGGTTT	1
AAACCCTT/AAGGGTTT	1
AAACCTGG/AGGTTTCC	1
AAACCTTC/AAGGTTTG	1
AAACGAAG/CGTTTCTT	2
AAACGAGC/CGTTTGCT	1
AAACTAGC/AGTTTGCT	1
AAACTATG/AGTTTCAT	1
AAACTCTT/AAGAGTTT	1
AAACTGGC/AGTTTGCC	1
AAACTGGT/ACCAGTTT	1
AAACTGTT/AACAGTTT	1
AAACTTCT/AAGTTTAG	1
AAACTTTG/AAAGTTTC	1
AAAGAAAT/ATTTCTTT	2
AAAGAACC/CTTTGGTT	1
AAAGAACG/CGTTCTTT	3
AAAGAACT/AGTTCTTT	1
AAAGAAGG/CCTTCTTT	93
AAAGAATC/ATTCTTTG	1
AAAGAATG/ATTCTTTC	3
AAAGACAC/CTTTGTGT	1
AAAGACAG/CTGTCTTT	15
AAAGACTC/AGTCTTTG	1
AAAGACTG/AGTCTTTC	1
AAAGAGAC/CTCTTTGT	2
AAAGAGAG/CTCTCTTT	225
AAAGATAG/ATCTTTCT	6
AAAGATGC/ATCTTTGC	1
AAAGCAAG/CTTGCTTT	12
AAAGCACC/CTTTGGTG	1
AAAGCAGG/CCTGCTTT	1
AAAGCCTC/AGGCTTTG	1
AAAGCTTC/AAGCTTTG	3
AAAGCTTG/AAGCTTTC	1
AAAGGAAG/CCTTTCTT	332
AAAGGAAT/ATTCCTTT	2
AAAGGAGG/CCTCCTTT	6
AAAGGATC/ATCCTTTG	1
AAAGGCAG/CCTTTCTG	1
AAAGGGAG/CCCTTTCT	10
AAAGGGCC/CCCTTTGG	1
AAAGGGGC/CCCCTTTG	1
AAAGGGGG/CCCCCTTT	1
AAAGGTAC/ACCTTTGT	2
AAAGGTAG/ACCTTTCT	1
AAAGTAAG/ACTTTCTT	1
AAAGTAGT/ACTACTTT	1
AAAGTATT/AATACTTT	1
AAAGTGAT/ACTTTATC	1
AAAGTGGC/ACTTTGCC	1
AAAGTTGG/AACTTTCC	1
AAATAACT/AGTTATTT	3
AAATAAGC/ATTTGCTT	1
AAATAAGT/ACTTATTT	9
AAATAATT/AATTATTT	2
AAATACAT/ATGTATTT	9
AAATAGAG/ATTTCTCT	1
AAATAGAT/ATCTATTT	3
AAATATAC/ATATTTGT	1
AAATATAT/ATATATTT	17
AAATATGC/ATATTTGC	2
AAATATGT/ACATATTT	1
AAATATTC/AATATTTG	1
AAATATTT/AAATATTT	2
AAATCAAT/ATTGATTT	5
AAATCAGC/ATTTGCTG	1
AAATCAGT/ACTGATTT	2
AAATCATC/ATGATTTG	1
AAATCCCC/ATTTGGGG	2
AAATGAAC/ATTTGTTC	1
AAATGAAT/ATTCATTT	11
AAATGAGC/ATTTGCTC	1
AAATGAGT/ACTCATTT	4
AAATGCAC/ATTTGTGC	1
AAATGCAT/ATGCATTT	1
AAATGGAT/ATCCATTT	1
AAATGTAC/ACATTTGT	1
AAATGTAT/ACATTTAT	1
AAATGTGG/ACATTTCC	2
AAATTAAC/AATTTGTT	1
AAATTAAG/AATTTCTT	1
AAATTAAT/AATTTATT	2
AAATTATC/AATTTGAT	3
AAATTATG/AATTTCAT	1
AAATTATT/AATAATTT	1
AAATTCAC/AATTTGTG	1
AAATTCTC/AATTTGAG	1
AAATTCTT/AAGAATTT	1
AAATTTAC/AAATTTGT	2
AAATTTAT/AAATTTAT	4
AACAACAG/CTGTTGTT	1
AACAACTC/AGTTGTTG	1
AACAAGCC/CTTGTTGG	1
AACAAGGC/CCTTGTTG	1
AACAAGGT/ACCTTGTT	1
AACAATCT/AGATTGTT	1
AACAATGG/ATTGTTCC	1
AACACAAG/CTTGTGTT	1
AACACACT/AGTGTGTT	1
AACACAGC/CTGTGTTG	2
AACACCAC/GGTGTTGT	1
AACACGTT/AACGTGTT	1
AACACTTC/AAGTGTTG	1
AACAGAGC/CTCTGTTG	1
AACAGATG/ATCTGTTC	3
AACAGCAG/CTGCTGTT	1
AACAGGAG/CCTGTTCT	1
AACATAAG/ATGTTCTT	1
AACATAAT/ATGTTATT	2
AACATCAC/ATGTTGTG	1
AACATCCT/AGGATGTT	1
AACATGTG/ACATGTTC	1
AACATTCT/AATGTTAG	1
AACCAACG/CGTTGGTT	1
AACCAACT/AGTTGGTT	1
AACCAATC/ATTGGTTG	2
AACCACAC/GGTTGTGT	1
AACCACAG/CTGTGGTT	1
AACCAGAG/CTCTGGTT	2
AACCAGCC/CTGGTTGG	2
AACCATCC/ATGGTTGG	1
AACCCAAG/CTTGGGTT	1
AACCCACT/AGTGGGTT	1
AACCCAGC/CTGGGTTG	1
AACCCCCC/GGGGGGTT	1
AACCCGCC/CGGGTTGG	1
AACCCTCC/AGGGTTGG	1
AACCTAGG/AGGTTCCT	1
AACCTCAT/AGGTTATG	1
AACCTGCC/AGGTTGGC	1
AACCTGGG/AGGTTCCC	1
AACCTGTG/ACAGGTTC	1
AACGAAGG/CCTTCGTT	2
AACGAATG/ATTCGTTC	3
AACGAGAG/CGTTCTCT	1
AACGGAGC/CCGTTGCT	1
AACTAAGG/AGTTCCTT	1
AACTACAG/AGTTCTGT	1
AACTAGAC/AGTTGTCT	1
AACTATCC/AGTTGGAT	1
AACTATTG/AATAGTTC	1
AACTCAAT/AGTTATTG	1
AACTCAGC/AGTTGCTG	1
AACTCAGT/ACTGAGTT	1
AACTCGGC/AGTTGCCG	1
AACTGCTC/AGCAGTTG	1
AACTGGGG/AGTTCCCC	1
AACTGGTC/ACCAGTTG	1
AACTTAAT/AAGTTATT	1
AACTTCCC/AAGTTGGG	1
AACTTGAC/AAGTTGTC	1
AAGAAGAG/CTCTTCTT	1
AAGAAGCT/AGCTTCTT	1
AAGAAGGC/CCTTCTTG	1
AAGAAGGG/CCCTTCTT	1
AAGAATCC/ATTCTTGG	1
AAGAATGG/ATTCTTCC	1
AAGACAGC/CTGTCTTG	1
AAGACATC/ATGTCTTG	1
AAGACCAC/CTTGTGGT	1
AAGACGCC/CGTCTTGG	1
AAGACTCT/AGAGTCTT	1
AAGACTGG/AGTCTTCC	1
AAGACTTC/AAGTCTTG	1
AAGAGAGG/CCTCTCTT	20
AAGAGGCC/CCTCTTGG	1
AAGAGGGG/CCCCTCTT	3
AAGAGGTG/ACCTCTTC	2
AAGAGTAC/ACTCTTGT	1
AAGAGTCC/ACTCTTGG	1
AAGATCCC/ATCTTGGG	2
AAGATTGG/AATCTTCC	1
AAGCAAGG/CCTTGCTT	2
AAGCAATG/ATTGCTTC	1
AAGCACAG/CTGTGCTT	1
AAGCAGAG/CTCTGCTT	1
AAGCAGCC/CTGCTTGG	1
AAGCAGGG/CCCTGCTT	2
AAGCAGTG/ACTGCTTC	1
AAGCATCC/ATGCTTGG	1
AAGCCACC/CTTGGTGG	1
AAGCCAGC/CTGGCTTG	1
AAGCCAGG/CCTGGCTT	1
AAGCCAGT/ACTGGCTT	1
AAGCCATC/ATGGCTTG	5
AAGCCATG/ATGGCTTC	1
AAGCCCAC/CTTGTGGG	1
AAGCCCAG/CTGGGCTT	1
AAGCCCCC/CTTGGGGG	2
AAGCCGAG/CGGCTTCT	1
AAGCCTAC/AGGCTTGT	1
AAGCCTCC/AGGCTTGG	1
AAGCCTGC/AGGCTTGC	2
AAGCCTGG/AGGCTTCC	1
AAGCTAGG/AGCTTCCT	1
AAGCTGAG/AGCTTCTC	2
AAGCTGTG/ACAGCTTC	1
AAGCTTCC/AAGCTTGG	1
AAGGAATG/ATTCCTTC	5
AAGGAATT/AATTCCTT	1
AAGGACGG/CCGTCCTT	1
AAGGAGAC/CCTTGTCT	1
AAGGAGAG/CCTTCTCT	5
AAGGAGGC/CCTCCTTG	1
AAGGAGGG/CCCTCCTT	25
AAGGAGTG/ACTCCTTC	1
AAGGATCC/ATCCTTGG	1
AAGGATGC/ATCCTTGC	1
AAGGATGG/ATCCTTCC	7
AAGGCACC/CCTTGGTG	1
AAGGCAGC/CCTTGCTG	1
AAGGCAGG/CCTGCCTT	10
AAGGCATG/ATGCCTTC	1
AAGGCCCC/CCTTGGGG	1
AAGGCCTG/AGGCCTTC	1
AAGGCTCC/AGCCTTGG	1
AAGGGACC/CCCTTGGT	2
AAGGGAGG/CCCTTCCT	81
AAGGGATT/AATCCCTT	1
AAGGGCAG/CCCTTCTG	1
AAGGGCTG/AGCCCTTC	1
AAGGGGAG/CCCCTTCT	1
AAGGGGGG/CCCCCCTT	2
AAGGTAGG/ACCTTCCT	3
AAGGTCAC/ACCTTGTG	1
AAGGTGGC/ACCTTGCC	3
AAGGTGGG/ACCTTCCC	3
AAGGTGTG/ACACCTTC	1
AAGTAATC/ACTTGATT	1
AAGTAATG/ACTTCATT	1
AAGTAATT/AATTACTT	1
AAGTACTG/ACTTCAGT	1
AAGTATCT/ACTTAGAT	1
AAGTCATG/ACTTCATG	1
AAGTCATT/AATGACTT	1
AAGTCCTG/ACTTCAGG	1
AAGTGACT/ACTTAGTC	1
AAGTGAGC/ACTTGCTC	1
AAGTGCAG/ACTTCTGC	1
AAGTGGCC/ACTTGGCC	1
AAGTGGGG/ACTTCCCC	2
AAGTGTGT/ACACACTT	1
AATAATAC/ATTATTGT	2
AATAATAT/ATATTATT	2
AATAATCT/AGATTATT	1
AATAATGG/ATTATTCC	1
AATACATG/ATGTATTC	2
AATACCAG/ATTCTGGT	1
AATAGCAC/ATTGTGCT	1
AATAGGGG/ATTCCCCT	1
AATAGTCT/ACTATTAG	1
AATATAGT/ACTATATT	1
AATATATT/AATATATT	1
AATATCAG/ATATTCTG	1
AATATCCC/ATATTGGG	1
AATATCTG/AGATATTC	1
AATATGCT/AGCATATT	1
AATATGTG/ACATATTC	1
AATCAATG/ATTCATTG	2
AATCACAG/ATTCTGTG	3
AATCACAT/ATGTGATT	1
AATCACCC/ATTGGGTG	1
AATCACTC/AGTGATTG	1
AATCAGAG/ATTCTCTG	1
AATCAGTC/ACTGATTG	2
AATCATCT/AGATGATT	1
AATCATTC/AATGATTG	1
AATCCAGG/ATTCCTGG	1
AATCCATG/ATGGATTC	1
AATCCCAG/ATTCTGGG	1
AATCCCCC/ATTGGGGG	1
AATCCCTG/AGGGATTC	1
AATCGATC/ATCGATTG	1
AATCTATC/AGATTGAT	2
AATCTCAG/AGATTCTG	1
AATCTGTG/ACAGATTC	2
AATGAATT/AATTCATT	4
AATGAGAG/ATTCTCTC	1
AATGAGGC/ATTGCCTC	1
AATGAGGG/ATTCCCTC	1
AATGAGTG/ACTCATTC	9
AATGATAC/ATCATTGT	1
AATGATAT/ATATCATT	1
AATGATGT/ACATCATT	1
AATGCAGT/ACTGCATT	1
AATGCATG/ATGCATTC	1
AATGGATG/ATCCATTC	13
AATGGGAG/ATTCTCCC	1
AATGGGGC/ATTGCCCC	1
AATGTCAG/ACATTCTG	1
AATGTCCC/ACATTGGG	1
AATGTGAC/ACATTGTC	2
AATGTGTG/ACACATTC	1
AATTACAT/AATTATGT	1
AATTAGGC/AATTGCCT	1
AATTAGTG/AATTCACT	1
AATTATAT/AATTATAT	2
AATTCAGC/AATTGCTG	1
AATTCAGG/AATTCCTG	1
AATTCTCC/AATTGGAG	1
AATTGTAC/AATTGTAC	1
ACACACAG/CTGTGTGT	98
ACACACAT/ATGTGTGT	55
ACACACCC/GGGTGTGT	19
ACACACCT/AGGTGTGT	1
ACACACGC/CGTGTGTG	53
ACACACGG/CCGTGTGT	2
ACACACGT/ACGTGTGT	4
ACACACTC/AGTGTGTG	17
ACACAGAG/CTCTGTGT	3
ACACAGAT/ATCTGTGT	1
ACACAGCT/AGCTGTGT	1
ACACAGGC/CCTGTGTG	4
ACACAGGG/CCCTGTGT	2
ACACAGTC/ACTGTGTG	1
ACACATAG/ATGTGTCT	3
ACACATAT/ATATGTGT	2
ACACATCC/ATGTGTGG	1
ACACATGC/ATGTGTGC	7
ACACATGT/ACATGTGT	3
ACACCACC/GGTGGTGT	2
ACACCACT/AGTGGTGT	1
ACACCAGG/CCTGGTGT	2
ACACCATG/ATGGTGTC	1
ACACCCAG/CTGGGTGT	1
ACACCCCC/GGGGGTGT	2
ACACCCCT/AGGGGTGT	2
ACACCCGC/CGGGTGTG	1
ACACCCTC/AGGGTGTG	1
ACACCTGC/AGGTGTGC	1
ACACGCAG/CGTGTCTG	2
ACACGCGC/CGCGTGTG	1
ACACGCGG/CCGCGTGT	1
ACACGCTC/AGCGTGTG	2
ACACGGCC/CCGTGTGG	1
ACACGGGC/CCCGTGTG	1
ACACGGGG/CCCCGTGT	1
ACACGTGC/ACGTGTGC	4
ACACGTGG/ACGTGTCC	1
ACACTCAG/AGTGTCTG	1
ACACTCCC/AGTGTGGG	2
ACACTCTC/AGAGTGTG	2
ACACTGGC/AGTGTGCC	1
ACAGACCC/CTGTGGGT	1
ACAGACGC/CGTCTGTG	1
ACAGACGG/CCGTCTGT	2
ACAGAGAG/CTCTCTGT	60
ACAGAGAT/ATCTCTGT	1
ACAGAGCC/CTCTGTGG	2
ACAGAGGC/CCTCTGTG	1
ACAGAGGG/CCCTCTGT	3
ACAGATAG/ATCTGTCT	6
ACAGATAT/ATATCTGT	2
ACAGATGC/ATCTGTGC	1
ACAGATGG/ATCTGTCC	7
ACAGCAGC/CTGCTGTG	1
ACAGCAGG/CCTGCTGT	2
ACAGCCCT/AGGGCTGT	1
ACAGCCTC/AGGCTGTG	1
ACAGCTGC/AGCTGTGC	1
ACAGCTGT/ACAGCTGT	1
ACAGGACC/CCTGTGGT	1
ACAGGAGC/CCTGTGCT	1
ACAGGAGG/CCTCCTGT	2
ACAGGCAG/CCTGTCTG	4
ACAGGCCC/CCTGTGGG	1
ACAGGCTC/AGCCTGTG	1
ACAGGGAG/CCCTGTCT	1
ACAGGGCC/CCCTGTGG	1
ACAGGGCG/CCCTGTCG	2
ACAGGGGG/CCCCCTGT	1
ACAGGGTC/ACCCTGTG	2
ACAGGTCC/ACCTGTGG	1
ACAGGTGG/ACCTGTCC	2
ACAGTCCC/ACTGTGGG	1
ACAGTCGG/ACTGTCCG	1
ACAGTGAT/ACTGTATC	1
ACAGTGGC/ACTGTGCC	1
ACAGTGGG/ACTGTCCC	2
ACATAGAT/ATCTATGT	44
ACATAGTC/ACTATGTG	1
ACATATAT/ATATATGT	44
ACATATCT/AGATATGT	1
ACATCCCC/ATGTGGGG	1
ACATCCTC/AGGATGTG	1
ACATCCTG/AGGATGTC	3
ACATCTAG/AGATGTCT	1
ACATCTGC/AGATGTGC	1
ACATCTGG/AGATGTCC	2
ACATGCAG/ATGTCTGC	1
ACATGCTC/AGCATGTG	1
ACATGGAT/ATCCATGT	2
ACATGGTC/ACCATGTG	1
ACATGTAG/ACATGTCT	1
ACATGTCC/ACATGTGG	1
ACATGTGC/ACATGTGC	1
ACCACCAG/CTGGTGGT	1
ACCACCCC/GGGGTGGT	4
ACCACCGC/CGGTGGTG	1
ACCACTCT/AGAGTGGT	1
ACCACTGC/AGTGGTGC	1
ACCAGAGC/CTCTGGTG	1
ACCAGAGG/CCTCTGGT	1
ACCAGATC/ATCTGGTG	2
ACCAGCTG/AGCTGGTC	1
ACCAGGGC/CCCTGGTG	2
ACCAGGGG/CCCCTGGT	3
ACCAGGGT/ACCCTGGT	1
ACCAGTCC/ACTGGTGG	1
ACCATATG/ATATGGTC	1
ACCATCCC/ATGGTGGG	1
ACCATCTC/AGATGGTG	1
ACCATGCC/ATGGTGGC	1
ACCCACCT/AGGTGGGT	2
ACCCACTC/AGTGGGTG	1
ACCCACTG/AGTGGGTC	1
ACCCAGCC/CTGGGTGG	4
ACCCAGCT/AGCTGGGT	1
ACCCAGGG/CCCTGGGT	4
ACCCATCC/ATGGGTGG	25
ACCCCACG/CGTGGGGT	1
ACCCCAGC/CTGGGGTG	1
ACCCCAGG/CCTGGGGT	1
ACCCCATC/ATGGGGTG	1
ACCCCATG/ATGGGGTC	1
ACCCCCCC/GGGGGGGT	4
ACCCCCCT/AGGGGGGT	1
ACCCCCTG/AGGGGGTC	1
ACCCCGGG/CCCGGGGT	2
ACCCCGTC/ACGGGGTG	1
ACCCCTGC/AGGGGTGC	1
ACCCCTGG/AGGGGTCC	1
ACCCGCCT/AGGCGGGT	1
ACCCGCGG/CCGCGGGT	1
ACCCGGGC/CCCGGGTG	1
ACCCTCCC/AGGGTGGG	1
ACCCTGAG/AGGGTCTC	1
ACCCTGCG/AGGGTCGC	1
ACCCTGGC/AGGGTGCC	1
ACCCTGGG/AGGGTCCC	1
ACCGCAGG/CCTGCGGT	2
ACCGCCCC/CGGTGGGG	1
ACCGCCTC/AGGCGGTG	1
ACCGCGGG/CCCGCGGT	1
ACCGGCCC/CCGGTGGG	1
ACCTACTG/AGGTCAGT	3
ACCTAGGC/AGGTGCCT	1
ACCTATCT/AGATAGGT	11
ACCTCATG/AGGTCATG	1
ACCTCCCC/AGGTGGGG	11
ACCTCCCT/AGGGAGGT	1
ACCTCCTC/AGGAGGTG	3
ACCTGAGC/AGGTGCTC	1
ACCTGCAG/AGGTCTGC	1
ACCTGCCC/AGGTGGGC	3
ACCTGCGC/AGGTGCGC	1
ACCTGCTC/AGCAGGTG	2
ACCTGGAG/AGGTCTCC	2
ACCTGGCC/AGGTGGCC	2
ACCTGGCG/AGGTCGCC	1
ACCTGGGC/AGGTGCCC	4
ACCTGGGG/AGGTCCCC	2
ACGATCAT/ATCGTATG	1
ACGATGCC/ATCGTGGC	1
ACGCAGGG/CCCTGCGT	1
ACGCATGC/ATGCGTGC	2
ACGCCTGC/AGGCGTGC	1
ACGCCTGG/AGGCGTCC	2
ACGCGCGC/CGCGCGTG	1
ACGCTGCG/AGCGTCGC	1
ACGGAGGG/CCCTCCGT	1
ACGGCCCC/CCGTGGGG	1
ACGGCCTC/AGGCCGTG	1
ACGGCTAT/AGCCGTAT	1
ACGGCTCC/AGCCGTGG	2
ACGGCTGC/AGCCGTGC	1
ACGGGGCC/CCCCGTGG	1
ACGTCAGG/ACGTCCTG	1
ACGTCCCC/ACGTGGGG	1
ACGTGCGC/ACGTGCGC	1
ACTAGCTC/AGCTAGTG	1
ACTAGGGC/AGTGCCCT	1
ACTATCTG/AGATAGTC	1
ACTCACTG/AGTCAGTG	1
ACTCAGGC/AGTGCCTG	1
ACTCATCC/AGTGGATG	2
ACTCATGC/AGTGCATG	1
ACTCCATC/AGTGATGG	1
ACTCCCCC/AGTGGGGG	3
ACTCCCTC/AGGGAGTG	3
ACTCCTCC/AGGAGTGG	1
ACTCCTGG/AGGAGTCC	2
ACTCGCAG/AGTCTGCG	2
ACTCGCCG/AGTCGGCG	1
ACTCTCCT/AGAGTAGG	7
ACTCTCTC/AGAGAGTG	4
ACTCTGGG/AGAGTCCC	1
ACTGAGCC/AGTGGCTC	1
ACTGAGCG/AGTCGCTC	1
ACTGCAGC/AGTGCTGC	1
ACTGCAGG/AGTCCTGC	2
ACTGCATC/AGTGATGC	1
ACTGCCAG/AGTCTGGC	1
ACTGCCCC/AGTGGGGC	1
ACTGCCTC/AGGCAGTG	1
ACTGCCTG/AGGCAGTC	1
ACTGGAGC/AGTGCTCC	1
ACTGGGAG/AGTCTCCC	1
ACTGGGCC/AGTGGCCC	1
AGAGAGAT/ATCTCTCT	6
AGAGAGCC/CTCTCTGG	3
AGAGAGCG/CGCTCTCT	13
AGAGAGGC/CCTCTCTG	10
AGAGAGGG/CCCTCTCT	62
AGAGATGG/ATCTCTCC	2
AGAGCAGC/CTCTGCTG	1
AGAGCAGG/CCTGCTCT	1
AGAGCCCC/CTCTGGGG	2
AGAGCCGC/CGGCTCTG	1
AGAGCCTG/AGGCTCTC	1
AGAGCTGC/AGCTCTGC	1
AGAGCTGG/AGCTCTCC	2
AGAGGAGC/CCTCTGCT	1
AGAGGAGG/CCTCCTCT	4
AGAGGCCC/CCTCTGGG	3
AGAGGCCG/CCTCTCGG	1
AGAGGCCT/AGGCCTCT	1
AGAGGCTC/AGCCTCTG	2
AGAGGCTG/AGCCTCTC	2
AGAGGGCC/CCCTCTGG	3
AGAGGGCG/CCCTCTCG	2
AGAGGGCT/AGCCCTCT	1
AGAGGGGC/CCCCTCTG	4
AGAGGGGG/CCCCCTCT	4
AGATAGGC/ATCTGCCT	2
AGATAGGG/ATCTCCCT	1
AGATATAT/ATATATCT	37
AGATATCT/AGATATCT	1
AGATCGAT/ATCGATCT	1
AGATCGGC/ATCTGCCG	1
AGATGCTG/AGCATCTC	4
AGATGGAT/ATCCATCT	14
AGATGGGC/ATCTGCCC	1
AGATGGGG/ATCTCCCC	2
AGCAGCCC/CTGCTGGG	3
AGCAGCGG/CCGCTGCT	1
AGCAGCTC/AGCTGCTG	1
AGCAGCTG/AGCTGCTC	1
AGCAGGGC/CCCTGCTG	3
AGCAGGGG/CCCCTGCT	2
AGCATCCC/ATGCTGGG	3
AGCATCCT/AGGATGCT	1
AGCATCGC/ATGCTGCG	1
AGCCAGCG/CGCTGGCT	1
AGCCAGGC/CCTGGCTG	5
AGCCAGGG/CCCTGGCT	2
AGCCATCC/ATGGCTGG	2
AGCCCAGG/CCTGGGCT	2
AGCCCCCC/CTGGGGGG	3
AGCCCCGC/CGGGGCTG	8
AGCCCCGG/CCGGGGCT	3
AGCCCCTC/AGGGGCTG	3
AGCCCCTG/AGGGGCTC	4
AGCCCGCC/CGGGCTGG	2
AGCCCGCG/CGCGGGCT	2
AGCCCGGG/CCCGGGCT	3
AGCCCTCC/AGGGCTGG	7
AGCCCTCG/AGGGCTCG	1
AGCCCTGC/AGGGCTGC	2
AGCCCTGG/AGGGCTCC	2
AGCCGCAT/ATGCGGCT	1
AGCCGCCC/CGGCTGGG	1
AGCCGCCG/CGGCGGCT	1
AGCCGCGG/CCGCGGCT	1
AGCCGGGC/CCCGGCTG	1
AGCCTCCC/AGGCTGGG	8
AGCCTGCC/AGGCTGGC	4
AGCCTGGC/AGGCTGCC	4
AGCCTGGG/AGGCTCCC	5
AGCGGGCC/CCCGCTGG	2
AGCGGGGC/CCCCGCTG	2
AGCGGGGG/CCCCCGCT	1
AGCTATAT/AGCTATAT	1
AGCTCCCC/AGCTGGGG	4
AGCTCCGG/AGCTCCGG	1
AGCTCCTC/AGCTGAGG	1
AGCTGCCC/AGCTGGGC	3
AGGAGGCC/CCTCCTGG	5
AGGAGGCG/CCTCCTCG	1
AGGAGGGC/CCCTCCTG	7
AGGAGGGG/CCCCTCCT	8
AGGATCCC/ATCCTGGG	1
AGGATGGG/ATCCTCCC	3
AGGCAGGG/CCCTGCCT	10
AGGCATAT/ATATGCCT	1
AGGCATCG/ATGCCTCG	1
AGGCATGG/ATGCCTCC	1
AGGCCCCC/CCTGGGGG	7
AGGCCCGC/CCTGCGGG	1
AGGCCCTC/AGGGCCTG	3
AGGCCCTG/AGGGCCTC	2
AGGCCGGG/CCCGGCCT	2
AGGCCTCC/AGGCCTGG	1
AGGCGCGC/CCTGCGCG	1
AGGCGGGC/CCCGCCTG	5
AGGCGGGG/CCCCGCCT	6
AGGGATGC/ATCCCTGC	4
AGGGATGG/ATCCCTCC	7
AGGGCCCC/CCCTGGGG	2
AGGGCGCG/CCCTCGCG	1
AGGGCGGG/CCCGCCCT	1
AGGGGATG/ATCCCCTC	2
AGGGGCCC/CCCCTGGG	1
AGGGGCGC/CCCCTGCG	1
AGGGGCGG/CCCCTCCG	4
AGGGGGCC/CCCCCTGG	1
AGGGGGCG/CCCCCTCG	1
AGGGGGGC/CCCCCCTG	2
ATATATCC/ATATATGG	1
ATATATGC/ATATATGC	1
ATATCATC/ATATGATG	1
ATATCCCC/ATATGGGG	1
ATCATCCC/ATGATGGG	1
ATCCATGC/ATGCATGG	3
ATCCCCCC/ATGGGGGG	1
ATCCCCCG/ATCGGGGG	1
ATCCCCGC/ATGCGGGG	1
ATGGCCCC/ATGGGGCC	1
CCCCCCCG/CGGGGGGG	1
CCCCCGCG/CGCGGGGG	1
CCCCCGGG/CCCGGGGG	1
CCCCGCCG/CGGCGGGG	4
CCCCGCGG/CCGCGGGG	1
CCCGGCGG/CCGCCGGG	1

## Sheet: Alpaca
Motif	Number
A/T	145207
C/G	5021
AC/GT	122256
AG/CT	36775
AT/AT	61611
CG/CG	1031
AAC/GTT	6673
AAG/CTT	2562
AAT/ATT	8909
ACC/GGT	3030
ACG/CGT	93
ACT/AGT	713
AGC/CTG	2053
AGG/CCT	3649
ATC/ATG	3062
CCG/CGG	934
AAAC/GTTT	5919
AAAG/CTTT	5940
AAAT/ATTT	6070
AACC/GGTT	273
AACG/CGTT	19
AACT/AGTT	98
AAGC/CTTG	228
AAGG/CCTT	4107
AAGT/ACTT	174
AATC/ATTG	676
AATG/ATTC	2892
AATT/AATT	536
ACAG/CTGT	1296
ACAT/ATGT	1347
ACCC/GGGT	107
ACCG/CGGT	9
ACCT/AGGT	224
ACGC/CGTG	137
ACGG/CCGT	24
ACGT/ACGT	59
ACTC/AGTG	148
ACTG/AGTC	59
AGAT/ATCT	3674
AGCC/CTGG	146
AGCG/CGCT	27
AGCT/AGCT	47
AGGC/CCTG	296
AGGG/CCCT	929
ATCC/ATGG	1843
ATCG/ATCG	21
ATGC/ATGC	20
CCCG/CGGG	26
CCGG/CCGG	4
AAAAC/GTTTT	6369
AAAAG/CTTTT	1889
AAAAT/ATTTT	2138
AAACC/GGTTT	343
AAACG/CGTTT	6
AAACT/AGTTT	33
AAAGC/CTTTG	67
AAAGG/CCTTT	324
AAAGT/ACTTT	11
AAATC/ATTTG	63
AAATG/ATTTC	84
AAATT/AATTT	312
AACAC/GTGTT	29
AACAG/CTGTT	33
AACAT/ATGTT	29
AACCC/GGGTT	15
AACGC/CGTTG	1
AACGG/CCGTT	1
AACGT/ACGTT	30
AACTC/AGTTG	4
AACTG/AGTTC	19
AACTT/AAGTT	5
AAGAC/CTTGT	18
AAGAG/CTCTT	165
AAGAT/ATCTT	11
AAGCC/CTTGG	14
AAGCG/CGCTT	3
AAGCT/AGCTT	3
AAGGC/CCTTG	4
AAGGG/CCCTT	179
AAGGT/ACCTT	5
AAGTC/ACTTG	5
AAGTG/ACTTC	13
AATAC/ATTGT	36
AATAG/ATTCT	55
AATAT/ATATT	243
AATCC/ATTGG	12
AATCG/ATTCG	1
AATCT/AGATT	18
AATGC/ATTGC	4
AATGG/ATTCC	20
AATGT/ACATT	16
AATTC/AATTG	47
ACACC/GGTGT	24
ACACT/AGTGT	6
ACAGC/CTGTG	22
ACAGG/CCTGT	20
ACAGT/ACTGT	3
ACATC/ATGTG	40
ACATG/ATGTC	13
ACCAG/CTGGT	9
ACCAT/ATGGT	4
ACCCC/GGGGT	286
ACCCG/CGGGT	4
ACCCT/AGGGT	2
ACCGC/CGGTG	4
ACCGG/CCGGT	4
ACCGT/ACGGT	10
ACCTC/AGGTG	14
ACCTG/AGGTC	7
ACGAG/CGTCT	1
ACGCC/CGTGG	2
ACGCG/CGCGT	1
ACGGC/CCGTG	2
ACGGG/CCCGT	1
ACTAG/AGTCT	4
ACTAT/AGTAT	12
ACTCC/AGTGG	15
ACTCT/AGAGT	2
ACTGC/AGTGC	3
ACTGG/AGTCC	8
AGAGC/CTCTG	22
AGAGG/CCTCT	117
AGATC/ATCTG	3
AGATG/ATCTC	17
AGCAT/ATGCT	10
AGCCC/CTGGG	211
AGCCG/CGGCT	1
AGCCT/AGGCT	1
AGCGC/CGCTG	5
AGCGG/CCGCT	2
AGCTC/AGCTG	27
AGGAT/ATCCT	12
AGGCC/CCTGG	47
AGGCG/CCTCG	6
AGGGC/CCCTG	78
AGGGG/CCCCT	266
ATATC/ATATG	49
ATCCC/ATGGG	39
ATCGC/ATGCG	1
ATGCC/ATGGC	4
CCCCG/CGGGG	189
CCCGG/CCGGG	33
CCGCG/CGCGG	12
AAAAAC/GTTTTT	1399
AAAAAG/CTTTTT	281
AAAAAT/ATTTTT	138
AAAACC/GGTTTT	78
AAAACG/CGTTTT	1
AAAACT/AGTTTT	4
AAAAGC/CTTTTG	14
AAAAGG/CCTTTT	39
AAAAGT/ACTTTT	1
AAAATC/ATTTTG	5
AAAATG/ATTTTC	4
AAAATT/AATTTT	28
AAACAC/GTGTTT	2
AAACAG/CTGTTT	5
AAACCC/GGGTTT	5
AAACCG/CGGTTT	1
AAACCT/AGGTTT	2
AAACGT/ACGTTT	1
AAACTG/AGTTTC	2
AAAGAC/CTTTGT	4
AAAGAG/CTCTTT	36
AAAGAT/ATCTTT	2
AAAGCC/CTTTGG	3
AAAGGC/CCTTTG	4
AAAGGG/CCCTTT	11
AAATAC/ATTTGT	6
AAATAG/ATTTCT	11
AAATAT/ATATTT	75
AAATCC/ATTTGG	2
AAATCT/AGATTT	2
AAATGG/ATTTCC	3
AAATGT/ACATTT	2
AAATTC/AATTTG	4
AAATTG/AATTTC	1
AAATTT/AAATTT	11
AACAAG/CTTGTT	3
AACAAT/ATTGTT	8
AACACC/GGTGTT	5
AACACT/AGTGTT	1
AACAGC/CTGTTG	6
AACAGG/CCTGTT	1
AACAGT/ACTGTT	1
AACATC/ATGTTG	1
AACATG/ATGTTC	1
AACCAC/GGTTGT	6
AACCAG/CTGGTT	8
AACCCC/GGGGTT	4
AACCCG/CGGGTT	5
AACCCT/AGGGTT	105
AACCGG/CCGGTT	2
AACCGT/ACGGTT	2
AACCTC/AGGTTG	1
AACCTG/AGGTTC	2
AACCTT/AAGGTT	1
AACGAC/CGTTGT	1
AACGCC/CGTTGG	1
AACGGT/ACCGTT	1
AACGTG/ACGTTC	1
AACGTT/AACGTT	2
AACTAC/AGTTGT	2
AACTAG/AGTTCT	1
AACTAT/AGTTAT	2
AACTGG/AGTTCC	1
AACTGT/ACAGTT	1
AACTTC/AAGTTG	1
AACTTG/AAGTTC	3
AAGAAT/ATTCTT	12
AAGACC/CTTGGT	2
AAGACG/CGTCTT	3
AAGAGC/CTCTTG	1
AAGAGG/CCTCTT	40
AAGAGT/ACTCTT	1
AAGATC/ATCTTG	3
AAGATG/ATCTTC	1
AAGATT/AATCTT	1
AAGCAC/CTTGTG	3
AAGCAG/CTGCTT	12
AAGCCG/CGGCTT	1
AAGCTG/AGCTTC	2
AAGGAG/CCTTCT	81
AAGGCC/CCTTGG	5
AAGGCT/AGCCTT	1
AAGGGC/CCCTTG	4
AAGGGG/CCCCTT	16
AAGGTC/ACCTTG	4
AAGGTG/ACCTTC	3
AAGTCC/ACTTGG	4
AAGTGC/ACTTGC	1
AAGTGG/ACTTCC	1
AAGTGT/ACACTT	1
AATACC/ATTGGT	1
AATACT/AGTATT	6
AATAGT/ACTATT	20
AATATC/ATATTG	1
AATATG/ATATTC	5
AATATT/AATATT	4
AATCAC/ATTGTG	2
AATCAG/ATTCTG	2
AATCAT/ATGATT	12
AATCTG/AGATTC	1
AATGAC/ATTGTC	3
AATGAG/ATTCTC	2
AATGAT/ATCATT	16
AATGCC/ATTGGC	3
AATGCT/AGCATT	1
AATGGC/ATTGCC	1
AATGGG/ATTCCC	1
AATGGT/ACCATT	2
AATGTG/ACATTC	1
AATTAC/AATTGT	2
AATTAG/AATTCT	2
AATTGC/AATTGC	1
ACACAG/CTGTGT	77
ACACAT/ATGTGT	48
ACACCC/GGGTGT	25
ACACCG/CGGTGT	2
ACACCT/AGGTGT	1
ACACGC/CGTGTG	114
ACACGG/CCGTGT	1
ACACGT/ACGTGT	4
ACACTC/AGTGTG	2
ACACTG/AGTGTC	2
ACAGAG/CTCTGT	165
ACAGAT/ATCTGT	12
ACAGCC/CTGTGG	15
ACAGCG/CGCTGT	1
ACAGCT/AGCTGT	2
ACAGGC/CCTGTG	5
ACAGGG/CCCTGT	8
ACAGTG/ACTGTC	4
ACATAG/ATGTCT	6
ACATAT/ATATGT	178
ACATCC/ATGTGG	1
ACATCT/AGATGT	1
ACATGC/ATGTGC	9
ACATGT/ACATGT	1
ACCACT/AGTGGT	6
ACCAGC/CTGGTG	7
ACCAGG/CCTGGT	11
ACCAGT/ACTGGT	1
ACCATC/ATGGTG	32
ACCATG/ATGGTC	3
ACCCAG/CTGGGT	6
ACCCAT/ATGGGT	2
ACCCCC/GGGGGT	77
ACCCCG/CGGGGT	5
ACCCCT/AGGGGT	1
ACCCGC/CGGGTG	1
ACCCGG/CCGGGT	1
ACCCTC/AGGGTG	3
ACCCTG/AGGGTC	29
ACCGAG/CGGTCT	2
ACCGCC/CGGTGG	19
ACCGGC/CCGGTG	2
ACCGGG/CCCGGT	4
ACCGTG/ACGGTC	3
ACCTAG/AGGTCT	1
ACCTAT/AGGTAT	3
ACCTCC/AGGTGG	14
ACCTGC/AGGTGC	3
ACCTGG/AGGTCC	3
ACGAGG/CCTCGT	5
ACGATG/ATCGTC	3
ACGCAG/CGTCTG	4
ACGCCC/CGTGGG	2
ACGCGC/CGCGTG	3
ACGCTC/AGCGTG	2
ACGCTG/AGCGTC	1
ACGGCC/CCGTGG	5
ACGGGC/CCCGTG	1
ACGGGG/CCCCGT	2
ACGTAT/ACGTAT	1
ACGTCC/ACGTGG	1
ACGTGC/ACGTGC	1
ACTATC/AGTGAT	1
ACTATG/AGTCAT	2
ACTCAG/AGTCTG	2
ACTCAT/AGTATG	1
ACTCCC/AGTGGG	1
ACTCCT/AGGAGT	2
ACTCGG/AGTCCG	1
ACTCTC/AGAGTG	1
ACTCTG/AGAGTC	2
ACTGCC/AGTGGC	14
ACTGCT/AGCAGT	4
ACTGGG/AGTCCC	1
AGAGAT/ATCTCT	12
AGAGCC/CTCTGG	17
AGAGCG/CGCTCT	14
AGAGCT/AGCTCT	3
AGAGGC/CCTCTG	11
AGAGGG/CCCTCT	19
AGATAT/ATATCT	303
AGATCC/ATCTGG	3
AGATCG/ATCTCG	1
AGATCT/AGATCT	3
AGATGC/ATCTGC	1
AGATGG/ATCTCC	1
AGCAGG/CCTGCT	13
AGCATC/ATGCTG	8
AGCCCC/CTGGGG	64
AGCCCG/CGGGCT	3
AGCCCT/AGGGCT	7
AGCCGC/CGGCTG	14
AGCCGG/CCGGCT	10
AGCCTC/AGGCTG	6
AGCCTG/AGGCTC	5
AGCGGC/CCGCTG	8
AGCGGG/CCCGCT	1
AGCTAT/AGCTAT	2
AGCTCC/AGCTGG	6
AGCTGC/AGCTGC	1
AGGATG/ATCCTC	4
AGGCCC/CCTGGG	21
AGGCCG/CCTCGG	3
AGGCGC/CCTGCG	7
AGGCGG/CCGCCT	3
AGGGAT/ATCCCT	1
AGGGCC/CCCTGG	18
AGGGCG/CCCTCG	7
AGGGGC/CCCCTG	16
AGGGGG/CCCCCT	26
ATATCC/ATATGG	3
ATATGC/ATATGC	2
ATCATG/ATCATG	1
ATCCCC/ATGGGG	9
ATCGCC/ATGGCG	1
ATGGCC/ATGGCC	2
CCCCCG/CGGGGG	20
CCCCGG/CCGGGG	20
CCCGCG/CGCGGG	2
CCCGGG/CCCGGG	2
AAAAAAC/GTTTTTT	989
AAAAAAG/CTTTTTT	377
AAAAAAT/ATTTTTT	196
AAAAACC/GGTTTTT	83
AAAAACT/AGTTTTT	7
AAAAAGC/CTTTTTG	6
AAAAAGG/CCTTTTT	12
AAAAAGT/ACTTTTT	2
AAAAATC/ATTTTTG	2
AAAAATG/ATTTTTC	6
AAAAATT/AATTTTT	80
AAAACAC/GTGTTTT	11
AAAACAG/CTGTTTT	4
AAAACAT/ATGTTTT	6
AAAACCC/GGGTTTT	5
AAAACGT/ACGTTTT	1
AAAACTC/AGTTTTG	1
AAAACTG/AGTTTTC	2
AAAACTT/AAGTTTT	1
AAAAGAC/CTTTTGT	7
AAAAGAG/CTCTTTT	10
AAAAGAT/ATCTTTT	3
AAAAGCC/CTTTTGG	7
AAAAGCT/AGCTTTT	1
AAAAGGC/CCTTTTG	4
AAAAGGG/CCCTTTT	4
AAAAGTG/ACTTTTC	1
AAAAGTT/AACTTTT	2
AAAATAC/ATTTTGT	7
AAAATAG/ATTTTCT	4
AAAATAT/ATATTTT	19
AAAATCC/ATTTTGG	1
AAAATGC/ATTTTGC	1
AAAATGG/ATTTTCC	2
AAAATGT/ACATTTT	7
AAAATTC/AATTTTG	11
AAAATTG/AATTTTC	3
AAAATTT/AAATTTT	22
AAACAAC/GTTGTTT	12
AAACAAG/CTTGTTT	6
AAACAAT/ATTGTTT	3
AAACACC/GGTGTTT	2
AAACAGC/CTGTTTG	3
AAACATT/AATGTTT	2
AAACCAG/CTGGTTT	5
AAACCAT/ATGGTTT	3
AAACCCC/GGGGTTT	9
AAACCCT/AGGGTTT	1
AAACCGT/ACGGTTT	1
AAACCTC/AGGTTTG	3
AAACCTG/AGGTTTC	1
AAACCTT/AAGGTTT	1
AAACGCC/CGTTTGG	1
AAACGGT/ACCGTTT	1
AAACGTT/AACGTTT	3
AAACTAC/AGTTTGT	3
AAACTAT/AGTTTAT	2
AAACTCC/AGTTTGG	1
AAACTCT/AGAGTTT	1
AAACTGC/AGTTTGC	1
AAACTGG/AGTTTCC	2
AAACTGT/ACAGTTT	2
AAACTTC/AAGTTTG	1
AAACTTT/AAAGTTT	4
AAAGAAC/CTTTGTT	1
AAAGAAG/CTTCTTT	70
AAAGAAT/ATTCTTT	9
AAAGACC/CTTTGGT	2
AAAGAGG/CCTCTTT	5
AAAGATG/ATCTTTC	3
AAAGATT/AATCTTT	2
AAAGCAG/CTGCTTT	2
AAAGCCC/CTTTGGG	1
AAAGCGG/CCGCTTT	1
AAAGCTC/AGCTTTG	3
AAAGCTG/AGCTTTC	3
AAAGCTT/AAGCTTT	1
AAAGGAC/CCTTTGT	2
AAAGGAG/CCTTTCT	6
AAAGGCC/CCTTTGG	1
AAAGGGC/CCCTTTG	3
AAAGGGG/CCCCTTT	10
AAAGGTC/ACCTTTG	2
AAAGGTG/ACCTTTC	2
AAAGGTT/AACCTTT	2
AAAGTAC/ACTTTGT	2
AAAGTAG/ACTTTCT	2
AAAGTCC/ACTTTGG	1
AAAGTCT/ACTTTAG	2
AAAGTGC/ACTTTGC	1
AAAGTGG/ACTTTCC	1
AAAGTGT/ACACTTT	2
AAATAAC/ATTTGTT	7
AAATAAG/ATTTCTT	2
AAATAAT/ATTATTT	35
AAATACC/ATTTGGT	2
AAATACG/ATTTCGT	1
AAATACT/AGTATTT	3
AAATAGC/ATTTGCT	1
AAATAGG/ATTTCCT	2
AAATAGT/ACTATTT	6
AAATATC/ATATTTG	4
AAATATG/ATATTTC	4
AAATATT/AATATTT	7
AAATCAC/ATTTGTG	2
AAATCAG/ATTTCTG	3
AAATCAT/ATGATTT	1
AAATCCC/ATTTGGG	1
AAATCCT/AGGATTT	2
AAATCTC/AGATTTG	2
AAATCTG/AGATTTC	3
AAATCTT/AAGATTT	1
AAATGAC/ATTTGTC	10
AAATGAG/ATTTCTC	3
AAATGAT/ATCATTT	6
AAATGCC/ATTTGGC	1
AAATGCT/AGCATTT	3
AAATGGG/ATTTCCC	3
AAATGGT/ACCATTT	1
AAATGTC/ACATTTG	3
AAATGTG/ACATTTC	2
AAATGTT/AACATTT	4
AAATTAC/AATTTGT	1
AAATTAG/AATTTCT	3
AAATTAT/AATTTAT	12
AAATTCC/AATTTGG	4
AAATTCT/AATTTAG	69
AAATTGG/AATTTCC	1
AAATTGT/AATTTAC	5
AAATTTC/AAATTTG	2
AACAACC/GGTTGTT	1
AACAACT/AGTTGTT	2
AACAAGC/CTTGTTG	1
AACAAGG/CCTTGTT	2
AACAATG/ATTGTTC	2
AACAATT/AATTGTT	3
AACACAC/GTGTGTT	22
AACACAG/CTGTGTT	1
AACACCC/GGGTGTT	2
AACACCT/AGGTGTT	1
AACACTC/AGTGTTG	2
AACACTT/AAGTGTT	1
AACAGAT/ATCTGTT	1
AACAGCC/CTGTTGG	2
AACAGCG/CGCTGTT	1
AACAGGC/CCTGTTG	1
AACAGGG/CCCTGTT	3
AACAGGT/ACCTGTT	2
AACAGTC/ACTGTTG	4
AACAGTG/ACTGTTC	1
AACAGTT/AACTGTT	1
AACATAC/ATGTTGT	1
AACATAG/ATGTTCT	2
AACATAT/ATATGTT	1
AACATCC/ATGTTGG	2
AACATCG/ATGTTCG	1
AACATGT/ACATGTT	2
AACATTC/AATGTTG	1
AACCAAT/ATTGGTT	1
AACCACC/GGTGGTT	2
AACCACT/AGTGGTT	2
AACCAGC/CTGGTTG	1
AACCAGG/CCTGGTT	2
AACCATC/ATGGTTG	1
AACCATG/ATGGTTC	1
AACCCAG/CTGGGTT	4
AACCCCC/GGGGGTT	11
AACCCCT/AGGGGTT	2
AACCCTC/AGGGTTG	1
AACCCTG/AGGGTTC	1
AACCCTT/AAGGGTT	1
AACCGGG/CCCGGTT	2
AACCTAC/AGGTTGT	1
AACCTAG/AGGTTCT	1
AACCTCT/AGAGGTT	1
AACCTGC/AGGTTGC	2
AACCTGG/AGGTTCC	5
AACCTTC/AAGGTTG	1
AACGAGG/CCTCGTT	1
AACGTGG/ACGTTCC	1
AACTAAG/AGTTCTT	1
AACTAAT/AGTTATT	1
AACTACC/AGTTGGT	1
AACTACT/AGTAGTT	1
AACTAGG/AGTTCCT	2
AACTAGT/ACTAGTT	1
AACTATC/AGTTGAT	1
AACTATT/AATAGTT	1
AACTCAC/AGTTGTG	2
AACTCAG/AGTTCTG	1
AACTCAT/AGTTATG	1
AACTCTG/AGAGTTC	2
AACTGAG/AGTTCTC	2
AACTGCC/AGTTGGC	2
AACTGCT/AGCAGTT	1
AACTGGC/AGTTGCC	1
AACTGGG/AGTTCCC	4
AACTGGT/ACCAGTT	1
AACTGTG/ACAGTTC	2
AACTTAC/AAGTTGT	1
AACTTAG/AAGTTCT	1
AACTTCC/AAGTTGG	1
AACTTCT/AAGTTAG	1
AACTTGG/AAGTTCC	1
AACTTGT/AAGTTAC	2
AAGAAGC/CTTCTTG	3
AAGAAGG/CCTTCTT	33
AAGAAGT/ACTTCTT	4
AAGAATC/ATTCTTG	1
AAGAATG/ATTCTTC	3
AAGAATT/AATTCTT	3
AAGACAC/CTTGTGT	2
AAGACAG/CTGTCTT	9
AAGACAT/ATGTCTT	5
AAGACCC/CTTGGGT	1
AAGACCT/AGGTCTT	1
AAGACGT/ACGTCTT	1
AAGACTG/AGTCTTC	2
AAGACTT/AAGTCTT	2
AAGAGAC/CTCTTGT	1
AAGAGAG/CTCTCTT	16
AAGAGAT/ATCTCTT	1
AAGAGCC/CTCTTGG	1
AAGAGGC/CCTCTTG	1
AAGAGGG/CCCTCTT	11
AAGATAC/ATCTTGT	1
AAGATAT/ATATCTT	1
AAGATGG/ATCTTCC	1
AAGATTC/AATCTTG	1
AAGCACC/CTTGGTG	1
AAGCAGC/CTGCTTG	3
AAGCAGG/CCTGCTT	8
AAGCAGT/ACTGCTT	2
AAGCATG/ATGCTTC	2
AAGCCAC/CTTGTGG	1
AAGCCAG/CTGGCTT	7
AAGCCCC/CTTGGGG	8
AAGCCGG/CCGGCTT	1
AAGCCTG/AGGCTTC	2
AAGCCTT/AAGGCTT	2
AAGCGCC/CGCTTGG	1
AAGCGGG/CCCGCTT	2
AAGCTAC/AGCTTGT	1
AAGCTAG/AGCTTCT	1
AAGCTCC/AGCTTGG	3
AAGCTCT/AGAGCTT	1
AAGCTGC/AGCTTGC	1
AAGCTGG/AGCTTCC	2
AAGCTGT/ACAGCTT	1
AAGGAAT/ATTCCTT	1
AAGGACC/CCTTGGT	2
AAGGACT/AGTCCTT	1
AAGGAGC/CCTTGCT	1
AAGGAGG/CCTCCTT	34
AAGGAGT/ACTCCTT	1
AAGGATC/ATCCTTG	1
AAGGATG/ATCCTTC	5
AAGGATT/AATCCTT	1
AAGGCAC/CCTTGTG	2
AAGGCAG/CCTTCTG	5
AAGGCAT/ATGCCTT	1
AAGGCCC/CCTTGGG	3
AAGGCTC/AGCCTTG	1
AAGGCTG/AGCCTTC	1
AAGGGAC/CCCTTGT	1
AAGGGAG/CCCTTCT	14
AAGGGCC/CCCTTGG	4
AAGGGCT/AGCCCTT	1
AAGGGGC/CCCCTTG	4
AAGGGGG/CCCCCTT	9
AAGGGTC/ACCCTTG	4
AAGGGTG/ACCCTTC	2
AAGGTAC/ACCTTGT	2
AAGGTAG/ACCTTCT	1
AAGGTCC/ACCTTGG	1
AAGGTGG/ACCTTCC	2
AAGGTGT/ACACCTT	2
AAGTAAT/ACTTATT	1
AAGTACT/ACTTAGT	1
AAGTAGT/ACTACTT	3
AAGTATT/AATACTT	1
AAGTCAC/ACTTGTG	3
AAGTCCC/ACTTGGG	3
AAGTCGG/ACTTCCG	1
AAGTCTC/ACTTGAG	1
AAGTCTG/ACTTCAG	2
AAGTGAC/ACTTGTC	3
AAGTGCC/ACTTGGC	1
AAGTGGC/ACTTGCC	3
AAGTGGG/ACTTCCC	6
AATAATC/ATTATTG	8
AATAATG/ATTATTC	3
AATAATT/AATTATT	10
AATACAC/ATTGTGT	1
AATACAG/ATTCTGT	502
AATACAT/ATGTATT	6
AATACCC/ATTGGGT	1
AATACCT/AGGTATT	1
AATACTG/AGTATTC	2
AATAGAG/ATTCTCT	185
AATAGAT/ATCTATT	4
AATAGCC/ATTGGCT	1
AATATAC/ATATTGT	3
AATATAG/ATATTCT	1601
AATATAT/ATATATT	142
AATATGC/ATATTGC	2
AATATGG/ATATTCC	1
AATATGT/ACATATT	3
AATATTC/AATATTG	1
AATCACC/ATTGGTG	1
AATCACT/AGTGATT	2
AATCAGC/ATTGCTG	1
AATCAGG/ATTCCTG	1
AATCAGT/ACTGATT	1
AATCATG/ATGATTC	1
AATCATT/AATGATT	4
AATCCAG/ATTCTGG	4
AATCCCT/AGGGATT	1
AATCCTC/AGGATTG	2
AATCGAG/ATTCTCG	1
AATCGGG/ATTCCCG	1
AATCGGT/ACCGATT	1
AATCTAG/AGATTCT	5
AATCTAT/AGATTAT	2
AATCTGC/AGATTGC	1
AATCTGG/AGATTCC	2
AATCTGT/ACAGATT	1
AATGACC/ATTGGTC	2
AATGACG/ATTCGTC	2
AATGAGC/ATTGCTC	2
AATGAGG/ATTCCTC	2
AATGCAC/ATTGTGC	1
AATGCAG/ATTCTGC	1
AATGCAT/ATGCATT	1
AATGGAC/ATTGTCC	1
AATGGAG/ATTCTCC	3
AATGGAT/ATCCATT	2
AATGGCC/ATTGGCC	1
AATGGCT/AGCCATT	1
AATGGGG/ATTCCCC	2
AATGTAG/ACATTCT	9
AATGTAT/ACATTAT	3
AATGTCG/ACATTCG	1
AATGTCT/ACATTAG	1
AATGTGG/ACATTCC	2
AATGTGT/ACACATT	1
AATTACC/AATTGGT	2
AATTACT/AATTAGT	2
AATTAGC/AATTGCT	2
AATTCAG/AATTCTG	2
AATTCCC/AATTGGG	1
ACACACC/GGTGTGT	44
ACACACG/CGTGTGT	1
ACACACT/AGTGTGT	1
ACACAGC/CTGTGTG	14
ACACAGG/CCTGTGT	4
ACACAGT/ACTGTGT	3
ACACATC/ATGTGTG	1
ACACATG/ATGTGTC	3
ACACCAG/CTGGTGT	6
ACACCAT/ATGGTGT	1
ACACCCC/GGGGTGT	14
ACACCGC/CGGTGTG	2
ACACCTC/AGGTGTG	8
ACACCTG/AGGTGTC	2
ACACGAG/CGTGTCT	1
ACACGAT/ATCGTGT	1
ACACGGC/CCGTGTG	2
ACACGGG/CCCGTGT	2
ACACGGT/ACCGTGT	1
ACACTAG/AGTGTCT	1
ACACTAT/AGTGTAT	1
ACACTCC/AGTGTGG	2
ACACTGC/AGTGTGC	3
ACACTGG/AGTGTCC	3
ACAGACC/CTGTGGT	6
ACAGACT/AGTCTGT	2
ACAGAGC/CTCTGTG	7
ACAGAGG/CCTCTGT	7
ACAGATC/ATCTGTG	9
ACAGATG/ATCTGTC	1
ACAGCAG/CTGCTGT	1
ACAGCCC/CTGTGGG	12
ACAGCCG/CGGCTGT	1
ACAGCGG/CCGCTGT	1
ACAGCTC/AGCTGTG	5
ACAGGAG/CCTGTCT	9
ACAGGAT/ATCCTGT	1
ACAGGCC/CCTGTGG	11
ACAGGGC/CCCTGTG	7
ACAGGGG/CCCCTGT	4
ACAGGTC/ACCTGTG	6
ACAGGTG/ACCTGTC	1
ACAGTAG/ACTGTCT	2
ACAGTAT/ACTGTAT	1
ACAGTCC/ACTGTGG	2
ACAGTGC/ACTGTGC	6
ACATACC/ATGTGGT	1
ACATACT/AGTATGT	6
ACATAGG/ATGTCCT	1
ACATAGT/ACTATGT	2
ACATATC/ATATGTG	2
ACATATG/ATATGTC	2
ACATCCC/ATGTGGG	2
ACATCCT/AGGATGT	1
ACATCTC/AGATGTG	6
ACATGAG/ATGTCTC	1
ACATGCC/ATGTGGC	2
ACATGCT/AGCATGT	1
ACATGGC/ATGTGCC	2
ACATGGG/ATGTCCC	3
ACATGTC/ACATGTG	1
ACCACCC/GGGTGGT	19
ACCACCT/AGGTGGT	2
ACCACGC/CGTGGTG	3
ACCACTC/AGTGGTG	5
ACCACTG/AGTGGTC	1
ACCAGAG/CTCTGGT	5
ACCAGCC/CTGGTGG	21
ACCAGCG/CGCTGGT	2
ACCAGCT/AGCTGGT	1
ACCAGGC/CCTGGTG	7
ACCAGGG/CCCTGGT	12
ACCAGGT/ACCTGGT	3
ACCAGTC/ACTGGTG	1
ACCAGTG/ACTGGTC	7
ACCATAT/ATATGGT	2
ACCATCC/ATGGTGG	5
ACCATCT/AGATGGT	1
ACCATGC/ATGGTGC	2
ACCATGG/ATGGTCC	1
ACCCAGC/CTGGGTG	29
ACCCAGG/CCTGGGT	22
ACCCAGT/ACTGGGT	2
ACCCATC/ATGGGTG	3
ACCCATG/ATGGGTC	1
ACCCCAG/CTGGGGT	10
ACCCCAT/ATGGGGT	1
ACCCCCC/GGGGGGT	61
ACCCCCG/CGGGGGT	4
ACCCCCT/AGGGGGT	2
ACCCCGC/CGGGGTG	3
ACCCCGG/CCGGGGT	2
ACCCCTC/AGGGGTG	13
ACCCCTG/AGGGGTC	10
ACCCGCC/CGGGTGG	4
ACCCGGC/CCGGGTG	2
ACCCGGG/CCCGGGT	2
ACCCTCC/AGGGTGG	17
ACCCTCT/AGAGGGT	1
ACCCTGC/AGGGTGC	8
ACCCTGG/AGGGTCC	5
ACCGACG/CGGTCGT	1
ACCGAGC/CGGTGCT	1
ACCGATG/ATCGGTC	1
ACCGCAG/CGGTCTG	1
ACCGCCC/CGGTGGG	6
ACCGCCG/CGGCGGT	1
ACCGCGC/CGCGGTG	1
ACCGCGG/CCGCGGT	1
ACCGCTG/AGCGGTC	2
ACCGGCC/CCGGTGG	1
ACCGGGC/CCCGGTG	3
ACCGGGG/CCCCGGT	2
ACCGTGC/ACGGTGC	1
ACCGTGG/ACGGTCC	1
ACCTACT/AGGTAGT	1
ACCTAGG/AGGTCCT	1
ACCTAGT/ACTAGGT	1
ACCTATC/AGGTGAT	2
ACCTATG/AGGTCAT	1
ACCTCAG/AGGTCTG	4
ACCTCAT/AGGTATG	1
ACCTCCC/AGGTGGG	27
ACCTCCG/AGGTCGG	2
ACCTCCT/AGGAGGT	2
ACCTCTC/AGAGGTG	7
ACCTCTG/AGAGGTC	17
ACCTGAG/AGGTCTC	2
ACCTGCC/AGGTGGC	14
ACCTGCT/AGCAGGT	2
ACCTGGC/AGGTGCC	3
ACCTGGG/AGGTCCC	37
ACGACGC/CGTCGTG	2
ACGACGG/CCGTCGT	1
ACGACGT/ACGTCGT	2
ACGAGCG/CGCTCGT	1
ACGAGGC/CCTCGTG	2
ACGAGGG/CCCTCGT	2
ACGCAGC/CGTGCTG	3
ACGCAGG/CCTGCGT	1
ACGCATC/ATGCGTG	1
ACGCCAT/ATGGCGT	1
ACGCCCC/CGTGGGG	4
ACGCCCG/CGGGCGT	1
ACGCGCC/CGCGTGG	1
ACGGAGG/CCGTCCT	3
ACGGCAG/CCGTCTG	2
ACGGCCC/CCGTGGG	5
ACGGCGC/CCGTGCG	5
ACGGCTG/AGCCGTC	1
ACGGGAG/CCCGTCT	1
ACGGGCC/CCCGTGG	1
ACGGGCG/CCCGTCG	1
ACGGGGC/CCCCGTG	2
ACGGGGG/CCCCCGT	4
ACGTACT/ACGTAGT	2
ACGTATG/ACGTCAT	1
ACGTCCC/ACGTGGG	2
ACGTCTC/ACGTGAG	1
ACGTGCC/ACGTGGC	3
ACTAGAT/AGTATCT	1
ACTAGCC/AGTGGCT	2
ACTAGCT/AGCTAGT	1
ACTAGGC/AGTGCCT	2
ACTATAG/AGTCTAT	2
ACTATAT/AGTATAT	5
ACTATCC/AGTGGAT	1
ACTCAGC/AGTGCTG	3
ACTCAGG/AGTCCTG	6
ACTCATC/AGTGATG	1
ACTCATG/AGTCATG	1
ACTCCAT/AGTATGG	1
ACTCCCC/AGTGGGG	10
ACTCCCG/AGTCGGG	3
ACTCCCT/AGGGAGT	1
ACTCCTC/AGGAGTG	3
ACTCCTG/AGGAGTC	1
ACTCGGC/AGTGCCG	1
ACTCTAG/AGAGTCT	1
ACTCTCG/AGAGTCG	1
ACTCTGC/AGAGTGC	2
ACTCTGG/AGAGTCC	2
ACTGAGC/AGTGCTC	1
ACTGAGG/AGTCCTC	1
ACTGATC/AGTGATC	1
ACTGATG/AGTCATC	2
ACTGCAG/AGTCTGC	2
ACTGCAT/AGTATGC	1
ACTGCCC/AGTGGGC	8
ACTGCGG/AGTCCGC	2
ACTGGAG/AGTCTCC	1
ACTGGCC/AGTGGCC	7
ACTGGGC/AGTGCCC	5
ACTGGGG/AGTCCCC	4
AGAGAGC/CTCTCTG	4
AGAGAGG/CCTCTCT	18
AGAGATC/ATCTCTG	1
AGAGCCC/CTCTGGG	19
AGAGCGC/CGCTCTG	1
AGAGCGG/CCGCTCT	1
AGAGCTC/AGCTCTG	4
AGAGCTG/AGCTCTC	2
AGAGGCC/CCTCTGG	12
AGAGGGC/CCCTCTG	37
AGAGGGG/CCCCTCT	25
AGATATG/ATATCTC	1
AGATCCC/ATCTGGG	2
AGATCTC/AGATCTG	1
AGATGAT/ATCATCT	14
AGATGCC/ATCTGGC	2
AGATGGC/ATCTGCC	1
AGATGGG/ATCTCCC	2
AGCAGCC/CTGCTGG	21
AGCAGCG/CGCTGCT	2
AGCAGGC/CCTGCTG	16
AGCAGGG/CCCTGCT	12
AGCATAT/ATATGCT	1
AGCATCC/ATGCTGG	2
AGCCAGG/CCTGGCT	10
AGCCATC/ATGGCTG	7
AGCCATG/ATGGCTC	2
AGCCCCC/CTGGGGG	47
AGCCCCG/CGGGGCT	5
AGCCCCT/AGGGGCT	1
AGCCCGC/CGGGCTG	8
AGCCCGG/CCGGGCT	13
AGCCCTC/AGGGCTG	20
AGCCCTG/AGGGCTC	17
AGCCGCC/CGGCTGG	3
AGCCGCG/CGCGGCT	1
AGCCGCT/AGCGGCT	1
AGCCGGC/CCGGCTG	2
AGCCGGG/CCCGGCT	10
AGCCTCC/AGGCTGG	17
AGCCTGC/AGGCTGC	8
AGCCTGG/AGGCTCC	15
AGCGATC/ATCGCTG	1
AGCGCAT/ATGCGCT	1
AGCGCCC/CGCTGGG	3
AGCGCTC/AGCGCTG	1
AGCGGCC/CCGCTGG	4
AGCGGCG/CCGCTCG	1
AGCGGGC/CCCGCTG	3
AGCGGGG/CCCCGCT	7
AGCTAGG/AGCTCCT	1
AGCTATG/AGCTCAT	1
AGCTCCC/AGCTGGG	16
AGCTCCG/AGCTCGG	1
AGCTCGC/AGCTGCG	1
AGCTGCC/AGCTGGC	8
AGGAGGC/CCTCCTG	26
AGGAGGG/CCCTCCT	54
AGGATAT/ATATCCT	1
AGGATCC/ATCCTGG	2
AGGATGC/ATCCTGC	3
AGGATGG/ATCCTCC	2
AGGCATC/ATGCCTG	1
AGGCATG/ATGCCTC	3
AGGCCCC/CCTGGGG	29
AGGCCGC/CCTGCGG	1
AGGCCGG/CCGGCCT	1
AGGCCTC/AGGCCTG	5
AGGCGCC/CCTGGCG	2
AGGCGCG/CCTCGCG	1
AGGCGGC/CCGCCTG	6
AGGCGGG/CCCGCCT	12
AGGGATG/ATCCCTC	1
AGGGCAT/ATGCCCT	2
AGGGCCC/CCCTGGG	20
AGGGCCG/CCCTCGG	2
AGGGCGC/CCCTGCG	2
AGGGCGG/CCCTCCG	8
AGGGGCC/CCCCTGG	20
AGGGGCG/CCCCTCG	1
AGGGGGC/CCCCCTG	29
AGGGGGG/CCCCCCT	24
ATATATC/ATATATG	12
ATATCCC/ATATGGG	2
ATCATCC/ATGATGG	15
ATCATCG/ATCGATG	1
ATCATGC/ATGATGC	1
ATCATGG/ATCCATG	1
ATCCCCC/ATGGGGG	6
ATCCCCG/ATCGGGG	1
ATCCCGG/ATCCGGG	1
ATCCGCC/ATGGCGG	1
ATCGGGC/ATGCCCG	1
ATGGCCC/ATGGGCC	3
CCCCCCG/CGGGGGG	17
CCCCCGG/CCGGGGG	14
CCCCGCG/CGCGGGG	6
CCCCGGG/CCCGGGG	12
CCCGCCG/CGGCGGG	15
CCCGCGG/CCGCGGG	1
CCCGGCG/CCGGGCG	1
CCGCCGG/CCGGCGG	4
CCGCGCG/CGCGCGG	1
AAAAAAAC/GTTTTTTT	114
AAAAAAAG/CTTTTTTT	42
AAAAAAAT/ATTTTTTT	20
AAAAAACC/GGTTTTTT	7
AAAAAACT/AGTTTTTT	1
AAAAAAGC/CTTTTTTG	5
AAAAAAGG/CCTTTTTT	2
AAAAAATT/AATTTTTT	16
AAAAACCC/GGGTTTTT	1
AAAAACTC/AGTTTTTG	1
AAAAACTT/AAGTTTTT	1
AAAAAGAC/CTTTTTGT	2
AAAAAGAG/CTCTTTTT	2
AAAAAGCC/CTTTTTGG	1
AAAAAGGC/CCTTTTTG	2
AAAAATAC/ATTTTTGT	1
AAAAATAG/ATTTTTCT	1
AAAAATCG/ATTTTTCG	1
AAAAATGG/ATTTTTCC	1
AAAAATGT/ACATTTTT	1
AAAAATTC/AATTTTTG	1
AAAAATTG/AATTTTTC	1
AAAAATTT/AAATTTTT	7
AAAACAAC/GTTGTTTT	9
AAAACAAG/CTTGTTTT	1
AAAACAGT/ACTGTTTT	2
AAAACCCC/GGGGTTTT	1
AAAACCCT/AGGGTTTT	1
AAAACTAT/AGTTTTAT	1
AAAACTTT/AAAGTTTT	1
AAAAGAAC/CTTTTGTT	2
AAAAGAAG/CTTCTTTT	4
AAAAGAAT/ATTCTTTT	2
AAAAGAGG/CCTCTTTT	2
AAAAGCTG/AGCTTTTC	1
AAAAGTAT/ACTTTTAT	1
AAAAGTTT/AAACTTTT	1
AAAATAAC/ATTTTGTT	1
AAAATAAT/ATTATTTT	10
AAAATAGG/ATTTTCCT	1
AAAATATT/AATATTTT	1
AAAATCAG/ATTTTCTG	1
AAAATCCC/ATTTTGGG	2
AAAATCTT/AAGATTTT	1
AAAATGTC/ACATTTTG	1
AAAATGTG/ACATTTTC	1
AAAATTAC/AATTTTGT	2
AAAATTGT/AATTTTAC	4
AAAATTTG/AAATTTTC	1
AAAATTTT/AAAATTTT	1
AAACAAAG/CTTTGTTT	8
AAACAAAT/ATTTGTTT	6
AAACAACC/GGTTGTTT	1
AAACAAGC/CTTGTTTG	5
AAACAAGG/CCTTGTTT	1
AAACAAGT/ACTTGTTT	1
AAACACAC/GTGTGTTT	13
AAACACAG/CTGTGTTT	3
AAACACAT/ATGTGTTT	2
AAACACTG/AGTGTTTC	1
AAACAGAC/CTGTTTGT	2
AAACAGAT/ATCTGTTT	2
AAACAGCC/CTGTTTGG	1
AAACAGTG/ACTGTTTC	3
AAACATAC/ATGTTTGT	1
AAACATAT/ATATGTTT	2
AAACATCC/ATGTTTGG	1
AAACCAAC/GGTTTGTT	3
AAACCACC/GGTGGTTT	3
AAACCAGC/CTGGTTTG	1
AAACCAGG/CCTGGTTT	4
AAACCATC/ATGGTTTG	1
AAACCCAC/GGGTTTGT	1
AAACCCAG/CTGGGTTT	2
AAACCTAT/AGGTTTAT	1
AAACCTCC/AGGTTTGG	2
AAACGAAC/CGTTTGTT	1
AAACGAAT/ATTCGTTT	1
AAACGTTT/AAACGTTT	1
AAACTGGC/AGTTTGCC	1
AAACTTTG/AAAGTTTC	1
AAAGAAAT/ATTTCTTT	2
AAAGAACG/CGTTCTTT	4
AAAGAACT/AGTTCTTT	1
AAAGAAGG/CCTTCTTT	65
AAAGACAG/CTGTCTTT	9
AAAGACGT/ACGTCTTT	1
AAAGACTG/AGTCTTTC	1
AAAGAGAG/CTCTCTTT	158
AAAGAGCG/CGCTCTTT	1
AAAGAGGG/CCCTCTTT	3
AAAGATAG/ATCTTTCT	3
AAAGATAT/ATATCTTT	1
AAAGATCT/AGATCTTT	1
AAAGATGC/ATCTTTGC	1
AAAGATGG/ATCTTTCC	1
AAAGATTC/AATCTTTG	1
AAAGCAAG/CTTGCTTT	15
AAAGCAAT/ATTGCTTT	2
AAAGCAGG/CCTGCTTT	1
AAAGCCCC/CTTTGGGG	1
AAAGCTCC/AGCTTTGG	2
AAAGCTGG/AGCTTTCC	3
AAAGCTTC/AAGCTTTG	2
AAAGCTTG/AAGCTTTC	2
AAAGGAAG/CCTTTCTT	220
AAAGGACC/CCTTTGGT	1
AAAGGAGC/CCTTTGCT	3
AAAGGAGG/CCTCCTTT	5
AAAGGATC/ATCCTTTG	2
AAAGGATT/AATCCTTT	1
AAAGGCAC/CCTTTGTG	2
AAAGGCAG/CCTTTCTG	3
AAAGGCCC/CCTTTGGG	1
AAAGGGAC/CCCTTTGT	2
AAAGGGAG/CCCTTTCT	15
AAAGGGGC/CCCCTTTG	2
AAAGGGTG/ACCCTTTC	1
AAAGGTCC/ACCTTTGG	1
AAAGTAAC/ACTTTGTT	1
AAAGTAAT/ACTTTATT	2
AAAGTATT/AATACTTT	1
AAAGTCAC/ACTTTGTG	2
AAAGTGAC/ACTTTGTC	1
AAAGTGAG/ACTTTCTC	1
AAAGTGAT/ACTTTATC	2
AAAGTGGC/ACTTTGCC	1
AAAGTGTG/ACACTTTC	1
AAAGTTAG/AACTTTCT	1
AAATAACC/ATTTGGTT	1
AAATAACT/AGTTATTT	1
AAATAAGG/ATTTCCTT	1
AAATAAGT/ACTTATTT	10
AAATAATG/ATTATTTC	1
AAATAATT/AATTATTT	2
AAATACAT/ATGTATTT	10
AAATAGAT/ATCTATTT	5
AAATATAT/ATATATTT	8
AAATATGC/ATATTTGC	2
AAATATTT/AAATATTT	1
AAATCAAG/ATTTCTTG	1
AAATCAAT/ATTGATTT	4
AAATCAGC/ATTTGCTG	1
AAATCCAG/ATTTCTGG	2
AAATCCTT/AAGGATTT	1
AAATCGCC/ATTTGGCG	1
AAATCTAC/AGATTTGT	1
AAATCTAT/AGATTTAT	1
AAATGAAC/ATTTGTTC	4
AAATGAAG/ATTTCTTC	1
AAATGAAT/ATTCATTT	22
AAATGAGT/ACTCATTT	3
AAATGCAC/ATTTGTGC	1
AAATGCAG/ATTTCTGC	1
AAATGCCC/ATTTGGGC	1
AAATGCCT/AGGCATTT	1
AAATGCTC/AGCATTTG	1
AAATGCTG/AGCATTTC	1
AAATGGAC/ATTTGTCC	1
AAATGGAT/ATCCATTT	1
AAATGGCC/ATTTGGCC	2
AAATGGTG/ACCATTTC	2
AAATGGTT/AACCATTT	1
AAATGTAC/ACATTTGT	1
AAATGTAT/ACATTTAT	3
AAATTAAT/AATTTATT	4
AAATTACT/AATTTAGT	1
AAATTCAC/AATTTGTG	3
AAATTTAG/AAATTTCT	1
AAATTTAT/AAATTTAT	2
AAATTTCC/AAATTTGG	1
AACAACAC/GTGTTGTT	1
AACAAGGC/CCTTGTTG	1
AACACACC/GGTGTGTT	1
AACACAGT/ACTGTGTT	1
AACACCAC/GGTGTTGT	1
AACAGAGC/CTCTGTTG	1
AACAGCAC/CTGTTGTG	1
AACAGCCC/CTGTTGGG	1
AACAGCCT/AGGCTGTT	1
AACAGGAC/CCTGTTGT	1
AACAGGGC/CCCTGTTG	2
AACAGGTC/ACCTGTTG	1
AACAGGTG/ACCTGTTC	1
AACAGTAC/ACTGTTGT	1
AACATAGG/ATGTTCCT	1
AACATATG/ATATGTTC	1
AACATCAC/ATGTTGTG	1
AACATCAT/ATGATGTT	1
AACATCGC/ATGTTGCG	1
AACATCTG/AGATGTTC	1
AACATTCC/AATGTTGG	1
AACATTGG/AATGTTCC	1
AACCAACT/AGTTGGTT	2
AACCAAGC/CTTGGTTG	1
AACCAAGG/CCTTGGTT	1
AACCAATC/ATTGGTTG	1
AACCAATG/ATTGGTTC	1
AACCACCT/AGGTGGTT	1
AACCACTC/AGTGGTTG	1
AACCAGAG/CTCTGGTT	1
AACCAGCC/CTGGTTGG	2
AACCATCC/ATGGTTGG	3
AACCCAGC/CTGGGTTG	1
AACCCCCC/GGGGGGTT	1
AACCCCGC/CGGGGTTG	1
AACCCCTC/AGGGGTTG	1
AACCGAGG/CCTCGGTT	1
AACCTACC/AGGTTGGT	1
AACCTCCC/AGGTTGGG	1
AACCTCTC/AGAGGTTG	1
AACCTGAC/AGGTTGTC	1
AACCTGCG/AGGTTCGC	1
AACCTGGG/AGGTTCCC	1
AACGAATG/ATTCGTTC	1
AACGAGTT/AACTCGTT	1
AACGGAGC/CCGTTGCT	1
AACGGATG/ATCCGTTC	1
AACGTCAC/ACGTTGTG	1
AACGTGGG/ACGTTCCC	1
AACTACAG/AGTTCTGT	1
AACTAGGC/AGTTGCCT	1
AACTATCT/AGATAGTT	1
AACTCAGC/AGTTGCTG	1
AACTCCAC/AGTTGTGG	1
AACTCGGC/AGTTGCCG	1
AACTCTCT/AGAGAGTT	1
AACTGAGC/AGTTGCTC	1
AACTGCCC/AGTTGGGC	1
AACTGCTG/AGCAGTTC	1
AACTGGGG/AGTTCCCC	3
AACTTAAT/AAGTTATT	1
AAGAAGAG/CTCTTCTT	1
AAGAAGGG/CCCTTCTT	5
AAGAATCT/AGATTCTT	1
AAGAATGC/ATTCTTGC	1
AAGAATGT/ACATTCTT	1
AAGACATC/ATGTCTTG	1
AAGACGTG/ACGTCTTC	2
AAGACTAG/AGTCTTCT	1
AAGACTGG/AGTCTTCC	1
AAGAGAGG/CCTCTCTT	12
AAGAGGAG/CCTCTTCT	1
AAGAGGGG/CCCCTCTT	2
AAGAGGTG/ACCTCTTC	1
AAGATAAT/ATCTTATT	1
AAGATCCC/ATCTTGGG	4
AAGCAAGG/CCTTGCTT	3
AAGCAATG/ATTGCTTC	1
AAGCAGAG/CTCTGCTT	1
AAGCAGCC/CTGCTTGG	1
AAGCAGGC/CCTGCTTG	1
AAGCAGGG/CCCTGCTT	1
AAGCATCC/ATGCTTGG	3
AAGCCACC/CTTGGTGG	1
AAGCCAGG/CCTGGCTT	2
AAGCCAGT/ACTGGCTT	1
AAGCCATC/ATGGCTTG	1
AAGCCATG/ATGGCTTC	1
AAGCCCCG/CGGGGCTT	1
AAGCCCGG/CCGGGCTT	1
AAGCCGGG/CCCGGCTT	1
AAGCCTCC/AGGCTTGG	1
AAGCCTGC/AGGCTTGC	1
AAGCCTGG/AGGCTTCC	2
AAGCGCCC/CGCTTGGG	1
AAGCTATC/AGCTTGAT	1
AAGCTCAC/AGCTTGTG	1
AAGCTGAG/AGCTTCTC	1
AAGCTGCC/AGCTTGGC	1
AAGCTGGG/AGCTTCCC	3
AAGGAATG/ATTCCTTC	4
AAGGAATT/AATTCCTT	1
AAGGACCC/CCTTGGGT	1
AAGGACTC/AGTCCTTG	1
AAGGAGAC/CCTTGTCT	1
AAGGAGAG/CCTTCTCT	3
AAGGAGCC/CCTTGGCT	1
AAGGAGCG/CCTTCGCT	1
AAGGAGGC/CCTCCTTG	1
AAGGAGGG/CCCTCCTT	30
AAGGCACC/CCTTGGTG	1
AAGGCAGG/CCTGCCTT	18
AAGGCATG/ATGCCTTC	1
AAGGCGAG/CCTTCTCG	1
AAGGCTGG/AGCCTTCC	1
AAGGCTGT/ACAGCCTT	1
AAGGGAGG/CCCTTCCT	57
AAGGGATG/ATCCCTTC	1
AAGGGATT/AATCCCTT	1
AAGGGCTG/AGCCCTTC	1
AAGGGGAC/CCCCTTGT	1
AAGGGGAG/CCCCTTCT	2
AAGGGGCC/CCCCTTGG	1
AAGGGGGG/CCCCCCTT	1
AAGGGGGT/ACCCCCTT	1
AAGGGTGG/ACCCTTCC	1
AAGGTAGC/ACCTTGCT	1
AAGGTAGG/ACCTTCCT	3
AAGGTGAC/ACCTTGTC	1
AAGGTGGT/ACCACCTT	1
AAGGTGTG/ACACCTTC	1
AAGTAATG/ACTTCATT	1
AAGTAGCT/ACTTAGCT	1
AAGTATCT/ACTTAGAT	1
AAGTCACC/ACTTGGTG	1
AAGTCAGC/ACTTGCTG	1
AAGTCATG/ACTTCATG	1
AAGTCCTG/ACTTCAGG	2
AAGTGAAT/ACTTATTC	1
AAGTGACT/ACTTAGTC	2
AAGTGAGC/ACTTGCTC	1
AAGTGAGG/ACTTCCTC	1
AAGTGGCC/ACTTGGCC	1
AAGTGGGC/ACTTGCCC	1
AAGTGTGC/ACACTTGC	2
AAGTGTGT/ACACACTT	2
AATAATAC/ATTATTGT	1
AATAATAG/ATTATTCT	1
AATAATAT/ATATTATT	4
AATACAGC/ATTGCTGT	1
AATACATT/AATGTATT	1
AATACTAT/AGTATTAT	1
AATAGCAC/ATTGTGCT	3
AATAGCTG/AGCTATTC	2
AATATAGT/ACTATATT	1
AATATATG/ATATATTC	3
AATATCCT/AGGATATT	1
AATATGGC/ATATTGCC	1
AATATGGT/ACCATATT	1
AATATGTG/ACATATTC	1
AATCAATG/ATTCATTG	2
AATCACAG/ATTCTGTG	1
AATCACTG/AGTGATTC	1
AATCAGAG/ATTCTCTG	2
AATCAGGG/ATTCCCTG	1
AATCAGTC/ACTGATTG	6
AATCATGG/ATGATTCC	1
AATCATTC/AATGATTG	1
AATCCCAC/ATTGTGGG	1
AATCCCAG/ATTCTGGG	1
AATCGATC/ATCGATTG	1
AATCTCAG/AGATTCTG	2
AATCTCTC/AGAGATTG	1
AATCTCTG/AGAGATTC	1
AATCTGTG/ACAGATTC	2
AATGAATT/AATTCATT	3
AATGACAT/ATGTCATT	1
AATGAGGG/ATTCCCTC	2
AATGAGTG/ACTCATTC	11
AATGATCG/ATCATTCG	1
AATGATGT/ACATCATT	1
AATGCAGT/ACTGCATT	1
AATGGATG/ATCCATTC	7
AATGGCAT/ATGCCATT	1
AATGGGGC/ATTGCCCC	1
AATGGGTG/ACCCATTC	1
AATGTACT/ACATTAGT	1
AATGTAGC/ACATTGCT	1
AATGTAGT/ACATTACT	1
AATGTCAG/ACATTCTG	1
AATGTCCC/ACATTGGG	1
AATGTGAC/ACATTGTC	3
AATGTGGG/ACATTCCC	1
AATGTGGT/ACATTACC	1
AATGTGTG/ACACATTC	2
AATTACAT/AATTATGT	6
AATTAGGC/AATTGCCT	1
AATTATAT/AATTATAT	2
AATTCAGC/AATTGCTG	1
AATTCAGG/AATTCCTG	1
ACACACAG/CTGTGTGT	108
ACACACAT/ATGTGTGT	72
ACACACCC/GGGTGTGT	18
ACACACGC/CGTGTGTG	54
ACACACGG/CCGTGTGT	5
ACACACGT/ACGTGTGT	3
ACACACTC/AGTGTGTG	21
ACACAGAG/CTCTGTGT	6
ACACAGCC/CTGTGTGG	2
ACACAGGC/CCTGTGTG	8
ACACAGGG/CCCTGTGT	3
ACACATAG/ATGTGTCT	1
ACACATAT/ATATGTGT	7
ACACATCC/ATGTGTGG	4
ACACATGC/ATGTGTGC	12
ACACCACT/AGTGGTGT	1
ACACCAGG/CCTGGTGT	2
ACACCCAG/CTGGGTGT	2
ACACCCCC/GGGGGTGT	5
ACACCGCC/CGGTGTGG	1
ACACCGGC/CCGGTGTG	1
ACACCTCC/AGGTGTGG	2
ACACGCAG/CGTGTCTG	1
ACACGCCC/CGTGTGGG	1
ACACGCGC/CGCGTGTG	1
ACACGGCC/CCGTGTGG	2
ACACGGGC/CCCGTGTG	1
ACACGGGG/CCCCGTGT	1
ACACGGTC/ACCGTGTG	1
ACACGTGC/ACGTGTGC	2
ACACTAGC/AGTGTGCT	1
ACACTCCC/AGTGTGGG	1
ACACTCTC/AGAGTGTG	1
ACACTGGC/AGTGTGCC	1
ACAGACCC/CTGTGGGT	2
ACAGACCT/AGGTCTGT	2
ACAGACGG/CCGTCTGT	1
ACAGAGAG/CTCTCTGT	57
ACAGAGAT/ATCTCTGT	3
ACAGAGTC/ACTCTGTG	1
ACAGATAG/ATCTGTCT	8
ACAGATAT/ATATCTGT	1
ACAGATCG/ATCTGTCG	1
ACAGATGG/ATCTGTCC	4
ACAGCAGC/CTGCTGTG	2
ACAGCAGG/CCTGCTGT	2
ACAGCATC/ATGCTGTG	1
ACAGCCCC/CTGTGGGG	1
ACAGCCCG/CGGGCTGT	1
ACAGCCCT/AGGGCTGT	1
ACAGCCGG/CCGGCTGT	1
ACAGCCTC/AGGCTGTG	2
ACAGCGTC/ACGCTGTG	1
ACAGCTAG/AGCTGTCT	1
ACAGGACT/AGTCCTGT	1
ACAGGAGG/CCTCCTGT	2
ACAGGATC/ATCCTGTG	2
ACAGGCAG/CCTGTCTG	5
ACAGGCCC/CCTGTGGG	2
ACAGGGAT/ATCCCTGT	1
ACAGGGCC/CCCTGTGG	7
ACAGGGCG/CCCTGTCG	1
ACAGGGGC/CCCCTGTG	1
ACAGGGGG/CCCCCTGT	1
ACAGGGTC/ACCCTGTG	1
ACAGGGTG/ACCCTGTC	1
ACAGGTAT/ACCTGTAT	1
ACAGGTCG/ACCTGTCG	1
ACAGGTGG/ACCTGTCC	1
ACAGTCGG/ACTGTCCG	1
ACAGTCTC/ACTGTGAG	1
ACAGTGGG/ACTGTCCC	1
ACATACGC/ATGTGCGT	1
ACATACGT/ACGTATGT	1
ACATAGAT/ATCTATGT	29
ACATAGGC/ATGTGCCT	2
ACATATAG/ATATGTCT	1
ACATATAT/ATATATGT	54
ACATATCT/AGATATGT	1
ACATCATC/ATGATGTG	1
ACATCCCC/ATGTGGGG	3
ACATCTCC/AGATGTGG	1
ACATCTGC/AGATGTGC	1
ACATGCAG/ATGTCTGC	1
ACATGCCC/ATGTGGGC	1
ACATGGAG/ATGTCTCC	1
ACATGGAT/ATCCATGT	2
ACATGGTC/ACCATGTG	2
ACATGTAG/ACATGTCT	1
ACATGTCC/ACATGTGG	1
ACCACCCC/GGGGTGGT	1
ACCACCTC/AGGTGGTG	1
ACCAGAGG/CCTCTGGT	2
ACCAGATC/ATCTGGTG	2
ACCAGCAG/CTGCTGGT	2
ACCAGCTG/AGCTGGTC	1
ACCAGGCT/AGCCTGGT	1
ACCAGGGG/CCCCTGGT	2
ACCAGGTG/ACCTGGTC	1
ACCATCAG/ATGGTCTG	1
ACCATCGG/ATGGTCCG	2
ACCATCTC/AGATGGTG	1
ACCATGAT/ATCATGGT	1
ACCATGCC/ATGGTGGC	1
ACCATGGC/ATGGTGCC	1
ACCCACCT/AGGTGGGT	3
ACCCACTC/AGTGGGTG	1
ACCCACTG/AGTGGGTC	1
ACCCAGAG/CTCTGGGT	2
ACCCAGCC/CTGGGTGG	5
ACCCAGCT/AGCTGGGT	1
ACCCAGGC/CCTGGGTG	1
ACCCAGGG/CCCTGGGT	3
ACCCAGGT/ACCTGGGT	1
ACCCATCC/ATGGGTGG	35
ACCCATCT/AGATGGGT	2
ACCCCAGC/CTGGGGTG	2
ACCCCAGG/CCTGGGGT	2
ACCCCATC/ATGGGGTG	2
ACCCCATG/ATGGGGTC	1
ACCCCCCC/GGGGGGGT	5
ACCCCCCG/CGGGGGGT	1
ACCCCCCT/AGGGGGGT	1
ACCCCCGC/CGGGGGTG	1
ACCCCCTC/AGGGGGTG	1
ACCCCCTG/AGGGGGTC	1
ACCCCGCC/CGGGGTGG	2
ACCCCGCG/CGCGGGGT	1
ACCCCGTG/ACGGGGTC	1
ACCCCTCC/AGGGGTGG	5
ACCCCTGC/AGGGGTGC	3
ACCCGCCT/AGGCGGGT	1
ACCCGCGG/CCGCGGGT	2
ACCCGGTG/ACCGGGTC	1
ACCCTCCG/AGGGTCGG	1
ACCCTCGG/AGGGTCCG	1
ACCCTCTG/AGAGGGTC	1
ACCCTGAG/AGGGTCTC	2
ACCCTGCC/AGGGTGGC	2
ACCCTGCG/AGGGTCGC	1
ACCCTGGG/AGGGTCCC	3
ACCGAGGC/CCTCGGTG	1
ACCGAGGG/CCCTCGGT	1
ACCGAGTC/ACTCGGTG	1
ACCGCAGG/CCTGCGGT	3
ACCGCCCC/CGGTGGGG	3
ACCGGAGC/CCGGTGCT	1
ACCGGCGT/ACGCCGGT	1
ACCGGGAG/CCCGGTCT	1
ACCGGGGC/CCCCGGTG	1
ACCTACTG/AGGTCAGT	1
ACCTAGAG/AGGTCTCT	1
ACCTAGTG/ACTAGGTC	1
ACCTATAG/AGGTCTAT	1
ACCTATCT/AGATAGGT	8
ACCTCAGC/AGGTGCTG	2
ACCTCAGG/AGGTCCTG	2
ACCTCAGT/ACTGAGGT	1
ACCTCATG/AGGTCATG	1
ACCTCCCC/AGGTGGGG	9
ACCTCCCT/AGGGAGGT	2
ACCTCCTC/AGGAGGTG	2
ACCTCCTG/AGGAGGTC	2
ACCTCGGC/AGGTGCCG	1
ACCTGCAG/AGGTCTGC	2
ACCTGCCC/AGGTGGGC	9
ACCTGCCT/AGGCAGGT	2
ACCTGCTC/AGCAGGTG	1
ACCTGCTG/AGCAGGTC	4
ACCTGGAG/AGGTCTCC	2
ACCTGGCC/AGGTGGCC	1
ACCTGGGG/AGGTCCCC	3
ACGACGCG/CGCGTCGT	1
ACGATGCC/ATCGTGGC	1
ACGCAGCC/CGTGGCTG	1
ACGCAGGC/CCTGCGTG	1
ACGCATGC/ATGCGTGC	2
ACGCCCCC/CGTGGGGG	1
ACGCCCTC/AGGGCGTG	1
ACGCCTCC/AGGCGTGG	1
ACGCCTGC/AGGCGTGC	1
ACGCCTGG/AGGCGTCC	1
ACGCTGGG/AGCGTCCC	1
ACGGACTG/AGTCCGTC	1
ACGGAGAG/CCGTCTCT	2
ACGGAGGG/CCCTCCGT	2
ACGGATGG/ATCCGTCC	3
ACGGCAGG/CCGTCCTG	1
ACGGCCAG/CCGTCTGG	1
ACGGCCCC/CCGTGGGG	3
ACGGGCAG/CCCGTCTG	1
ACGGGCCC/CCCGTGGG	1
ACGGGCTC/AGCCCGTG	1
ACGGGCTG/AGCCCGTC	1
ACGGGGCC/CCCCGTGG	1
ACGTCAGG/ACGTCCTG	1
ACGTCTCC/ACGTGGAG	1
ACGTGGCC/ACGTGGCC	1
ACTAGCAG/AGTCTGCT	1
ACTCACTG/AGTCAGTG	1
ACTCAGGG/AGTCCCTG	1
ACTCAGTG/ACTGAGTC	1
ACTCATGG/AGTCCATG	1
ACTCCCAG/AGTCTGGG	1
ACTCCCCG/AGTCGGGG	1
ACTCCCTC/AGGGAGTG	2
ACTCCTAG/AGGAGTCT	1
ACTCCTGC/AGGAGTGC	1
ACTCCTGG/AGGAGTCC	1
ACTCGCTC/AGCGAGTG	3
ACTCTCCG/AGAGTCGG	5
ACTCTCCT/AGAGTAGG	19
ACTCTGAG/AGAGTCTC	1
ACTCTGCT/AGAGTAGC	1
ACTCTGGG/AGAGTCCC	1
ACTGATCG/AGTCGATC	1
ACTGCATC/AGTGATGC	2
ACTGCATG/AGTCATGC	1
ACTGCCCT/AGGGCAGT	1
ACTGCCTG/AGGCAGTC	1
ACTGCGCC/AGTGGCGC	1
ACTGCTGC/AGCAGTGC	1
ACTGGATG/AGTCATCC	1
ACTGGCTC/AGCCAGTG	1
ACTGGGCC/AGTGGCCC	2
ACTGGGGC/AGTGCCCC	1
AGAGAGAT/ATCTCTCT	12
AGAGAGCG/CGCTCTCT	13
AGAGAGGC/CCTCTCTG	15
AGAGAGGG/CCCTCTCT	35
AGAGATGC/ATCTCTGC	1
AGAGATGG/ATCTCTCC	4
AGAGCAGC/CTCTGCTG	1
AGAGCAGG/CCTGCTCT	2
AGAGCCCC/CTCTGGGG	2
AGAGCTGG/AGCTCTCC	3
AGAGGAGG/CCTCCTCT	5
AGAGGATG/ATCCTCTC	1
AGAGGCCC/CCTCTGGG	3
AGAGGCCG/CCTCTCGG	1
AGAGGCGC/CCTCTGCG	3
AGAGGCTC/AGCCTCTG	1
AGAGGCTG/AGCCTCTC	2
AGAGGGAT/ATCCCTCT	1
AGAGGGCC/CCCTCTGG	1
AGAGGGCG/CCCTCTCG	7
AGAGGGCT/AGCCCTCT	1
AGAGGGGC/CCCCTCTG	1
AGAGGGGG/CCCCCTCT	4
AGATAGCT/AGCTATCT	3
AGATAGGC/ATCTGCCT	1
AGATAGGG/ATCTCCCT	2
AGATATAT/ATATATCT	51
AGATATCT/AGATATCT	1
AGATATGG/ATATCTCC	1
AGATCGAT/ATCGATCT	3
AGATGAGC/ATCTGCTC	1
AGATGATG/ATCATCTC	2
AGATGCTC/AGCATCTG	1
AGATGCTG/AGCATCTC	8
AGATGGAT/ATCCATCT	11
AGATGGGG/ATCTCCCC	2
AGCAGCCC/CTGCTGGG	3
AGCAGCGC/CGCTGCTG	1
AGCAGGCC/CCTGCTGG	2
AGCAGGGC/CCCTGCTG	4
AGCAGGGG/CCCCTGCT	2
AGCATCCC/ATGCTGGG	6
AGCATCGC/ATGCTGCG	1
AGCCAGGC/CCTGGCTG	2
AGCCAGGG/CCCTGGCT	2
AGCCATCC/ATGGCTGG	5
AGCCCAGG/CCTGGGCT	2
AGCCCATC/ATGGGCTG	1
AGCCCCCC/CTGGGGGG	7
AGCCCCCG/CGGGGGCT	1
AGCCCCGC/CGGGGCTG	2
AGCCCCTC/AGGGGCTG	2
AGCCCCTG/AGGGGCTC	1
AGCCCGCC/CGGGCTGG	1
AGCCCGCG/CGCGGGCT	1
AGCCCGGC/CCGGGCTG	2
AGCCCGGG/CCCGGGCT	1
AGCCCTCC/AGGGCTGG	4
AGCCCTGC/AGGGCTGC	4
AGCCCTGG/AGGGCTCC	6
AGCCGAGG/CCTCGGCT	1
AGCCGCCC/CGGCTGGG	1
AGCCGCGC/CGCGGCTG	1
AGCCGGCC/CCGGCTGG	1
AGCCGGGC/CCCGGCTG	3
AGCCGGGG/CCCCGGCT	1
AGCCTCCC/AGGCTGGG	10
AGCCTGCC/AGGCTGGC	4
AGCCTGGC/AGGCTGCC	3
AGCCTGGG/AGGCTCCC	6
AGCGCCCC/CGCTGGGG	3
AGCGCGGG/CCCGCGCT	1
AGCGGCCC/CCGCTGGG	1
AGCGGGCC/CCCGCTGG	3
AGCGGGCG/CCCGCTCG	1
AGCGGGGC/CCCCGCTG	9
AGCTCATG/AGCTCATG	1
AGCTCCCC/AGCTGGGG	5
AGCTCCTC/AGCTGAGG	3
AGCTGCCC/AGCTGGGC	2
AGGAGGAT/ATCCTCCT	2
AGGAGGCC/CCTCCTGG	5
AGGAGGGC/CCCTCCTG	3
AGGAGGGG/CCCCTCCT	7
AGGATGCC/ATCCTGGC	1
AGGATGCG/ATCCTCGC	1
AGGATGGG/ATCCTCCC	2
AGGCAGGG/CCCTGCCT	11
AGGCATCC/ATGCCTGG	1
AGGCATGC/ATGCCTGC	1
AGGCCCCC/CCTGGGGG	8
AGGCCCCG/CCTCGGGG	1
AGGCCCGC/CCTGCGGG	1
AGGCCCGG/CCGGGCCT	3
AGGCCCTC/AGGGCCTG	4
AGGCCCTG/AGGGCCTC	1
AGGCCGCC/CCTGGCGG	1
AGGCCGGG/CCCGGCCT	1
AGGCCTCC/AGGCCTGG	4
AGGCGGGC/CCCGCCTG	3
AGGCGGGG/CCCCGCCT	3
AGGGATGC/ATCCCTGC	2
AGGGATGG/ATCCCTCC	5
AGGGCCCC/CCCTGGGG	5
AGGGCGCC/CCCTGGCG	1
AGGGCGGC/CCCTGCCG	2
AGGGGATC/ATCCCCTG	1
AGGGGCCC/CCCCTGGG	6
AGGGGCCG/CCCCTCGG	1
AGGGGCGC/CCCCTGCG	1
AGGGGCGG/CCCCTCCG	3
AGGGGGCC/CCCCCTGG	2
AGGGGGCG/CCCCCTCG	1
AGGGGGGC/CCCCCCTG	2
AGGGGGGG/CCCCCCCT	1
ATATATCC/ATATATGG	3
ATCATCCC/ATGATGGG	2
ATCCATGC/ATGCATGG	4
ATCCCCCC/ATGGGGGG	1
ATCCGGGC/ATGCCCGG	1
CCCCCCCG/CGGGGGGG	1
CCCCCCGG/CCGGGGGG	1
CCCCCGCG/CGCGGGGG	2
CCCCGCCG/CGGCGGGG	3
CCCCGCGG/CCGCGGGG	1
CCCGGCCG/CCGGGCGG	2
CCGCCGCG/CGCGGCGG	1

## Sheet: Cattle
Motif	Number
A/T	330484
C/G	9374
AC/GT	150612
AG/CT	32510
AT/AT	79814
CG/CG	905
AAC/GTT	8802
AAG/CTT	2068
AAT/ATT	7167
ACC/GGT	4052
ACG/CGT	40
ACT/AGT	1495
AGC/CTG	89387
AGG/CCT	2330
ATC/ATG	1262
CCG/CGG	1778
AAAC/GTTT	2513
AAAG/CTTT	1108
AAAT/ATTT	2791
AACC/GGTT	89
AACT/AGTT	33
AAGC/CTTG	42
AAGG/CCTT	270
AAGT/ACTT	86
AATC/ATTG	52
AATG/ATTC	732
AATT/AATT	181
ACAG/CTGT	265
ACAT/ATGT	534
ACCC/GGGT	143
ACCT/AGGT	33
ACGC/CGTG	127
ACGG/CCGT	14
ACTC/AGTG	373
ACTG/AGTC	211
AGAT/ATCT	573
AGCC/CTGG	58
AGCG/CGCT	35
AGCT/AGCT	3
AGGC/CCTG	79
AGGG/CCCT	327
ATCC/ATGG	945
ATGC/ATGC	176
CCCG/CGGG	53
CCGG/CCGG	1
AAAAC/GTTTT	2700
AAAAG/CTTTT	252
AAAAT/ATTTT	1440
AAACC/GGTTT	74
AAACT/AGTTT	20
AAAGC/CTTTG	16
AAAGG/CCTTT	74
AAAGT/ACTTT	17
AAATC/ATTTG	21
AAATG/ATTTC	34
AAATT/AATTT	177
AACAC/GTGTT	23
AACAG/CTGTT	16
AACAT/ATGTT	14
AACCC/GGGTT	7
AACCG/CGGTT	5
AACCT/AGGTT	4
AACTC/AGTTG	8
AACTG/AGTTC	51719
AACTT/AAGTT	3
AAGAC/CTTGT	3
AAGAG/CTCTT	36
AAGAT/ATCTT	7
AAGCC/CTTGG	3
AAGCG/CGCTT	1
AAGCT/AGCTT	80
AAGGC/CCTTG	4
AAGGG/CCCTT	41
AAGGT/ACCTT	20
AAGTC/ACTTG	3
AAGTG/ACTTC	1601
AATAC/ATTGT	26
AATAG/ATTCT	12
AATAT/ATATT	101
AATCC/ATTGG	5
AATCT/AGATT	19
AATGC/ATTGC	10
AATGG/ATTCC	15
AATGT/ACATT	15
AATTC/AATTG	30
ACACC/GGTGT	25
ACACT/AGTGT	5
ACAGC/CTGTG	358
ACAGG/CCTGT	12
ACAGT/ACTGT	10
ACATC/ATGTG	23
ACATG/ATGTC	13
ACCAG/CTGGT	4
ACCAT/ATGGT	5
ACCCC/GGGGT	319
ACCCG/CGGGT	2
ACCCT/AGGGT	2
ACCGG/CCGGT	1
ACCTC/AGGTG	16
ACCTG/AGGTC	16
ACGAG/CGTCT	1
ACGCC/CGTGG	4
ACGCG/CGCGT	2
ACGCT/AGCGT	1
ACGGG/CCCGT	2
ACGTC/ACGTG	1
ACTAG/AGTCT	1
ACTAT/AGTAT	38
ACTCC/AGTGG	5
ACTCT/AGAGT	4
ACTGC/AGTGC	4
ACTGG/AGTCC	4
AGAGC/CTCTG	8
AGAGG/CCTCT	51
AGATC/ATCTG	11555
AGATG/ATCTC	19
AGCAT/ATGCT	1116
AGCCC/CTGGG	110
AGCCG/CGGCT	5
AGCCT/AGGCT	6
AGCGC/CGCTG	2
AGCGG/CCGCT	2
AGCTC/AGCTG	32
AGGAT/ATCCT	8
AGGCC/CCTGG	17
AGGCG/CCTCG	5
AGGGC/CCCTG	71
AGGGG/CCCCT	137
ATATC/ATATG	21
ATCCC/ATGGG	41
ATGCC/ATGGC	9
CCCCG/CGGGG	263
CCCGG/CCGGG	40
CCGCG/CGCGG	8
AAAAAC/GTTTTT	228
AAAAAG/CTTTTT	15
AAAAAT/ATTTTT	18
AAAACC/GGTTTT	6
AAAAGC/CTTTTG	1
AAAAGG/CCTTTT	3
AAAATC/ATTTTG	1
AAAATG/ATTTTC	3
AAAATT/AATTTT	3
AAACAG/CTGTTT	1
AAACAT/ATGTTT	1
AAACTC/AGTTTG	2
AAACTT/AAGTTT	1
AAAGAC/CTTTGT	2
AAAGAG/CTCTTT	5
AAAGAT/ATCTTT	1
AAAGCC/CTTTGG	1
AAAGGG/CCCTTT	4
AAAGTC/ACTTTG	2
AAAGTG/ACTTTC	177
AAATAG/ATTTCT	2
AAATAT/ATATTT	18
AAATCC/ATTTGG	1
AAATGG/ATTTCC	2
AAATGT/ACATTT	1
AAATTG/AATTTC	1
AAATTT/AAATTT	1
AACAAT/ATTGTT	2
AACACC/GGTGTT	1
AACAGC/CTGTTG	3
AACAGT/ACTGTT	1
AACATC/ATGTTG	2
AACATG/ATGTTC	1
AACATT/AATGTT	1
AACCAG/CTGGTT	1
AACCAT/ATGGTT	1
AACCCC/GGGGTT	18
AACCCG/CGGGTT	7
AACCCT/AGGGTT	350
AACCTT/AAGGTT	1
AACGAG/CGTTCT	1
AACTAG/AGTTCT	3
AACTAT/AGTTAT	3
AACTCG/AGTTCG	1
AACTGG/AGTTCC	5
AACTGT/ACAGTT	1
AACTTG/AAGTTC	2
AAGAAT/ATTCTT	2
AAGACC/CTTGGT	2
AAGAGG/CCTCTT	3
AAGCAC/CTTGTG	1
AAGCAG/CTGCTT	6
AAGCCC/CTTGGG	3
AAGCTC/AGCTTG	1
AAGCTG/AGCTTC	53
AAGGAG/CCTTCT	6
AAGGCC/CCTTGG	3
AAGGCT/AGCCTT	2
AAGGGG/CCCCTT	1
AAGGTC/ACCTTG	1
AAGGTG/ACCTTC	6
AAGTAC/ACTTGT	1
AAGTCC/ACTTGG	1
AAGTGT/ACACTT	1
AATACT/AGTATT	1
AATAGC/ATTGCT	7
AATAGT/ACTATT	2
AATATC/ATATTG	3
AATATG/ATATTC	3
AATCAC/ATTGTG	1
AATCAG/ATTCTG	1
AATCAT/ATGATT	1
AATCTG/AGATTC	3
AATGCC/ATTGGC	1
AATGCT/AGCATT	6
AATGTC/ACATTG	3
AATGTG/ACATTC	1
AATTAG/AATTCT	1
AATTAT/AATTAT	2
ACACAG/CTGTGT	20
ACACAT/ATGTGT	18
ACACCC/GGGTGT	37
ACACCT/AGGTGT	1
ACACGC/CGTGTG	32
ACACTC/AGTGTG	12
ACACTG/AGTGTC	2
ACAGAG/CTCTGT	8
ACAGAT/ATCTGT	5
ACAGCC/CTGTGG	4
ACAGCT/AGCTGT	1
ACAGGG/CCCTGT	1
ACAGGT/ACCTGT	1
ACATAT/ATATGT	96
ACATCT/AGATGT	1
ACATGG/ATGTCC	4
ACATGT/ACATGT	5
ACCAGC/CTGGTG	2
ACCAGT/ACTGGT	1
ACCATC/ATGGTG	11
ACCATG/ATGGTC	2
ACCCCC/GGGGGT	112
ACCCCG/CGGGGT	6
ACCCCT/AGGGGT	7
ACCCGG/CCGGGT	3
ACCCTC/AGGGTG	6
ACCCTG/AGGGTC	12
ACCGCC/CGGTGG	6
ACCTAT/AGGTAT	1
ACGAGG/CCTCGT	1
ACGCGC/CGCGTG	2
ACGGAG/CCGTCT	1
ACGGCC/CCGTGG	2
ACGGGG/CCCCGT	2
ACTAGT/ACTAGT	1
ACTATC/AGTGAT	3
ACTCCG/AGTCGG	1
ACTCGG/AGTCCG	1
ACTGAT/AGTATC	1
ACTGCT/AGCAGT	60
AGAGAT/ATCTCT	2
AGAGCC/CTCTGG	3
AGAGCG/CGCTCT	3
AGAGGC/CCTCTG	2
AGAGGG/CCCTCT	55
AGATAT/ATATCT	144
AGATCT/AGATCT	1
AGATGG/ATCTCC	10
AGCAGG/CCTGCT	2
AGCATC/ATGCTG	6
AGCCCC/CTGGGG	30
AGCCCG/CGGGCT	1
AGCCCT/AGGGCT	4
AGCCGC/CGGCTG	2
AGCCGG/CCGGCT	4
AGCCTC/AGGCTG	5
AGCCTG/AGGCTC	1
AGCGCC/CGCTGG	1
AGCGGC/CCGCTG	3
AGCGGG/CCCGCT	4
AGCTAT/AGCTAT	1
AGCTCC/AGCTGG	3
AGGATG/ATCCTC	1
AGGCCC/CCTGGG	4
AGGCCG/CCTCGG	2
AGGCGC/CCTGCG	2
AGGCGG/CCGCCT	1
AGGGCC/CCCTGG	11
AGGGCG/CCCTCG	1
AGGGGC/CCCCTG	2
AGGGGG/CCCCCT	6
ATATCC/ATATGG	2
ATCCCC/ATGGGG	3
ATCCGC/ATGCGG	6
ATCCGG/ATCCGG	1
CCCCCG/CGGGGG	46
CCCCGG/CCGGGG	21
CCCGCG/CGCGGG	1
AAAAAAC/GTTTTTT	533
AAAAAAG/CTTTTTT	61
AAAAAAT/ATTTTTT	121
AAAAACC/GGTTTTT	9
AAAAACT/AGTTTTT	2
AAAAAGG/CCTTTTT	6
AAAAAGT/ACTTTTT	1
AAAAATC/ATTTTTG	2
AAAAATG/ATTTTTC	5
AAAAATT/AATTTTT	9
AAAACAC/GTGTTTT	1
AAAACAG/CTGTTTT	2
AAAACAT/ATGTTTT	2
AAAACCC/GGGTTTT	2
AAAACCT/AGGTTTT	4
AAAACTG/AGTTTTC	1
AAAACTT/AAGTTTT	2
AAAAGAG/CTCTTTT	3
AAAAGCT/AGCTTTT	1
AAAAGGG/CCCTTTT	2
AAAAGGT/ACCTTTT	1
AAAAGTG/ACTTTTC	1187
AAAAGTT/AACTTTT	1
AAAATAC/ATTTTGT	6
AAAATAG/ATTTTCT	2
AAAATAT/ATATTTT	7
AAAATCC/ATTTTGG	2
AAAATCT/AGATTTT	2
AAAATGC/ATTTTGC	2
AAAATGT/ACATTTT	5
AAAATTC/AATTTTG	4
AAAATTG/AATTTTC	2
AAAATTT/AAATTTT	12
AAACAAC/GTTGTTT	2
AAACAAG/CTTGTTT	2
AAACAAT/ATTGTTT	2
AAACACC/GGTGTTT	1
AAACACT/AGTGTTT	2
AAACAGG/CCTGTTT	4
AAACATC/ATGTTTG	3
AAACATT/AATGTTT	2
AAACCAC/GGTTTGT	1
AAACCAG/CTGGTTT	1
AAACCCC/GGGGTTT	1
AAACCCT/AGGGTTT	29
AAACCTG/AGGTTTC	1
AAACCTT/AAGGTTT	1
AAACTCT/AGAGTTT	2
AAACTGG/AGTTTCC	2
AAACTTC/AAGTTTG	1
AAACTTT/AAAGTTT	1
AAAGAAG/CTTCTTT	4
AAAGAAT/ATTCTTT	2
AAAGACC/CTTTGGT	1
AAAGACT/AGTCTTT	2
AAAGAGG/CCTCTTT	3
AAAGATG/ATCTTTC	1
AAAGATT/AATCTTT	2
AAAGCAG/CTGCTTT	1
AAAGCTG/AGCTTTC	1
AAAGCTT/AAGCTTT	1
AAAGGAC/CCTTTGT	1
AAAGGAG/CCTTTCT	2
AAAGGAT/ATCCTTT	1
AAAGGGC/CCCTTTG	1
AAAGGGG/CCCCTTT	1
AAAGGGT/ACCCTTT	1
AAAGGTC/ACCTTTG	1
AAAGGTG/ACCTTTC	3
AAAGTCT/ACTTTAG	1
AAAGTGC/ACTTTGC	1
AAAGTGG/ACTTTCC	35
AAAGTGT/ACACTTT	4
AAAGTTG/AACTTTC	2
AAATAAC/ATTTGTT	2
AAATAAG/ATTTCTT	1
AAATAAT/ATTATTT	8
AAATACC/ATTTGGT	2
AAATACT/AGTATTT	1
AAATAGC/ATTTGCT	1
AAATAGG/ATTTCCT	3
AAATAGT/ACTATTT	1
AAATATC/ATATTTG	2
AAATATG/ATATTTC	2
AAATATT/AATATTT	7
AAATCAG/ATTTCTG	1
AAATCAT/ATGATTT	2
AAATCCT/AGGATTT	1
AAATCTT/AAGATTT	1
AAATGAC/ATTTGTC	1
AAATGAT/ATCATTT	1
AAATGCT/AGCATTT	1
AAATGGT/ACCATTT	3
AAATGTC/ACATTTG	3
AAATGTG/ACATTTC	3
AAATGTT/AACATTT	4
AAATTAC/AATTTGT	1
AAATTAT/AATTTAT	3
AAATTCC/AATTTGG	1
AAATTTC/AAATTTG	3
AACAACT/AGTTGTT	2
AACAAGG/CCTTGTT	1
AACAATC/ATTGTTG	1
AACAATT/AATTGTT	3
AACACAC/GTGTGTT	12
AACACAG/CTGTGTT	1
AACACAT/ATGTGTT	2
AACACCC/GGGTGTT	1
AACACCT/AGGTGTT	1
AACAGAC/CTGTTGT	2
AACAGAT/ATCTGTT	1
AACAGGG/CCCTGTT	1
AACAGTC/ACTGTTG	2
AACAGTG/ACTGTTC	2
AACATAC/ATGTTGT	1
AACATAG/ATGTTCT	1
AACATAT/ATATGTT	5
AACATCG/ATGTTCG	1
AACATCT/AGATGTT	1
AACATGG/ATGTTCC	1
AACATGT/ACATGTT	1
AACATTG/AATGTTC	1
AACCAAG/CTTGGTT	2
AACCACC/GGTGGTT	5
AACCAGC/CTGGTTG	1
AACCATG/ATGGTTC	1
AACCATT/AATGGTT	1
AACCCAC/GGGTTGT	1
AACCCAG/CTGGGTT	1
AACCCCC/GGGGGTT	2
AACCCCG/CGGGGTT	1
AACCCCT/AGGGGTT	47
AACCCTT/AAGGGTT	2
AACCGGG/CCCGGTT	1
AACCGTG/ACGGTTC	1
AACCTAC/AGGTTGT	1
AACCTAG/AGGTTCT	1
AACCTAT/AGGTTAT	1
AACCTCC/AGGTTGG	1
AACCTCT/AGAGGTT	1
AACCTGG/AGGTTCC	2
AACCTGT/ACAGGTT	2
AACGAGC/CGTTGCT	1
AACGAGG/CCTCGTT	1
AACGATT/AATCGTT	1
AACGTGT/ACACGTT	1
AACTAAT/AGTTATT	1
AACTATG/AGTTCAT	5
AACTCAG/AGTTCTG	2
AACTCCC/AGTTGGG	1
AACTCCG/AGTTCGG	1
AACTCTG/AGAGTTC	2
AACTCTT/AAGAGTT	1
AACTGCT/AGCAGTT	2
AACTGTG/ACAGTTC	7
AACTTGT/AAGTTAC	1
AAGAAGG/CCTTCTT	5
AAGAAGT/ACTTCTT	2
AAGAATT/AATTCTT	2
AAGACAG/CTGTCTT	1
AAGACAT/ATGTCTT	1
AAGACTG/AGTCTTC	1
AAGAGAC/CTCTTGT	2
AAGAGAG/CTCTCTT	5
AAGAGCC/CTCTTGG	1
AAGAGGC/CCTCTTG	1
AAGAGGG/CCCTCTT	4
AAGATAC/ATCTTGT	1
AAGATAT/ATATCTT	1
AAGATCC/ATCTTGG	1
AAGATCT/AGATCTT	2
AAGATGG/ATCTTCC	1
AAGATGT/ACATCTT	1
AAGCAAT/ATTGCTT	1
AAGCACT/AGTGCTT	1
AAGCAGC/CTGCTTG	1
AAGCAGG/CCTGCTT	6
AAGCAGT/ACTGCTT	1
AAGCATG/ATGCTTC	1
AAGCATT/AATGCTT	2
AAGCCAC/CTTGTGG	1
AAGCCAG/CTGGCTT	1
AAGCCCC/CTTGGGG	1
AAGCCCT/AGGGCTT	1
AAGCCGG/CCGGCTT	1
AAGCCTG/AGGCTTC	2
AAGCTAT/AGCTTAT	2
AAGCTCT/AGAGCTT	1
AAGCTGG/AGCTTCC	1
AAGCTTC/AAGCTTG	2
AAGGAAT/ATTCCTT	1
AAGGACC/CCTTGGT	1
AAGGACT/AGTCCTT	1
AAGGAGC/CCTTGCT	1
AAGGAGG/CCTCCTT	8
AAGGATG/ATCCTTC	1
AAGGATT/AATCCTT	2
AAGGCAG/CCTTCTG	1
AAGGCCC/CCTTGGG	1
AAGGCTG/AGCCTTC	1
AAGGGAC/CCCTTGT	1
AAGGGAG/CCCTTCT	8
AAGGGAT/ATCCCTT	1
AAGGGCC/CCCTTGG	1
AAGGGCT/AGCCCTT	2
AAGGGGC/CCCCTTG	1
AAGGGGG/CCCCCTT	2
AAGGGTG/ACCCTTC	2
AAGGTAG/ACCTTCT	1
AAGGTGC/ACCTTGC	1
AAGGTGG/ACCTTCC	1
AAGGTGT/ACACCTT	1
AAGTAAT/ACTTATT	1
AAGTACT/ACTTAGT	2
AAGTAGG/ACTTCCT	2
AAGTATG/ACTTCAT	1
AAGTATT/AATACTT	4
AAGTCAC/ACTTGTG	1
AAGTCCC/ACTTGGG	2
AAGTCCG/ACTTCGG	1
AAGTCTC/ACTTGAG	1
AAGTCTG/ACTTCAG	1
AAGTGAC/ACTTGTC	2
AAGTGAG/ACTTCTC	1
AAGTGGG/ACTTCCC	2
AAGTGGT/ACCACTT	1
AAGTGTC/ACACTTG	1
AAGTGTG/ACACTTC	2
AATAATC/ATTATTG	1
AATAATG/ATTATTC	1
AATAATT/AATTATT	3
AATACAC/ATTGTGT	2
AATACAT/ATGTATT	1
AATACCT/AGGTATT	1
AATACTG/AGTATTC	2
AATAGAC/ATTGTCT	1
AATAGAT/ATCTATT	1
AATAGCT/AGCTATT	3
AATAGGG/ATTCCCT	1
AATAGTG/ACTATTC	1
AATATAC/ATATTGT	6
AATATAG/ATATTCT	2
AATATAT/ATATATT	70
AATATCT/AGATATT	1
AATATGC/ATATTGC	191
AATATGG/ATATTCC	2
AATATGT/ACATATT	4
AATATTC/AATATTG	1
AATCACT/AGTGATT	1
AATCAGC/ATTGCTG	1
AATCAGT/ACTGATT	1
AATCATC/ATGATTG	1
AATCCAC/ATTGTGG	1
AATCCAG/ATTCTGG	2
AATCTAT/AGATTAT	1
AATCTGG/AGATTCC	1
AATGACT/AGTCATT	1
AATGAGT/ACTCATT	1
AATGATC/ATCATTG	1
AATGATG/ATCATTC	1
AATGCAG/ATTCTGC	1
AATGCTC/AGCATTG	1
AATGGAC/ATTGTCC	1
AATGGAT/ATCCATT	1
AATGGCC/ATTGGCC	2
AATGGCT/AGCCATT	1
AATGGGT/ACCCATT	1
AATGGTG/ACCATTC	1
AATGTAC/ACATTGT	3
AATGTAG/ACATTCT	3
AATGTAT/ACATTAT	5
AATGTCG/ACATTCG	2
AATGTCT/ACATTAG	3
AATGTGG/ACATTCC	1
AATGTGT/ACACATT	2
AATTACC/AATTGGT	2
AATTACT/AATTAGT	1
AATTAGC/AATTGCT	1
AATTAGG/AATTCCT	2
AATTATC/AATTGAT	1
AATTATG/AATTCAT	1
AATTCAC/AATTGTG	1
AATTGAC/AATTGTC	1
ACACACC/GGTGTGT	29
ACACACT/AGTGTGT	1
ACACAGC/CTGTGTG	12
ACACAGG/CCTGTGT	4
ACACAGT/ACTGTGT	1
ACACATC/ATGTGTG	2
ACACATG/ATGTGTC	3
ACACCCC/GGGGTGT	8
ACACCCT/AGGGTGT	1
ACACCTC/AGGTGTG	1
ACACCTG/AGGTGTC	1
ACACGCC/CGTGTGG	1
ACACGGG/CCCGTGT	1
ACACGTC/ACGTGTG	1
ACACTCC/AGTGTGG	1
ACACTCT/AGAGTGT	1
ACACTGC/AGTGTGC	1
ACACTGG/AGTGTCC	1
ACAGACC/CTGTGGT	1
ACAGACT/AGTCTGT	1
ACAGAGC/CTCTGTG	5
ACAGAGG/CCTCTGT	5
ACAGATC/ATCTGTG	3
ACAGCAG/CTGCTGT	3
ACAGCAT/ATGCTGT	1
ACAGCCC/CTGTGGG	6
ACAGCGG/CCGCTGT	1
ACAGCTC/AGCTGTG	1
ACAGGAG/CCTGTCT	2
ACAGGAT/ATCCTGT	1
ACAGGCC/CCTGTGG	3
ACAGGCT/AGCCTGT	2
ACAGGGC/CCCTGTG	4
ACAGGGG/CCCCTGT	4
ACAGGTC/ACCTGTG	5
ACAGGTG/ACCTGTC	1
ACAGTAT/ACTGTAT	2
ACAGTCC/ACTGTGG	2
ACAGTCT/ACTGTAG	1
ACAGTGG/ACTGTCC	2
ACATACT/AGTATGT	1
ACATAGC/ATGTGCT	2
ACATAGG/ATGTCCT	1
ACATAGT/ACTATGT	3
ACATATC/ATATGTG	1
ACATCAT/ATGATGT	2
ACATCCC/ATGTGGG	3
ACATCCT/AGGATGT	1
ACATCTC/AGATGTG	2
ACATGAG/ATGTCTC	2
ACATGAT/ATCATGT	2
ACATGCC/ATGTGGC	4
ACATGGG/ATGTCCC	2
ACATGGT/ACCATGT	1
ACATGTC/ACATGTG	2
ACCACCC/GGGTGGT	6
ACCACTG/AGTGGTC	2
ACCAGAG/CTCTGGT	1
ACCAGAT/ATCTGGT	1
ACCAGCC/CTGGTGG	2
ACCAGGG/CCCTGGT	14
ACCAGTG/ACTGGTC	6
ACCATAG/ATGGTCT	1
ACCATCC/ATGGTGG	8
ACCATGC/ATGGTGC	1
ACCCAGC/CTGGGTG	4
ACCCAGG/CCTGGGT	6
ACCCATC/ATGGGTG	1
ACCCATG/ATGGGTC	1
ACCCCAG/CTGGGGT	4
ACCCCCC/GGGGGGT	144
ACCCCCG/CGGGGGT	6
ACCCCCT/AGGGGGT	3
ACCCCGC/CGGGGTG	2
ACCCCGG/CCGGGGT	2
ACCCCTC/AGGGGTG	6
ACCCCTG/AGGGGTC	15
ACCCGCC/CGGGTGG	1
ACCCGGG/CCCGGGT	3
ACCCTCC/AGGGTGG	11
ACCCTGG/AGGGTCC	5
ACCGAGC/CGGTGCT	1
ACCGATC/ATCGGTG	2
ACCGCCC/CGGTGGG	4
ACCGGGC/CCCGGTG	3
ACCGTCC/ACGGTGG	1
ACCTACT/AGGTAGT	2
ACCTAGT/ACTAGGT	2
ACCTATC/AGGTGAT	1
ACCTATG/AGGTCAT	3
ACCTCAG/AGGTCTG	2
ACCTCAT/AGGTATG	1
ACCTCCC/AGGTGGG	24
ACCTCCG/AGGTCGG	1
ACCTCCT/AGGAGGT	2
ACCTCGG/AGGTCCG	1
ACCTCTC/AGAGGTG	2
ACCTCTG/AGAGGTC	4
ACCTGAG/AGGTCTC	2
ACCTGAT/AGGTATC	2
ACCTGCC/AGGTGGC	3
ACCTGCG/AGGTCGC	1
ACCTGGC/AGGTGCC	1
ACCTGGG/AGGTCCC	10
ACGACGG/CCGTCGT	1
ACGAGCT/AGCTCGT	1
ACGAGGG/CCCTCGT	1
ACGCCCC/CGTGGGG	2
ACGGAGC/CCGTGCT	1
ACGGCCC/CCGTGGG	1
ACGGGCC/CCCGTGG	1
ACGGGGC/CCCCGTG	1
ACGGGGG/CCCCCGT	1
ACGTGCC/ACGTGGC	1
ACTACTG/AGTAGTC	1
ACTATAG/AGTCTAT	1
ACTATAT/AGTATAT	8
ACTATCC/AGTGGAT	1
ACTCAGC/AGTGCTG	2
ACTCAGG/AGTCCTG	1
ACTCAGT/ACTGAGT	1
ACTCATG/AGTCATG	3
ACTCCAG/AGTCTGG	1
ACTCCAT/AGTATGG	1
ACTCCCC/AGTGGGG	2
ACTCCCG/AGTCGGG	1
ACTCCTC/AGGAGTG	1
ACTCCTG/AGGAGTC	2
ACTCGCT/AGCGAGT	1
ACTCGGC/AGTGCCG	2
ACTCTCC/AGAGTGG	1
ACTCTGC/AGAGTGC	1
ACTCTGG/AGAGTCC	2
ACTGAGC/AGTGCTC	2
ACTGAGG/AGTCCTC	2
ACTGATC/AGTGATC	3
ACTGATG/AGTCATC	1
ACTGCCC/AGTGGGC	6
ACTGCTC/AGCAGTG	2
ACTGGAG/AGTCTCC	1
ACTGGCC/AGTGGCC	2
ACTGGGC/AGTGCCC	3
ACTGGGG/AGTCCCC	2
AGAGAGC/CTCTCTG	2
AGAGAGG/CCTCTCT	5
AGAGATG/ATCTCTC	1
AGAGCCC/CTCTGGG	4
AGAGCCG/CGGCTCT	1
AGAGCCT/AGGCTCT	2
AGAGCTC/AGCTCTG	2
AGAGCTG/AGCTCTC	2
AGAGGAT/ATCCTCT	1
AGAGGCC/CCTCTGG	6
AGAGGGC/CCCTCTG	19
AGAGGGG/CCCCTCT	8
AGATATC/ATATCTG	1
AGATATG/ATATCTC	3
AGATCAT/ATCTATG	1
AGATCCC/ATCTGGG	1
AGATGAT/ATCATCT	2
AGATGGG/ATCTCCC	6
AGCAGCC/CTGCTGG	3
AGCAGCG/CGCTGCT	1
AGCAGGC/CCTGCTG	5
AGCAGGG/CCCTGCT	7
AGCATAT/ATATGCT	2
AGCATCC/ATGCTGG	3
AGCATGG/ATGCTCC	1
AGCCAGG/CCTGGCT	3
AGCCATC/ATGGCTG	2
AGCCATG/ATGGCTC	4
AGCCCCC/CTGGGGG	39
AGCCCCG/CGGGGCT	4
AGCCCGG/CCGGGCT	1
AGCCCTC/AGGGCTG	4
AGCCCTG/AGGGCTC	14
AGCCGCC/CGGCTGG	1
AGCCGGG/CCCGGCT	8
AGCCTAT/AGGCTAT	1
AGCCTCC/AGGCTGG	9
AGCCTGC/AGGCTGC	2
AGCCTGG/AGGCTCC	5
AGCGCCC/CGCTGGG	3
AGCGCCG/CGCTCGG	1
AGCGCTC/AGCGCTG	1
AGCGGCC/CCGCTGG	1
AGCGGGC/CCCGCTG	5
AGCGGGG/CCCCGCT	3
AGCTATG/AGCTCAT	1
AGCTCCC/AGCTGGG	6
AGCTGCC/AGCTGGC	1
AGGAGGC/CCTCCTG	9
AGGAGGG/CCCTCCT	558
AGGATCC/ATCCTGG	1
AGGATGC/ATCCTGC	2
AGGATGG/ATCCTCC	4
AGGCCCC/CCTGGGG	13
AGGCCTC/AGGCCTG	2
AGGCGGC/CCGCCTG	1
AGGCGGG/CCCGCCT	10
AGGGATC/ATCCCTG	2
AGGGATG/ATCCCTC	2
AGGGCCC/CCCTGGG	5
AGGGCGC/CCCTGCG	1
AGGGCGG/CCCTCCG	4
AGGGGCC/CCCCTGG	9
AGGGGCG/CCCCTCG	3
AGGGGGC/CCCCCTG	27
AGGGGGG/CCCCCCT	21
ATATATC/ATATATG	4
ATATCCC/ATATGGG	2
ATATGCC/ATATGGC	1
ATCATCC/ATGATGG	14
ATCATGC/ATGATGC	1
ATCCCCC/ATGGGGG	7
ATGCCCC/ATGGGGC	3
ATGGCCC/ATGGGCC	1
CCCCCCG/CGGGGGG	65
CCCCCGG/CCGGGGG	16
CCCCGCG/CGCGGGG	13
CCCCGGG/CCCGGGG	2
CCCGCCG/CGGCGGG	17
CCCGCGG/CCGCGGG	3
CCCGGCG/CCGGGCG	2
CCGCCGG/CCGGCGG	1
AAAAAAAC/GTTTTTTT	87
AAAAAAAG/CTTTTTTT	16
AAAAAAAT/ATTTTTTT	39
AAAAAACC/GGTTTTTT	1
AAAAAAGT/ACTTTTTT	1
AAAAAATT/AATTTTTT	4
AAAAACAC/GTGTTTTT	1
AAAAACTT/AAGTTTTT	1
AAAAAGTG/ACTTTTTC	3
AAAAATTT/AAATTTTT	3
AAAACTAC/AGTTTTGT	1
AAAACTAT/AGTTTTAT	1
AAAAGAAG/CTTCTTTT	1
AAAAGAAT/ATTCTTTT	1
AAAAGATT/AATCTTTT	2
AAAAGGAG/CCTTTTCT	1
AAAAGGAT/ATCCTTTT	1
AAAAGTTT/AAACTTTT	1
AAAATAAG/ATTTTCTT	1
AAAATAAT/ATTATTTT	1
AAAATCAT/ATGATTTT	1
AAAATCCC/ATTTTGGG	1
AAAATCTT/AAGATTTT	1
AAAATTAC/AATTTTGT	1
AAAATTAT/AATTTTAT	1
AAAATTTT/AAAATTTT	3
AAACAAAT/ATTTGTTT	2
AAACAACT/AGTTGTTT	1
AAACAAGC/CTTGTTTG	1
AAACAAGG/CCTTGTTT	1
AAACACAC/GTGTGTTT	3
AAACAGTC/ACTGTTTG	1
AAACAGTG/ACTGTTTC	1
AAACATAC/ATGTTTGT	1
AAACCATC/ATGGTTTG	1
AAACCCAT/ATGGGTTT	1
AAACGTTT/AAACGTTT	1
AAACTAAG/AGTTTCTT	1
AAACTTGG/AAGTTTCC	1
AAACTTGT/AAGTTTAC	1
AAAGAACC/CTTTGGTT	1
AAAGAAGG/CCTTCTTT	1
AAAGACAT/ATGTCTTT	1
AAAGAGAG/CTCTCTTT	5
AAAGATAC/ATCTTTGT	2
AAAGATAG/ATCTTTCT	1
AAAGATGG/ATCTTTCC	1
AAAGATTT/AAATCTTT	1
AAAGCAGC/CTGCTTTG	1
AAAGCCAG/CTGGCTTT	1
AAAGGAAG/CCTTTCTT	3
AAAGGAGC/CCTTTGCT	1
AAAGGAGG/CCTCCTTT	1
AAAGGCTG/AGCCTTTC	1
AAAGGTAG/ACCTTTCT	1
AAAGGTCT/ACCTTTAG	1
AAAGGTTC/AACCTTTG	1
AAAGTGTG/ACACTTTC	2
AAAGTTAG/AACTTTCT	1
AAATAACG/ATTTCGTT	1
AAATAAGG/ATTTCCTT	2
AAATAATC/ATTATTTG	1
AAATACCC/ATTTGGGT	1
AAATAGAC/ATTTGTCT	1
AAATATAT/ATATATTT	15
AAATATGT/ACATATTT	2
AAATATTC/AATATTTG	1
AAATCACC/ATTTGGTG	1
AAATCAGT/ACTGATTT	2
AAATGATC/ATCATTTG	1
AAATGGTG/ACCATTTC	1
AAATGGTT/AACCATTT	2
AAATGTAT/ACATTTAT	1
AAATTAAG/AATTTCTT	2
AAATTACC/AATTTGGT	1
AAATTAGC/AATTTGCT	1
AAATTAGG/AATTTCCT	1
AAATTATT/AATAATTT	1
AAATTCAG/AATTTCTG	1
AAATTCCC/AATTTGGG	1
AAATTCTT/AAGAATTT	1
AAATTGGG/AATTTCCC	1
AAATTGTG/AATTTCAC	1
AAATTTAT/AAATTTAT	2
AAATTTCC/AAATTTGG	1
AACAACTG/AGTTGTTC	3
AACAAGCT/AGCTTGTT	1
AACAAGTT/AACTTGTT	2
AACAATCC/ATTGTTGG	1
AACAATGG/ATTGTTCC	1
AACACAGT/ACTGTGTT	1
AACACCAG/CTGGTGTT	1
AACAGAAT/ATTCTGTT	1
AACAGCCC/CTGTTGGG	1
AACATACC/ATGTTGGT	2
AACATAGG/ATGTTCCT	1
AACATATG/ATATGTTC	1
AACATGGT/ACCATGTT	1
AACATGTT/AACATGTT	1
AACATTAG/AATGTTCT	1
AACCAATC/ATTGGTTG	1
AACCAATG/ATTGGTTC	1
AACCAATT/AATTGGTT	1
AACCAGAT/ATCTGGTT	1
AACCAGGT/ACCTGGTT	1
AACCATAT/ATATGGTT	1
AACCATCC/ATGGTTGG	3
AACCATCT/AGATGGTT	1
AACCATTC/AATGGTTG	1
AACCCAAG/CTTGGGTT	1
AACCCAGT/ACTGGGTT	1
AACCCCCT/AGGGGGTT	2
AACCCCGC/CGGGGTTG	1
AACCCTCC/AGGGTTGG	1
AACCCTCT/AGAGGGTT	1
AACGAATG/ATTCGTTC	1
AACGACTG/AGTCGTTC	3
AACGGATG/ATCCGTTC	1
AACTAAGC/AGTTGCTT	1
AACTACCC/AGTTGGGT	1
AACTAGCT/AGCTAGTT	1
AACTAGTG/ACTAGTTC	1
AACTATAT/AGTTATAT	2
AACTCTCC/AGAGTTGG	1
AACTCTTC/AAGAGTTG	1
AACTGAGC/AGTTGCTC	10
AACTTATG/AAGTTCAT	1
AACTTCAC/AAGTTGTG	1
AACTTCAG/AAGTTCTG	1
AACTTCCC/AAGTTGGG	1
AACTTGAC/AAGTTGTC	1
AAGAAGAC/CTTCTTGT	1
AAGAAGGG/CCCTTCTT	1
AAGACATG/ATGTCTTC	1
AAGACTGG/AGTCTTCC	1
AAGAGAGG/CCTCTCTT	2
AAGAGATC/ATCTCTTG	1
AAGAGCTG/AGCTCTTC	1
AAGATAGT/ACTATCTT	1
AAGCAATT/AATTGCTT	1
AAGCACTC/AGTGCTTG	1
AAGCAGTG/ACTGCTTC	1
AAGCATAT/ATATGCTT	1
AAGCCAGC/CTGGCTTG	1
AAGCCCAG/CTGGGCTT	1
AAGCGACT/AGTCGCTT	1
AAGCGATG/ATCGCTTC	1
AAGCTATT/AATAGCTT	1
AAGGAGCT/AGCTCCTT	1
AAGGAGGG/CCCTCCTT	1
AAGGATAC/ATCCTTGT	1
AAGGCAGG/CCTGCCTT	2
AAGGCAGT/ACTGCCTT	1
AAGGCCTC/AGGCCTTG	1
AAGGCTGG/AGCCTTCC	1
AAGGCTGT/ACAGCCTT	1
AAGGGAGG/CCCTTCCT	5
AAGGGCAT/ATGCCCTT	1
AAGGGCCC/CCCTTGGG	1
AAGGGGGC/CCCCCTTG	1
AAGGGGTG/ACCCCTTC	1
AAGGTAGG/ACCTTCCT	1
AAGGTGAG/ACCTTCTC	1
AAGGTGAT/ACCTTATC	2
AAGGTGCC/ACCTTGGC	1
AAGGTGGG/ACCTTCCC	1
AAGTAGAT/ACTTATCT	2
AAGTCATG/ACTTCATG	1
AAGTGATG/ACTTCATC	1
AAGTGCTG/ACTTCAGC	1
AAGTGGAG/ACTTCTCC	1
AATAATAC/ATTATTGT	1
AATAATGG/ATTATTCC	1
AATACCAG/ATTCTGGT	1
AATACTGG/AGTATTCC	1
AATAGAGT/ACTCTATT	1
AATAGCAG/ATTCTGCT	1
AATAGTAT/ACTATTAT	1
AATATAGC/ATATTGCT	1
AATATGCC/ATATTGGC	1
AATCAATG/ATTCATTG	1
AATCACTG/AGTGATTC	1
AATCAGAG/ATTCTCTG	1
AATCATAC/ATGATTGT	1
AATCATAG/ATGATTCT	1
AATCCAGG/ATTCCTGG	1
AATCCATG/ATGGATTC	1
AATCTAGT/ACTAGATT	1
AATCTATG/AGATTCAT	1
AATCTCTG/AGAGATTC	1
AATGAATT/AATTCATT	1
AATGACGC/ATTGCGTC	1
AATGACTC/AGTCATTG	1
AATGACTG/AGTCATTC	3
AATGAGTG/ACTCATTC	2
AATGATAT/ATATCATT	1
AATGATCT/AGATCATT	1
AATGGATC/ATCCATTG	1
AATGGATG/ATCCATTC	1
AATGGGGG/ATTCCCCC	1
AATGTAGG/ACATTCCT	1
AATGTATC/ACATTGAT	1
AATGTCAT/ACATTATG	1
AATGTCCC/ACATTGGG	1
AATTACAC/AATTGTGT	1
AATTATAT/AATTATAT	2
AATTCATC/AATTGATG	1
AATTCCAC/AATTGTGG	1
ACACACAG/CTGTGTGT	54
ACACACAT/ATGTGTGT	26
ACACACCC/GGGTGTGT	16
ACACACCT/AGGTGTGT	1
ACACACGC/CGTGTGTG	20
ACACACTC/AGTGTGTG	9
ACACACTG/AGTGTGTC	1
ACACAGAG/CTCTGTGT	3
ACACAGTC/ACTGTGTG	1
ACACATAT/ATATGTGT	5
ACACATGC/ATGTGTGC	3
ACACATGG/ATGTGTCC	1
ACACATGT/ACATGTGT	2
ACACCAGG/CCTGGTGT	1
ACACCCAG/CTGGGTGT	1
ACACCCCC/GGGGGTGT	1
ACACCCCT/AGGGGTGT	1
ACACCCTC/AGGGTGTG	1
ACACCGCC/CGGTGTGG	1
ACACCTCC/AGGTGTGG	2
ACACCTGT/ACAGGTGT	1
ACACGTGT/ACACGTGT	1
ACACTAGT/ACTAGTGT	1
ACACTCAT/AGTGTATG	1
ACACTCCC/AGTGTGGG	2
ACACTGGC/AGTGTGCC	1
ACACTGGT/ACCAGTGT	1
ACAGACAT/ATGTCTGT	1
ACAGACCC/CTGTGGGT	1
ACAGAGAG/CTCTCTGT	22
ACAGAGGC/CCTCTGTG	1
ACAGAGGG/CCCTCTGT	2
ACAGAGTG/ACTCTGTC	2
ACAGATAG/ATCTGTCT	1
ACAGATGG/ATCTGTCC	1
ACAGCACC/CTGTGGTG	1
ACAGCCAG/CTGGCTGT	1
ACAGCCCC/CTGTGGGG	3
ACAGGCTC/AGCCTGTG	1
ACAGGGAG/CCCTGTCT	2
ACAGGGCC/CCCTGTGG	1
ACAGGGGG/CCCCCTGT	1
ACAGGTAT/ACCTGTAT	2
ACAGTCAG/ACTGTCTG	1
ACAGTCTC/ACTGTGAG	1
ACAGTGCT/ACTGTAGC	1
ACATAGAG/ATGTCTCT	1
ACATAGTG/ACTATGTC	1
ACATATAG/ATATGTCT	2
ACATATAT/ATATATGT	40
ACATATGT/ACATATGT	1
ACATCACC/ATGTGGTG	5
ACATCATC/ATGATGTG	1
ACATCATG/ATGATGTC	2
ACATCTAT/AGATGTAT	3
ACATGAGT/ACTCATGT	1
ACATGCAT/ATGCATGT	1
ACATGGCC/ATGTGGCC	1
ACATGGGC/ATGTGCCC	1
ACATGGGG/ATGTCCCC	1
ACATGTAG/ACATGTCT	1
ACCACCCC/GGGGTGGT	1
ACCACCTG/AGGTGGTC	1
ACCACTGG/AGTGGTCC	3
ACCAGGCC/CCTGGTGG	1
ACCATCCC/ATGGTGGG	2
ACCATCTG/AGATGGTC	1
ACCATGAG/ATGGTCTC	1
ACCCACCT/AGGTGGGT	1
ACCCACGC/CGTGGGTG	1
ACCCACTC/AGTGGGTG	2
ACCCAGAG/CTCTGGGT	1
ACCCAGGG/CCCTGGGT	3
ACCCATAG/ATGGGTCT	1
ACCCATCC/ATGGGTGG	23
ACCCATGG/ATGGGTCC	1
ACCCCATG/ATGGGGTC	1
ACCCCCCC/GGGGGGGT	26
ACCCCCCT/AGGGGGGT	1
ACCCCCTC/AGGGGGTG	1
ACCCCGCC/CGGGGTGG	1
ACCCCGGG/CCCGGGGT	1
ACCCCGTC/ACGGGGTG	1
ACCCCTCC/AGGGGTGG	4
ACCCGGCC/CCGGGTGG	1
ACCCGGGC/CCCGGGTG	1
ACCCTCAG/AGGGTCTG	1
ACCCTCCC/AGGGTGGG	1
ACCCTCCT/AGGAGGGT	1
ACCCTGCC/AGGGTGGC	1
ACCCTGGG/AGGGTCCC	1
ACCGCCCC/CGGTGGGG	3
ACCGCCTC/AGGCGGTG	1
ACCTATGC/AGGTGCAT	1
ACCTATGG/AGGTCCAT	1
ACCTCATC/AGGTGATG	1
ACCTCCCC/AGGTGGGG	4
ACCTCCTC/AGGAGGTG	1
ACCTCTCG/AGAGGTCG	1
ACCTCTGG/AGAGGTCC	1
ACCTGAGG/AGGTCCTC	1
ACCTGCCC/AGGTGGGC	3
ACCTGCTG/AGCAGGTC	1
ACCTGGGC/AGGTGCCC	2
ACGATGGG/ATCGTCCC	1
ACGCACTC/AGTGCGTG	2
ACGCAGAG/CGTCTCTG	1
ACGCATGC/ATGCGTGC	3
ACGCCCCC/CGTGGGGG	13
ACGCGGGC/CCCGCGTG	1
ACGCGTGC/ACGCGTGC	1
ACGGATGG/ATCCGTCC	1
ACGGCAGG/CCGTCCTG	1
ACGGGCGG/CCCGTCCG	3
ACGGGCTG/AGCCCGTC	1
ACGGGGAG/CCCCGTCT	1
ACGTCCCC/ACGTGGGG	1
ACTAGTAG/ACTAGTCT	1
ACTCACTG/AGTCAGTG	1
ACTCAGTC/ACTGAGTG	6
ACTCATGG/AGTCCATG	1
ACTCCAGT/ACTGGAGT	3
ACTCCCAT/AGTATGGG	1
ACTCCCCC/AGTGGGGG	2
ACTCGCGG/AGTCCGCG	1
ACTCGCTC/AGCGAGTG	1
ACTCTCCC/AGAGTGGG	1
ACTCTCTC/AGAGAGTG	4
ACTCTGCC/AGAGTGGC	1
ACTCTGGG/AGAGTCCC	1
ACTGAGCC/AGTGGCTC	2
ACTGAGCG/AGTCGCTC	13
ACTGAGGG/AGTCCCTC	1
ACTGCCCC/AGTGGGGC	1
ACTGCTCT/AGAGCAGT	1
ACTGGAGC/AGTGCTCC	1
ACTGGGAG/AGTCTCCC	1
ACTGGGGC/AGTGCCCC	1
AGAGAGCG/CGCTCTCT	4
AGAGAGGC/CCTCTCTG	1
AGAGAGGG/CCCTCTCT	19
AGAGATGC/ATCTCTGC	1
AGAGCCAT/ATGGCTCT	1
AGAGCCCC/CTCTGGGG	3
AGAGCCCG/CGGGCTCT	1
AGAGCCCT/AGGGCTCT	1
AGAGCGGG/CCCGCTCT	1
AGAGCTCC/AGCTCTGG	2
AGAGGAGG/CCTCCTCT	1
AGAGGATG/ATCCTCTC	1
AGAGGGGC/CCCCTCTG	2
AGATATAT/ATATATCT	25
AGATATGC/ATATCTGC	1
AGATATGG/ATATCTCC	1
AGATCATC/ATCTGATG	1
AGATGAGG/ATCTCCTC	2
AGATGGAT/ATCCATCT	4
AGATGGCC/ATCTGGCC	1
AGATGGGC/ATCTGCCC	1
AGATGGGG/ATCTCCCC	1
AGCAGCCC/CTGCTGGG	1
AGCCAGGG/CCCTGGCT	3
AGCCATCC/ATGGCTGG	3
AGCCCCCC/CTGGGGGG	3
AGCCCCCG/CGGGGGCT	1
AGCCCCGC/CGGGGCTG	1
AGCCCCGG/CCGGGGCT	1
AGCCCCTC/AGGGGCTG	2
AGCCCCTG/AGGGGCTC	1
AGCCCGCC/CGGGCTGG	1
AGCCCGCG/CGCGGGCT	1
AGCCCGGG/CCCGGGCT	2
AGCCCTCC/AGGGCTGG	3
AGCCCTGC/AGGGCTGC	1
AGCCGGCC/CCGGCTGG	1
AGCCGGGC/CCCGGCTG	2
AGCCGGGG/CCCCGGCT	2
AGCCTAGG/AGGCTCCT	1
AGCCTATG/AGGCTCAT	1
AGCCTCCC/AGGCTGGG	1
AGCCTGGG/AGGCTCCC	1
AGCGGGGG/CCCCCGCT	1
AGGAGGGC/CCCTCCTG	2
AGGAGGGG/CCCCTCCT	2
AGGATGGG/ATCCTCCC	1
AGGCAGGG/CCCTGCCT	5
AGGCATCG/ATGCCTCG	1
AGGCATGC/ATGCCTGC	1
AGGCCCCC/CCTGGGGG	3
AGGCCCCG/CCTCGGGG	1
AGGCCCGC/CCTGCGGG	1
AGGCCCGG/CCGGGCCT	1
AGGCGGCG/CCGCCTCG	1
AGGCGGGC/CCCGCCTG	3
AGGGATCC/ATCCCTGG	1
AGGGATGG/ATCCCTCC	1
AGGGCATG/ATGCCCTC	1
AGGGCCCC/CCCTGGGG	4
AGGGCGCG/CCCTCGCG	1
AGGGCGGC/CCCTGCCG	1
AGGGGCCC/CCCCTGGG	1
AGGGGCGG/CCCCTCCG	4
AGGGGGCC/CCCCCTGG	5
AGGGGGCG/CCCCCTCG	3
AGGGGGGC/CCCCCCTG	1
AGGGGGGG/CCCCCCCT	2
ATATATCC/ATATATGG	1
ATATCATC/ATATGATG	1
ATCATGGC/ATGATGCC	1
ATCCATGC/ATGCATGG	1
ATGGCCCC/ATGGGGCC	1
CCCCCCCG/CGGGGGGG	10
CCCCCGCG/CGCGGGGG	3
CCCCCGGG/CCCGGGGG	1
CCCCGCCG/CGGCGGGG	5
CCCCGCGG/CCGCGGGG	1
CCCGCCGG/CCGGCGGG	1
CCCGCGCG/CGCGCGGG	1
CCCGGCCG/CCGGGCGG	1
CCCGGCGG/CCGCCGGG	2
CCGCCGCG/CGCGGCGG	2

## Sheet: Sheep
Motif	Number
A/T	289074
C/G	19265
AC/GT	153659
AG/CT	32799
AT/AT	74892
CG/CG	938
AAC/GTT	10918
AAG/CTT	2273
AAT/ATT	7378
ACC/GGT	4281
ACG/CGT	30
ACT/AGT	961
AGC/CTG	65825
AGG/CCT	2190
ATC/ATG	1011
CCG/CGG	1508
AAAC/GTTT	3955
AAAG/CTTT	1598
AAAT/ATTT	4343
AACC/GGTT	118
AACT/AGTT	91
AAGC/CTTG	37
AAGG/CCTT	283
AAGT/ACTT	120
AATC/ATTG	76
AATG/ATTC	740
AATT/AATT	194
ACAG/CTGT	451
ACAT/ATGT	768
ACCC/GGGT	92
ACCG/CGGT	1
ACCT/AGGT	63
ACGC/CGTG	204
ACGG/CCGT	13
ACTC/AGTG	540
ACTG/AGTC	216
AGAT/ATCT	810
AGCC/CTGG	81
AGCG/CGCT	13
AGCT/AGCT	10
AGGC/CCTG	85
AGGG/CCCT	321
ATCC/ATGG	1102
ATCG/ATCG	1
ATGC/ATGC	108
CCCG/CGGG	26
CCGG/CCGG	1
AAAAC/GTTTT	3923
AAAAG/CTTTT	433
AAAAT/ATTTT	1850
AAACC/GGTTT	84
AAACG/CGTTT	1
AAACT/AGTTT	34
AAAGC/CTTTG	22
AAAGG/CCTTT	90
AAAGT/ACTTT	85
AAATC/ATTTG	20
AAATG/ATTTC	42
AAATT/AATTT	135
AACAC/GTGTT	15
AACAG/CTGTT	22
AACAT/ATGTT	15
AACCC/GGGTT	6
AACCG/CGGTT	1
AACCT/AGGTT	5
AACGG/CCGTT	1
AACGT/ACGTT	1
AACTC/AGTTG	5
AACTG/AGTTC	61733
AACTT/AAGTT	10
AAGAC/CTTGT	4
AAGAG/CTCTT	39
AAGAT/ATCTT	3
AAGCC/CTTGG	5
AAGCT/AGCTT	38
AAGGC/CCTTG	4
AAGGG/CCCTT	65
AAGGT/ACCTT	42
AAGTC/ACTTG	15
AAGTG/ACTTC	2222
AATAC/ATTGT	22
AATAG/ATTCT	24
AATAT/ATATT	102
AATCC/ATTGG	5
AATCT/AGATT	15
AATGC/ATTGC	4
AATGG/ATTCC	25
AATGT/ACATT	12
AATTC/AATTG	40
ACACC/GGTGT	80
ACACT/AGTGT	6
ACAGC/CTGTG	188
ACAGG/CCTGT	12
ACAGT/ACTGT	9
ACATC/ATGTG	9
ACATG/ATGTC	13
ACCAG/CTGGT	3
ACCAT/ATGGT	12
ACCCC/GGGGT	308
ACCCG/CGGGT	1
ACCCT/AGGGT	5
ACCGC/CGGTG	2
ACCGG/CCGGT	2
ACCTC/AGGTG	83
ACCTG/AGGTC	17
ACGCC/CGTGG	4
ACGCG/CGCGT	2
ACGGG/CCCGT	4
ACGTC/ACGTG	1
ACTAG/AGTCT	9
ACTAT/AGTAT	37
ACTCC/AGTGG	6
ACTCT/AGAGT	2
ACTGC/AGTGC	6
ACTGG/AGTCC	22
AGAGC/CTCTG	18
AGAGG/CCTCT	63
AGATC/ATCTG	53
AGATG/ATCTC	23
AGCAT/ATGCT	72
AGCCC/CTGGG	100
AGCCG/CGGCT	6
AGCCT/AGGCT	2
AGCGC/CGCTG	1
AGCTC/AGCTG	54
AGGAT/ATCCT	6
AGGCC/CCTGG	27
AGGCG/CCTCG	3
AGGGC/CCCTG	71
AGGGG/CCCCT	123
ATATC/ATATG	30
ATCCC/ATGGG	39
ATGCC/ATGGC	5
CCCCG/CGGGG	103
CCCGG/CCGGG	29
CCGCG/CGCGG	12
AAAAAC/GTTTTT	359
AAAAAG/CTTTTT	22
AAAAAT/ATTTTT	101
AAAACC/GGTTTT	7
AAAACT/AGTTTT	1
AAAAGC/CTTTTG	1
AAAAGG/CCTTTT	2
AAAATC/ATTTTG	1
AAAATG/ATTTTC	2
AAAATT/AATTTT	4
AAACAC/GTGTTT	2
AAACCC/GGGTTT	1
AAACTG/AGTTTC	1
AAAGAC/CTTTGT	2
AAAGAG/CTCTTT	4
AAAGAT/ATCTTT	4
AAAGCT/AGCTTT	1
AAAGGG/CCCTTT	1
AAAGTC/ACTTTG	5
AAAGTG/ACTTTC	201
AAATAC/ATTTGT	3
AAATAG/ATTTCT	1
AAATAT/ATATTT	43
AAATCC/ATTTGG	2
AAATGG/ATTTCC	3
AAATTC/AATTTG	1
AAATTG/AATTTC	1
AACAAG/CTTGTT	1
AACAAT/ATTGTT	1
AACACC/GGTGTT	2
AACACT/AGTGTT	1
AACAGC/CTGTTG	3
AACAGT/ACTGTT	1
AACATG/ATGTTC	1
AACCAG/CTGGTT	1
AACCAT/ATGGTT	1
AACCCC/GGGGTT	4
AACCCG/CGGGTT	2
AACCCT/AGGGTT	226
AACCTG/AGGTTC	1
AACCTT/AAGGTT	1
AACGAC/CGTTGT	1
AACGTG/ACGTTC	4
AACTAC/AGTTGT	1
AACTAT/AGTTAT	7
AACTGG/AGTTCC	4
AACTGT/ACAGTT	1
AACTTC/AAGTTG	1
AACTTG/AAGTTC	3
AAGAAT/ATTCTT	3
AAGACC/CTTGGT	1
AAGACG/CGTCTT	1
AAGACT/AGTCTT	1
AAGAGC/CTCTTG	1
AAGAGG/CCTCTT	1
AAGCAC/CTTGTG	1
AAGCAG/CTGCTT	5
AAGCCT/AGGCTT	1
AAGCGG/CCGCTT	1
AAGCTG/AGCTTC	36
AAGGAG/CCTTCT	8
AAGGAT/ATCCTT	4
AAGGCC/CCTTGG	5
AAGGGG/CCCCTT	5
AAGGGT/ACCCTT	1
AAGGTC/ACCTTG	1
AAGGTG/ACCTTC	30
AAGTCC/ACTTGG	2
AAGTCG/ACTTCG	1
AATACC/ATTGGT	2
AATACT/AGTATT	7
AATAGC/ATTGCT	2
AATAGT/ACTATT	5
AATATC/ATATTG	1
AATATG/ATATTC	4
AATATT/AATATT	3
AATCAC/ATTGTG	1
AATCAG/ATTCTG	3
AATCAT/ATGATT	2
AATCCC/ATTGGG	1
AATGAG/ATTCTC	1
AATGCT/AGCATT	1
AATGGT/ACCATT	1
AATGTC/ACATTG	5
AATGTG/ACATTC	1
AATTAG/AATTCT	2
AATTAT/AATTAT	3
ACACAG/CTGTGT	68
ACACAT/ATGTGT	21
ACACCC/GGGTGT	45
ACACCG/CGGTGT	1
ACACGC/CGTGTG	36
ACACGT/ACGTGT	1
ACACTC/AGTGTG	19
ACAGAG/CTCTGT	27
ACAGAT/ATCTGT	1
ACAGCC/CTGTGG	2
ACAGGC/CCTGTG	1
ACAGGG/CCCTGT	1
ACAGGT/ACCTGT	2
ACATAG/ATGTCT	1
ACATAT/ATATGT	160
ACATCC/ATGTGG	1
ACATCT/AGATGT	1
ACATGT/ACATGT	2
ACCACT/AGTGGT	1
ACCAGC/CTGGTG	2
ACCAGG/CCTGGT	2
ACCATC/ATGGTG	22
ACCCAG/CTGGGT	1
ACCCCC/GGGGGT	95
ACCCTC/AGGGTG	8
ACCCTG/AGGGTC	20
ACCGAG/CGGTCT	1
ACCGCC/CGGTGG	3
ACCGGG/CCCGGT	5
ACCGTC/ACGGTG	1
ACCTAG/AGGTCT	1
ACCTAT/AGGTAT	1
ACCTCC/AGGTGG	4
ACCTGG/AGGTCC	3
ACGAGG/CCTCGT	1
ACGATG/ATCGTC	1
ACGCAT/ATGCGT	1
ACGCCC/CGTGGG	2
ACGCGC/CGCGTG	1
ACGGCC/CCGTGG	3
ACTATC/AGTGAT	4
ACTCAG/AGTCTG	4
ACTCAT/AGTATG	1
ACTCCC/AGTGGG	2
ACTCCG/AGTCGG	2
ACTCTG/AGAGTC	4
ACTGAT/AGTATC	3
ACTGCT/AGCAGT	39
ACTGGG/AGTCCC	1
AGAGAT/ATCTCT	4
AGAGCC/CTCTGG	4
AGAGCG/CGCTCT	6
AGAGGC/CCTCTG	4
AGAGGG/CCCTCT	128
AGATAT/ATATCT	121
AGATGC/ATCTGC	2
AGCAGG/CCTGCT	2
AGCATC/ATGCTG	7
AGCCCC/CTGGGG	21
AGCCCG/CGGGCT	2
AGCCGC/CGGCTG	2
AGCCGG/CCGGCT	5
AGCCTC/AGGCTG	2
AGCCTG/AGGCTC	2
AGCGCC/CGCTGG	1
AGCGGC/CCGCTG	5
AGCGGG/CCCGCT	2
AGCTCC/AGCTGG	7
AGCTGC/AGCTGC	2
AGGCCC/CCTGGG	8
AGGCCG/CCTCGG	1
AGGCGC/CCTGCG	2
AGGCGG/CCGCCT	3
AGGGAT/ATCCCT	1
AGGGCC/CCCTGG	6
AGGGCG/CCCTCG	1
AGGGGC/CCCCTG	6
AGGGGG/CCCCCT	3
ATATCC/ATATGG	3
ATCCCC/ATGGGG	3
ATCCGC/ATGCGG	4
ATGCCC/ATGGGC	1
CCCCCG/CGGGGG	12
CCCCGG/CCGGGG	6
CCCGCG/CGCGGG	4
AAAAAAC/GTTTTTT	814
AAAAAAG/CTTTTTT	106
AAAAAAT/ATTTTTT	355
AAAAACC/GGTTTTT	8
AAAAACT/AGTTTTT	7
AAAAAGC/CTTTTTG	1
AAAAAGG/CCTTTTT	3
AAAAAGT/ACTTTTT	1
AAAAATC/ATTTTTG	1
AAAAATG/ATTTTTC	3
AAAAATT/AATTTTT	41
AAAACAC/GTGTTTT	3
AAAACAG/CTGTTTT	3
AAAACAT/ATGTTTT	3
AAAACCC/GGGTTTT	2
AAAACTC/AGTTTTG	1
AAAACTG/AGTTTTC	3
AAAACTT/AAGTTTT	3
AAAAGAG/CTCTTTT	4
AAAAGAT/ATCTTTT	2
AAAAGCC/CTTTTGG	2
AAAAGCT/AGCTTTT	1
AAAAGGG/CCCTTTT	4
AAAAGGT/ACCTTTT	2
AAAAGTC/ACTTTTG	2
AAAAGTG/ACTTTTC	467
AAAATAC/ATTTTGT	3
AAAATAG/ATTTTCT	4
AAAATAT/ATATTTT	11
AAAATCC/ATTTTGG	1
AAAATCT/AGATTTT	3
AAAATGC/ATTTTGC	3
AAAATGG/ATTTTCC	2
AAAATGT/ACATTTT	3
AAAATTC/AATTTTG	1
AAAATTT/AAATTTT	13
AAACACT/AGTGTTT	2
AAACAGC/CTGTTTG	1
AAACAGG/CCTGTTT	1
AAACAGT/ACTGTTT	1
AAACATC/ATGTTTG	2
AAACATG/ATGTTTC	2
AAACATT/AATGTTT	4
AAACCAC/GGTTTGT	2
AAACCAG/CTGGTTT	1
AAACCAT/ATGGTTT	2
AAACCCC/GGGGTTT	3
AAACCCT/AGGGTTT	2
AAACCTG/AGGTTTC	1
AAACGGT/ACCGTTT	1
AAACTAT/AGTTTAT	2
AAACTCC/AGTTTGG	1
AAACTGC/AGTTTGC	3
AAACTGG/AGTTTCC	1
AAACTTC/AAGTTTG	1
AAACTTG/AAGTTTC	1
AAACTTT/AAAGTTT	3
AAAGAAC/CTTTGTT	1
AAAGAAG/CTTCTTT	7
AAAGAAT/ATTCTTT	6
AAAGAGC/CTCTTTG	1
AAAGAGG/CCTCTTT	10
AAAGAGT/ACTCTTT	1
AAAGATG/ATCTTTC	2
AAAGATT/AATCTTT	1
AAAGCAT/ATGCTTT	1
AAAGCCC/CTTTGGG	2
AAAGCTG/AGCTTTC	1
AAAGCTT/AAGCTTT	2
AAAGGAG/CCTTTCT	4
AAAGGCC/CCTTTGG	1
AAAGGGC/CCCTTTG	1
AAAGGGG/CCCCTTT	3
AAAGGTC/ACCTTTG	1
AAAGGTG/ACCTTTC	4
AAAGGTT/AACCTTT	1
AAAGTAC/ACTTTGT	1
AAAGTAG/ACTTTCT	1
AAAGTAT/ACTTTAT	1
AAAGTCT/ACTTTAG	1
AAAGTGG/ACTTTCC	14
AAAGTGT/ACACTTT	2
AAAGTTG/AACTTTC	3
AAATAAT/ATTATTT	15
AAATACT/AGTATTT	5
AAATAGC/ATTTGCT	3
AAATAGG/ATTTCCT	1
AAATAGT/ACTATTT	1
AAATATC/ATATTTG	2
AAATATT/AATATTT	19
AAATCAC/ATTTGTG	1
AAATCAG/ATTTCTG	2
AAATCAT/ATGATTT	1
AAATCCT/AGGATTT	1
AAATCTG/AGATTTC	1
AAATCTT/AAGATTT	3
AAATGAC/ATTTGTC	2
AAATGAG/ATTTCTC	3
AAATGCC/ATTTGGC	1
AAATGCT/AGCATTT	1
AAATGGC/ATTTGCC	1
AAATGGG/ATTTCCC	4
AAATGGT/ACCATTT	3
AAATGTC/ACATTTG	1
AAATGTT/AACATTT	6
AAATTAG/AATTTCT	2
AAATTAT/AATTTAT	11
AAATTCC/AATTTGG	1
AAATTCG/AATTTCG	1
AAATTGG/AATTTCC	2
AAATTTC/AAATTTG	3
AACAAGT/ACTTGTT	1
AACAATG/ATTGTTC	2
AACAATT/AATTGTT	2
AACACAC/GTGTGTT	30
AACACAG/CTGTGTT	1
AACACAT/ATGTGTT	1
AACACTG/AGTGTTC	1
AACACTT/AAGTGTT	1
AACAGAG/CTCTGTT	1
AACAGTG/ACTGTTC	2
AACAGTT/AACTGTT	1
AACATAC/ATGTTGT	2
AACATAT/ATATGTT	3
AACATGG/ATGTTCC	5
AACATGT/ACATGTT	2
AACATTG/AATGTTC	1
AACCAAT/ATTGGTT	2
AACCACC/GGTGGTT	1
AACCAGC/CTGGTTG	1
AACCAGG/CCTGGTT	1
AACCATC/ATGGTTG	1
AACCATG/ATGGTTC	1
AACCATT/AATGGTT	1
AACCCAC/GGGTTGT	2
AACCCCC/GGGGGTT	8
AACCCCT/AGGGGTT	7
AACCCTC/AGGGTTG	1
AACCCTT/AAGGGTT	2
AACCGGG/CCCGGTT	1
AACCGTG/ACGGTTC	1
AACCTAC/AGGTTGT	1
AACCTAG/AGGTTCT	1
AACCTAT/AGGTTAT	3
AACCTGG/AGGTTCC	1
AACCTTC/AAGGTTG	1
AACCTTG/AAGGTTC	1
AACTAAG/AGTTCTT	2
AACTAGG/AGTTCCT	1
AACTATC/AGTTGAT	1
AACTATG/AGTTCAT	4
AACTATT/AATAGTT	1
AACTCAG/AGTTCTG	1
AACTCAT/AGTTATG	1
AACTCCC/AGTTGGG	1
AACTCCT/AGGAGTT	1
AACTCTC/AGAGTTG	1
AACTCTG/AGAGTTC	1
AACTGAG/AGTTCTC	1
AACTGAT/AGTTATC	1
AACTGCT/AGCAGTT	1
AACTGGG/AGTTCCC	1
AACTGTG/ACAGTTC	4
AACTTAG/AAGTTCT	1
AACTTAT/AAGTTAT	1
AACTTCT/AAGTTAG	1
AACTTGT/AAGTTAC	1
AAGAAGG/CCTTCTT	2
AAGAATC/ATTCTTG	4
AAGAATG/ATTCTTC	2
AAGAATT/AATTCTT	1
AAGACAC/CTTGTGT	1
AAGACAG/CTGTCTT	1
AAGACAT/ATGTCTT	1
AAGACGT/ACGTCTT	1
AAGACTT/AAGTCTT	2
AAGAGAG/CTCTCTT	2
AAGAGAT/ATCTCTT	1
AAGAGCC/CTCTTGG	2
AAGAGGC/CCTCTTG	1
AAGAGGG/CCCTCTT	4
AAGAGTC/ACTCTTG	5
AAGAGTG/ACTCTTC	1
AAGATAT/ATATCTT	3
AAGATCC/ATCTTGG	1
AAGATCT/AGATCTT	1
AAGATGG/ATCTTCC	1
AAGATGT/ACATCTT	1
AAGCAGC/CTGCTTG	2
AAGCAGG/CCTGCTT	2
AAGCATC/ATGCTTG	1
AAGCATG/ATGCTTC	2
AAGCATT/AATGCTT	1
AAGCCAG/CTGGCTT	5
AAGCCCC/CTTGGGG	1
AAGCCCT/AGGGCTT	2
AAGCCGG/CCGGCTT	1
AAGCTGG/AGCTTCC	3
AAGCTTC/AAGCTTG	1
AAGGAAT/ATTCCTT	1
AAGGACC/CCTTGGT	1
AAGGACT/AGTCCTT	1
AAGGAGC/CCTTGCT	1
AAGGAGG/CCTCCTT	5
AAGGATG/ATCCTTC	2
AAGGCCC/CCTTGGG	1
AAGGCTC/AGCCTTG	1
AAGGCTG/AGCCTTC	2
AAGGGAG/CCCTTCT	6
AAGGGAT/ATCCCTT	3
AAGGGCC/CCCTTGG	1
AAGGGCT/AGCCCTT	1
AAGGGGC/CCCCTTG	5
AAGGGGG/CCCCCTT	1
AAGGGTC/ACCCTTG	2
AAGGGTG/ACCCTTC	2
AAGGTAC/ACCTTGT	1
AAGGTGG/ACCTTCC	2
AAGTACC/ACTTGGT	1
AAGTACT/ACTTAGT	3
AAGTAGT/ACTACTT	1
AAGTATC/ACTTGAT	1
AAGTATG/ACTTCAT	2
AAGTATT/AATACTT	3
AAGTCAG/ACTTCTG	1
AAGTCAT/ACTTATG	1
AAGTCCC/ACTTGGG	2
AAGTCCT/ACTTAGG	1
AAGTCTG/ACTTCAG	2
AAGTGAC/ACTTGTC	1
AAGTGAG/ACTTCTC	1
AAGTGAT/ACTTATC	2
AAGTGCC/ACTTGGC	1
AAGTGCT/ACTTAGC	2
AAGTGGG/ACTTCCC	2
AAGTGTG/ACACTTC	2
AATAATC/ATTATTG	1
AATAATG/ATTATTC	2
AATAATT/AATTATT	3
AATACAG/ATTCTGT	3
AATACAT/ATGTATT	3
AATACCC/ATTGGGT	1
AATACCT/AGGTATT	1
AATACTC/AGTATTG	1
AATAGAG/ATTCTCT	2
AATAGAT/ATCTATT	3
AATAGCC/ATTGGCT	2
AATAGGG/ATTCCCT	1
AATAGTG/ACTATTC	4
AATATAC/ATATTGT	5
AATATAG/ATATTCT	1
AATATAT/ATATATT	87
AATATCC/ATATTGG	1
AATATCT/AGATATT	5
AATATGG/ATATTCC	2
AATATGT/ACATATT	4
AATATTC/AATATTG	2
AATCACT/AGTGATT	1
AATCATT/AATGATT	5
AATCCAC/ATTGTGG	1
AATCCAG/ATTCTGG	1
AATCCAT/ATGGATT	1
AATCCTG/AGGATTC	2
AATGACC/ATTGGTC	1
AATGACT/AGTCATT	2
AATGAGG/ATTCCTC	2
AATGATG/ATCATTC	1
AATGCAG/ATTCTGC	2
AATGCTG/AGCATTC	1
AATGGAC/ATTGTCC	2
AATGGAG/ATTCTCC	1
AATGGAT/ATCCATT	1
AATGGCT/AGCCATT	1
AATGGGC/ATTGCCC	1
AATGGTG/ACCATTC	1
AATGTAT/ACATTAT	6
AATGTGC/ACATTGC	3
AATGTGG/ACATTCC	1
AATGTGT/ACACATT	1
AATTACC/AATTGGT	2
AATTACT/AATTAGT	1
AATTAGC/AATTGCT	3
AATTAGG/AATTCCT	2
AATTATC/AATTGAT	2
AATTCAG/AATTCTG	3
ACACACC/GGTGTGT	65
ACACACT/AGTGTGT	2
ACACAGC/CTGTGTG	12
ACACAGG/CCTGTGT	2
ACACATC/ATGTGTG	5
ACACCAT/ATGGTGT	2
ACACCCC/GGGGTGT	5
ACACCTC/AGGTGTG	3
ACACGCC/CGTGTGG	1
ACACGGC/CCGTGTG	2
ACACGGG/CCCGTGT	1
ACACTAG/AGTGTCT	1
ACACTAT/AGTGTAT	4
ACACTCC/AGTGTGG	1
ACACTGC/AGTGTGC	1
ACACTGG/AGTGTCC	1
ACACTGT/ACAGTGT	1
ACAGACC/CTGTGGT	2
ACAGACT/AGTCTGT	1
ACAGAGC/CTCTGTG	5
ACAGAGG/CCTCTGT	4
ACAGATC/ATCTGTG	3
ACAGCAG/CTGCTGT	1
ACAGCAT/ATGCTGT	1
ACAGCCC/CTGTGGG	7
ACAGCTC/AGCTGTG	2
ACAGCTG/AGCTGTC	2
ACAGGAG/CCTGTCT	4
ACAGGAT/ATCCTGT	6
ACAGGCT/AGCCTGT	5
ACAGGGC/CCCTGTG	6
ACAGGGG/CCCCTGT	3
ACAGGTC/ACCTGTG	2
ACAGGTG/ACCTGTC	1
ACAGTAG/ACTGTCT	2
ACAGTAT/ACTGTAT	5
ACAGTCC/ACTGTGG	3
ACAGTCT/ACTGTAG	3
ACATACC/ATGTGGT	1
ACATACT/AGTATGT	4
ACATAGC/ATGTGCT	2
ACATAGG/ATGTCCT	1
ACATAGT/ACTATGT	1
ACATATC/ATATGTG	2
ACATATG/ATATGTC	5
ACATCAT/ATGATGT	1
ACATCCC/ATGTGGG	1
ACATCCT/AGGATGT	2
ACATGAG/ATGTCTC	2
ACATGAT/ATCATGT	2
ACATGCC/ATGTGGC	3
ACATGGC/ATGTGCC	1
ACATGGG/ATGTCCC	2
ACATGGT/ACCATGT	1
ACATGTC/ACATGTG	1
ACCACCC/GGGTGGT	10
ACCACCT/AGGTGGT	2
ACCACTC/AGTGGTG	1
ACCAGAG/CTCTGGT	1
ACCAGAT/ATCTGGT	1
ACCAGCT/AGCTGGT	1
ACCAGGC/CCTGGTG	3
ACCAGGG/CCCTGGT	13
ACCAGGT/ACCTGGT	2
ACCAGTC/ACTGGTG	1
ACCAGTG/ACTGGTC	4
ACCATAT/ATATGGT	2
ACCATCC/ATGGTGG	8
ACCATGC/ATGGTGC	2
ACCATGG/ATGGTCC	1
ACCCACT/AGTGGGT	3
ACCCAGC/CTGGGTG	7
ACCCAGG/CCTGGGT	2
ACCCCAG/CTGGGGT	3
ACCCCCC/GGGGGGT	102
ACCCCCG/CGGGGGT	2
ACCCCGC/CGGGGTG	2
ACCCCGG/CCGGGGT	1
ACCCCTC/AGGGGTG	7
ACCCCTG/AGGGGTC	10
ACCCGAG/CGGGTCT	1
ACCCGGC/CCGGGTG	2
ACCCGGG/CCCGGGT	1
ACCCGTC/ACGGGTG	1
ACCCTCC/AGGGTGG	7
ACCCTGC/AGGGTGC	1
ACCCTGG/AGGGTCC	2
ACCGATC/ATCGGTG	1
ACCGCCC/CGGTGGG	3
ACCGGAG/CCGGTCT	1
ACCGGGC/CCCGGTG	2
ACCGGGG/CCCCGGT	2
ACCGTCC/ACGGTGG	1
ACCTACT/AGGTAGT	1
ACCTAGG/AGGTCCT	1
ACCTATC/AGGTGAT	1
ACCTCAT/AGGTATG	1
ACCTCCC/AGGTGGG	32
ACCTCCG/AGGTCGG	1
ACCTCTC/AGAGGTG	1
ACCTCTG/AGAGGTC	7
ACCTGAG/AGGTCTC	3
ACCTGAT/AGGTATC	1
ACCTGCC/AGGTGGC	3
ACCTGGC/AGGTGCC	3
ACCTGGG/AGGTCCC	9
ACGCCCC/CGTGGGG	3
ACGCGCC/CGCGTGG	1
ACGCGGG/CCCGCGT	1
ACGCTGG/AGCGTCC	2
ACGGCCC/CCGTGGG	1
ACGGCTG/AGCCGTC	1
ACGGGCC/CCCGTGG	1
ACGGGGG/CCCCCGT	1
ACTAGGC/AGTGCCT	1
ACTAGGG/AGTCCCT	1
ACTATAG/AGTCTAT	1
ACTATAT/AGTATAT	10
ACTATCC/AGTGGAT	1
ACTATGG/AGTCCAT	5
ACTCAGC/AGTGCTG	5
ACTCAGG/AGTCCTG	2
ACTCAGT/ACTGAGT	1
ACTCATC/AGTGATG	2
ACTCATG/AGTCATG	2
ACTCCAG/AGTCTGG	2
ACTCCAT/AGTATGG	2
ACTCCCC/AGTGGGG	4
ACTCCCG/AGTCGGG	1
ACTCCTG/AGGAGTC	1
ACTCGAG/AGTCTCG	1
ACTCTAG/AGAGTCT	1
ACTCTAT/AGAGTAT	2
ACTCTCC/AGAGTGG	3
ACTCTCT/AGAGAGT	1
ACTCTGC/AGAGTGC	1
ACTCTGG/AGAGTCC	2
ACTGAGG/AGTCCTC	2
ACTGATC/AGTGATC	1
ACTGATG/AGTCATC	1
ACTGCCC/AGTGGGC	4
ACTGCTC/AGCAGTG	2
ACTGGAG/AGTCTCC	1
ACTGGAT/AGTATCC	1
ACTGGCC/AGTGGCC	1
ACTGGGC/AGTGCCC	4
ACTGGGG/AGTCCCC	1
AGAGAGC/CTCTCTG	5
AGAGAGG/CCTCTCT	9
AGAGATG/ATCTCTC	1
AGAGCAT/ATGCTCT	1
AGAGCCC/CTCTGGG	10
AGAGCTC/AGCTCTG	1
AGAGGAT/ATCCTCT	1
AGAGGCC/CCTCTGG	2
AGAGGCG/CCTCTCG	1
AGAGGGC/CCCTCTG	20
AGAGGGG/CCCCTCT	8
AGATATC/ATATCTG	1
AGATATG/ATATCTC	1
AGATCCC/ATCTGGG	2
AGATCCT/AGGATCT	1
AGATCTC/AGATCTG	3
AGATGAT/ATCATCT	3
AGATGCC/ATCTGGC	3
AGATGGC/ATCTGCC	3
AGATGGG/ATCTCCC	2
AGCAGCC/CTGCTGG	3
AGCAGCT/AGCTGCT	1
AGCAGGC/CCTGCTG	3
AGCAGGG/CCCTGCT	4
AGCATAT/ATATGCT	1
AGCATGC/ATGCTGC	2
AGCATGG/ATGCTCC	1
AGCCAGG/CCTGGCT	6
AGCCATC/ATGGCTG	5
AGCCATG/ATGGCTC	1
AGCCCCC/CTGGGGG	36
AGCCCCG/CGGGGCT	2
AGCCCGC/CGGGCTG	3
AGCCCGG/CCGGGCT	4
AGCCCTC/AGGGCTG	8
AGCCCTG/AGGGCTC	9
AGCCGCC/CGGCTGG	1
AGCCGGG/CCCGGCT	4
AGCCTCC/AGGCTGG	6
AGCCTGC/AGGCTGC	3
AGCCTGG/AGGCTCC	14
AGCGAGG/CCTCGCT	1
AGCGCCC/CGCTGGG	2
AGCGGCG/CCGCTCG	1
AGCGGGC/CCCGCTG	7
AGCGGGG/CCCCGCT	2
AGCTATC/AGCTGAT	1
AGCTATG/AGCTCAT	1
AGCTCCC/AGCTGGG	9
AGCTCCG/AGCTCGG	2
AGCTCGC/AGCTGCG	1
AGGAGGC/CCTCCTG	6
AGGAGGG/CCCTCCT	37
AGGATAT/ATATCCT	1
AGGATGC/ATCCTGC	11
AGGATGG/ATCCTCC	8
AGGCATC/ATGCCTG	1
AGGCATG/ATGCCTC	2
AGGCCCC/CCTGGGG	12
AGGCCCG/CCTCGGG	3
AGGCCCT/AGGGCCT	1
AGGCCGC/CCTGCGG	1
AGGCCGG/CCGGCCT	1
AGGCCTC/AGGCCTG	2
AGGCGCG/CCTCGCG	1
AGGCGGG/CCCGCCT	5
AGGGATC/ATCCCTG	1
AGGGATG/ATCCCTC	2
AGGGCAT/ATGCCCT	1
AGGGCCC/CCCTGGG	7
AGGGCGC/CCCTGCG	2
AGGGCGG/CCCTCCG	9
AGGGGCC/CCCCTGG	12
AGGGGCG/CCCCTCG	1
AGGGGGC/CCCCCTG	31
AGGGGGG/CCCCCCT	26
ATATATC/ATATATG	6
ATATCCC/ATATGGG	1
ATATGCC/ATATGGC	2
ATCATCC/ATGATGG	37
ATCATGG/ATCCATG	1
ATCCCCC/ATGGGGG	9
ATCCCGC/ATGCGGG	1
ATCCCGG/ATCCGGG	1
ATCGCCC/ATGGGCG	1
ATGCCCC/ATGGGGC	2
ATGGCCC/ATGGGCC	2
CCCCCCG/CGGGGGG	42
CCCCCGG/CCGGGGG	4
CCCCGCG/CGCGGGG	13
CCCGCCG/CGGCGGG	13
CCCGGCG/CCGGGCG	2
CCGCCGG/CCGGCGG	1
CCGCGCG/CGCGCGG	1
AAAAAAAC/GTTTTTTT	144
AAAAAAAG/CTTTTTTT	390
AAAAAAAT/ATTTTTTT	201
AAAAAACC/GGTTTTTT	5
AAAAAACT/AGTTTTTT	2
AAAAAAGC/CTTTTTTG	1
AAAAAAGG/CCTTTTTT	1
AAAAAATT/AATTTTTT	13
AAAAAGAG/CTCTTTTT	1
AAAAAGCC/CTTTTTGG	1
AAAAATAG/ATTTTTCT	1
AAAAATCT/AGATTTTT	1
AAAAATGT/ACATTTTT	2
AAAAATTC/AATTTTTG	1
AAAAATTG/AATTTTTC	1
AAAAATTT/AAATTTTT	3
AAAACAAG/CTTGTTTT	1
AAAACACT/AGTGTTTT	1
AAAACATT/AATGTTTT	2
AAAACTAT/AGTTTTAT	2
AAAAGAAG/CTTCTTTT	3
AAAAGATG/ATCTTTTC	1
AAAAGGAG/CCTTTTCT	1
AAAAGGGC/CCCTTTTG	1
AAAAGTGT/ACACTTTT	1
AAAAGTTT/AAACTTTT	1
AAAATAAT/ATTATTTT	2
AAAATATG/ATATTTTC	1
AAAATATT/AATATTTT	1
AAAATCTT/AAGATTTT	2
AAAATGGC/ATTTTGCC	2
AAAATGGG/ATTTTCCC	1
AAAATGGT/ACCATTTT	1
AAAATGTC/ACATTTTG	2
AAAATTAT/AATTTTAT	1
AAAATTCC/AATTTTGG	1
AAAATTTC/AAATTTTG	1
AAAATTTT/AAAATTTT	1
AAACAAAG/CTTTGTTT	4
AAACAAAT/ATTTGTTT	1
AAACACAC/GTGTGTTT	5
AAACACAT/ATGTGTTT	1
AAACAGAT/ATCTGTTT	1
AAACAGTT/AACTGTTT	1
AAACATGT/ACATGTTT	1
AAACCAAC/GGTTTGTT	2
AAACCACC/GGTGGTTT	1
AAACCCAC/GGGTTTGT	1
AAACCCAT/ATGGGTTT	1
AAACCTAT/AGGTTTAT	1
AAACCTCT/AGAGGTTT	1
AAACTACT/AGTAGTTT	1
AAACTATT/AATAGTTT	2
AAACTGGG/AGTTTCCC	1
AAACTTGC/AAGTTTGC	1
AAACTTGG/AAGTTTCC	1
AAAGAAAT/ATTTCTTT	1
AAAGAAGC/CTTCTTTG	1
AAAGAAGG/CCTTCTTT	1
AAAGACAC/CTTTGTGT	1
AAAGACGG/CCGTCTTT	1
AAAGAGAC/CTCTTTGT	1
AAAGAGAG/CTCTCTTT	7
AAAGAGGG/CCCTCTTT	1
AAAGAGTG/ACTCTTTC	1
AAAGAGTT/AACTCTTT	1
AAAGATAC/ATCTTTGT	1
AAAGATAT/ATATCTTT	1
AAAGATGG/ATCTTTCC	2
AAAGCAGG/CCTGCTTT	1
AAAGGAAG/CCTTTCTT	3
AAAGGACC/CCTTTGGT	1
AAAGGAGC/CCTTTGCT	1
AAAGGAGG/CCTCCTTT	1
AAAGGAGT/ACTCCTTT	1
AAAGGCCC/CCTTTGGG	1
AAAGGGAG/CCCTTTCT	2
AAAGGGGC/CCCCTTTG	1
AAAGTGAC/ACTTTGTC	1
AAAGTGCC/ACTTTGGC	1
AAATAACT/AGTTATTT	1
AAATAAGT/ACTTATTT	3
AAATAATT/AATTATTT	1
AAATACAC/ATTTGTGT	1
AAATACAT/ATGTATTT	2
AAATACTG/AGTATTTC	1
AAATAGAG/ATTTCTCT	1
AAATATAC/ATATTTGT	1
AAATATAT/ATATATTT	19
AAATATCT/AGATATTT	1
AAATATGT/ACATATTT	1
AAATATTC/AATATTTG	1
AAATCAAT/ATTGATTT	2
AAATCATT/AATGATTT	1
AAATCTAC/AGATTTGT	1
AAATCTGG/AGATTTCC	1
AAATGAAT/ATTCATTT	1
AAATGCCC/ATTTGGGC	1
AAATGCTT/AAGCATTT	1
AAATGGAT/ATCCATTT	2
AAATGGGC/ATTTGCCC	1
AAATTAAC/AATTTGTT	1
AAATTAAT/AATTTATT	1
AAATTACT/AATTTAGT	1
AAATTAGG/AATTTCCT	2
AAATTATG/AATTTCAT	1
AAATTATT/AATAATTT	1
AAATTCAG/AATTTCTG	1
AAATTCAT/AATTTATG	1
AAATTCTG/AATTTCAG	1
AAATTGGC/AATTTGCC	1
AAATTTAC/AAATTTGT	1
AAATTTAT/AAATTTAT	1
AAATTTCC/AAATTTGG	1
AACAATAT/ATATTGTT	2
AACAATCC/ATTGTTGG	1
AACAATGT/ACATTGTT	1
AACACAGT/ACTGTGTT	1
AACACATT/AATGTGTT	1
AACACCCT/AGGGTGTT	1
AACACTGT/ACAGTGTT	1
AACAGAAT/ATTCTGTT	1
AACAGCTC/AGCTGTTG	1
AACAGCTG/AGCTGTTC	1
AACATAAG/ATGTTCTT	1
AACATCCT/AGGATGTT	1
AACATGAT/ATCATGTT	1
AACATGCC/ATGTTGGC	1
AACATGTG/ACATGTTC	1
AACATTAT/AATGTTAT	3
AACATTCC/AATGTTGG	1
AACCACAC/GGTTGTGT	1
AACCAGAT/ATCTGGTT	1
AACCAGGC/CCTGGTTG	2
AACCAGGG/CCCTGGTT	2
AACCAGTG/ACTGGTTC	1
AACCATAT/ATATGGTT	1
AACCATCC/ATGGTTGG	3
AACCATCT/AGATGGTT	1
AACCCAGG/CCTGGGTT	3
AACCCATG/ATGGGTTC	1
AACCCCAC/GGGGTTGT	1
AACCCCTC/AGGGGTTG	1
AACCCTCT/AGAGGGTT	1
AACCTCCC/AGGTTGGG	3
AACGACTG/AGTCGTTC	10
AACGTTAC/AACGTTGT	1
AACTAAGC/AGTTGCTT	2
AACTACAC/AGTTGTGT	1
AACTACAT/AGTTATGT	1
AACTAGAC/AGTTGTCT	1
AACTAGAT/AGTTATCT	1
AACTATAT/AGTTATAT	6
AACTATTG/AATAGTTC	1
AACTCGAG/AGTTCTCG	1
AACTCTAT/AGAGTTAT	1
AACTCTCC/AGAGTTGG	1
AACTGAAT/AGTTATTC	1
AACTGAGC/AGTTGCTC	10
AACTGAGT/ACTCAGTT	1
AACTGCAT/AGTTATGC	1
AACTGCCT/AGGCAGTT	1
AACTGGGG/AGTTCCCC	1
AACTGGTG/ACCAGTTC	1
AACTTAAG/AAGTTCTT	1
AACTTAGC/AAGTTGCT	2
AACTTAGT/AAGTTACT	1
AACTTCAG/AAGTTCTG	1
AACTTCCT/AAGTTAGG	1
AACTTCTG/AAGTTCAG	1
AACTTGCC/AAGTTGGC	1
AAGAAGAT/ATCTTCTT	1
AAGAAGGC/CCTTCTTG	1
AAGAAGGG/CCCTTCTT	1
AAGAATAT/ATATTCTT	1
AAGACTGC/AGTCTTGC	1
AAGAGAGG/CCTCTCTT	1
AAGAGCTG/AGCTCTTC	1
AAGAGGAG/CCTCTTCT	1
AAGAGTGT/ACACTCTT	1
AAGATATG/ATATCTTC	1
AAGATCCC/ATCTTGGG	1
AAGATGCT/AGCATCTT	1
AAGCACAC/CTTGTGTG	1
AAGCACGC/CGTGCTTG	1
AAGCACTC/AGTGCTTG	1
AAGCAGAC/CTGCTTGT	1
AAGCAGCC/CTGCTTGG	1
AAGCATAC/ATGCTTGT	1
AAGCATAT/ATATGCTT	1
AAGCCCAC/CTTGTGGG	1
AAGCCCCC/CTTGGGGG	2
AAGCCCGC/CGGGCTTG	1
AAGCTCAG/AGCTTCTG	3
AAGCTCCC/AGCTTGGG	1
AAGCTGAC/AGCTTGTC	1
AAGCTGAG/AGCTTCTC	1
AAGCTGCT/AGCAGCTT	2
AAGGAAGT/ACTTCCTT	1
AAGGACGG/CCGTCCTT	1
AAGGAGAC/CCTTGTCT	1
AAGGAGCC/CCTTGGCT	1
AAGGAGGG/CCCTCCTT	10
AAGGATAT/ATATCCTT	1
AAGGCCCC/CCTTGGGG	1
AAGGCCTC/AGGCCTTG	1
AAGGCGGG/CCCGCCTT	1
AAGGCTAG/AGCCTTCT	1
AAGGGACC/CCCTTGGT	1
AAGGGAGG/CCCTTCCT	3
AAGGGATT/AATCCCTT	1
AAGGGCCC/CCCTTGGG	1
AAGGGGAG/CCCCTTCT	2
AAGGGGTC/ACCCCTTG	1
AAGGTGAG/ACCTTCTC	1
AAGGTGGG/ACCTTCCC	1
AAGTACAT/ACTTATGT	1
AAGTACTT/AAGTACTT	1
AAGTAGTG/ACTACTTC	2
AAGTATAT/ACTTATAT	2
AAGTCACT/ACTTAGTG	2
AAGTCGCT/ACTTAGCG	1
AAGTCTAT/ACTTATAG	1
AAGTGACC/ACTTGGTC	1
AAGTGACT/ACTTAGTC	1
AAGTGAGC/ACTTGCTC	1
AAGTGAGT/ACTCACTT	1
AAGTGGAC/ACTTGTCC	1
AAGTGGCT/ACTTAGCC	1
AATAATAT/ATATTATT	1
AATAATGG/ATTATTCC	1
AATAATTC/AATTATTG	1
AATACACC/ATTGGTGT	2
AATACAGT/ACTGTATT	1
AATACATG/ATGTATTC	1
AATACATT/AATGTATT	1
AATACTAC/AGTATTGT	1
AATACTGG/AGTATTCC	1
AATAGTAT/ACTATTAT	1
AATATACC/ATATTGGT	1
AATATACT/AGTATATT	2
AATATATC/ATATATTG	1
AATATATG/ATATATTC	3
AATATATT/AATATATT	1
AATATGTG/ACATATTC	1
AATATTAT/AATATTAT	1
AATCAGAC/ATTGTCTG	1
AATCCCAC/ATTGTGGG	1
AATCCCTC/AGGGATTG	1
AATCCCTG/AGGGATTC	1
AATCTATG/AGATTCAT	1
AATCTGGT/ACCAGATT	1
AATGACAC/ATTGTGTC	1
AATGACTG/AGTCATTC	7
AATGAGAG/ATTCTCTC	1
AATGAGCT/AGCTCATT	2
AATGAGTG/ACTCATTC	9
AATGATAT/ATATCATT	3
AATGCCCC/ATTGGGGC	1
AATGGATG/ATCCATTC	3
AATGGCAG/ATTCTGCC	1
AATGGTAC/ACCATTGT	1
AATGGTAT/ACCATTAT	1
AATGGTCT/ACCATTAG	1
AATGGTGT/ACACCATT	1
AATGTACT/ACATTAGT	1
AATGTATG/ACATTCAT	2
AATGTCCC/ACATTGGG	1
AATGTGTC/ACACATTG	1
AATTACCC/AATTGGGT	1
AATTAGGC/AATTGCCT	1
AATTATAG/AATTCTAT	1
AATTATAT/AATTATAT	1
AATTCTCC/AATTGGAG	2
ACACACAG/CTGTGTGT	219
ACACACAT/ATGTGTGT	55
ACACACCC/GGGTGTGT	53
ACACACCT/AGGTGTGT	8
ACACACGC/CGTGTGTG	74
ACACACGT/ACGTGTGT	1
ACACACTC/AGTGTGTG	24
ACACACTG/AGTGTGTC	1
ACACAGAG/CTCTGTGT	13
ACACAGGC/CCTGTGTG	1
ACACATAG/ATGTGTCT	1
ACACATAT/ATATGTGT	8
ACACATCC/ATGTGTGG	3
ACACATGC/ATGTGTGC	14
ACACATGT/ACATGTGT	3
ACACCACC/GGTGGTGT	2
ACACCCAG/CTGGGTGT	1
ACACCCCC/GGGGGTGT	4
ACACCGAG/CGGTGTCT	1
ACACCGCC/CGGTGTGG	1
ACACCTGG/AGGTGTCC	1
ACACGCAT/ATGCGTGT	3
ACACGGGC/CCCGTGTG	1
ACACGTGC/ACGTGTGC	3
ACACTGAG/AGTGTCTC	1
ACAGACAT/ATGTCTGT	2
ACAGACCC/CTGTGGGT	2
ACAGAGAG/CTCTCTGT	46
ACAGAGCT/AGCTCTGT	1
ACAGAGGG/CCCTCTGT	1
ACAGAGTC/ACTCTGTG	1
ACAGATAG/ATCTGTCT	3
ACAGATAT/ATATCTGT	1
ACAGATGG/ATCTGTCC	4
ACAGGAGG/CCTCCTGT	1
ACAGGATC/ATCCTGTG	1
ACAGGCAG/CCTGTCTG	1
ACAGGCCC/CCTGTGGG	1
ACAGGCTC/AGCCTGTG	1
ACAGGGCC/CCCTGTGG	1
ACAGGGGC/CCCCTGTG	1
ACAGGGTC/ACCCTGTG	1
ACAGGTAG/ACCTGTCT	1
ACAGTATC/ACTGTGAT	1
ACAGTCTC/ACTGTGAG	1
ACAGTGAT/ACTGTATC	1
ACAGTGGT/ACCACTGT	1
ACATAGTC/ACTATGTG	1
ACATATAG/ATATGTCT	1
ACATATAT/ATATATGT	92
ACATCATC/ATGATGTG	1
ACATGAGT/ACTCATGT	1
ACATGATC/ATCATGTG	1
ACATGCAT/ATGCATGT	1
ACATGCTG/AGCATGTC	1
ACATGTAT/ACATGTAT	2
ACCACCAG/CTGGTGGT	1
ACCACCCC/GGGGTGGT	3
ACCACTGC/AGTGGTGC	1
ACCAGCAG/CTGCTGGT	1
ACCAGCCC/CTGGTGGG	1
ACCAGGAG/CCTGGTCT	3
ACCAGGTC/ACCTGGTG	1
ACCAGGTG/ACCTGGTC	2
ACCATATC/ATATGGTG	1
ACCATATG/ATATGGTC	1
ACCATCCC/ATGGTGGG	1
ACCATCCT/AGGATGGT	1
ACCATCTG/AGATGGTC	1
ACCATGAT/ATCATGGT	1
ACCCACCT/AGGTGGGT	2
ACCCACTC/AGTGGGTG	2
ACCCAGGG/CCCTGGGT	1
ACCCATCC/ATGGGTGG	48
ACCCCAGG/CCTGGGGT	2
ACCCCATC/ATGGGGTG	2
ACCCCCCC/GGGGGGGT	12
ACCCCCGG/CCGGGGGT	1
ACCCCCTC/AGGGGGTG	2
ACCCCGCC/CGGGGTGG	1
ACCCCGGG/CCCGGGGT	1
ACCCCTCC/AGGGGTGG	4
ACCCCTGC/AGGGGTGC	1
ACCCGCGC/CGCGGGTG	1
ACCCTCTG/AGAGGGTC	1
ACCCTGAG/AGGGTCTC	1
ACCCTGGG/AGGGTCCC	3
ACCGAGAG/CGGTCTCT	1
ACCGCCTC/AGGCGGTG	1
ACCGGCTC/AGCCGGTG	1
ACCGGGGC/CCCCGGTG	1
ACCGTCAG/ACGGTCTG	1
ACCTAGAG/AGGTCTCT	1
ACCTATCT/AGATAGGT	1
ACCTATGC/AGGTGCAT	1
ACCTCCCC/AGGTGGGG	2
ACCTCTCC/AGAGGTGG	1
ACCTCTGC/AGAGGTGC	3
ACCTGCCC/AGGTGGGC	8
ACCTGGAG/AGGTCTCC	1
ACGACTAT/AGTCGTAT	1
ACGAGCCC/CGTGGGCT	3
ACGATGGC/ATCGTGCC	1
ACGCAGAG/CGTCTCTG	1
ACGCGCGC/CGCGCGTG	1
ACGCGTGC/ACGCGTGC	1
ACGGACTG/AGTCCGTC	1
ACGGAGAG/CCGTCTCT	1
ACGGATGC/ATCCGTGC	1
ACGGATGG/ATCCGTCC	3
ACGGGCAG/CCCGTCTG	1
ACGGGCGG/CCCGTCCG	1
ACGTCATG/ACGTCATG	1
ACGTCCCC/ACGTGGGG	1
ACGTCCGC/ACGTGCGG	1
ACTAGAGT/ACTCTAGT	2
ACTAGCCC/AGTGGGCT	1
ACTATAGT/ACTATAGT	1
ACTATATC/AGTGATAT	2
ACTATGGC/AGTGCCAT	1
ACTCAGAT/AGTATCTG	1
ACTCAGTC/ACTGAGTG	2
ACTCATCC/AGTGGATG	2
ACTCCAGG/AGTCCTGG	1
ACTCCAGT/ACTGGAGT	3
ACTCCCCT/AGGGGAGT	1
ACTCCCTC/AGGGAGTG	2
ACTCCTAT/AGGAGTAT	1
ACTCGAGG/AGTCCTCG	1
ACTCGCCC/AGTGGGCG	1
ACTCGCGG/AGTCCGCG	1
ACTCTCAG/AGAGTCTG	1
ACTCTCCC/AGAGTGGG	1
ACTCTCTC/AGAGAGTG	1
ACTCTCTG/AGAGAGTC	1
ACTCTGGG/AGAGTCCC	1
ACTGAGAG/AGTCTCTC	2
ACTGAGCC/AGTGGCTC	3
ACTGAGCG/AGTCGCTC	10
ACTGAGCT/AGCTCAGT	1
ACTGATAG/AGTCTATC	1
ACTGATGG/AGTCCATC	1
ACTGCCCC/AGTGGGGC	1
ACTGGAGC/AGTGCTCC	1
ACTGGATC/AGTGATCC	1
ACTGGCAG/AGTCTGCC	1
ACTGGCCC/AGTGGGCC	1
ACTGGGGC/AGTGCCCC	2
ACTGGGGG/AGTCCCCC	1
AGAGAGAT/ATCTCTCT	1
AGAGAGCG/CGCTCTCT	1
AGAGAGGC/CCTCTCTG	1
AGAGAGGG/CCCTCTCT	17
AGAGCAGC/CTCTGCTG	1
AGAGCCCC/CTCTGGGG	5
AGAGCTGG/AGCTCTCC	1
AGAGGAGC/CCTCTGCT	1
AGAGGAGG/CCTCCTCT	1
AGAGGCCC/CCTCTGGG	1
AGAGGCCG/CCTCTCGG	1
AGAGGGGG/CCCCCTCT	5
AGATATAT/ATATATCT	30
AGATATGC/ATATCTGC	3
AGATGAGG/ATCTCCTC	1
AGATGATG/ATCATCTC	1
AGATGCTG/AGCATCTC	1
AGATGGAT/ATCCATCT	10
AGATGGGG/ATCTCCCC	1
AGCAGCGC/CGCTGCTG	1
AGCAGCTG/AGCTGCTC	1
AGCATCCC/ATGCTGGG	1
AGCATGCC/ATGCTGGC	1
AGCCAGCG/CGCTGGCT	1
AGCCAGGC/CCTGGCTG	1
AGCCAGGG/CCCTGGCT	1
AGCCATAT/ATATGGCT	1
AGCCATCC/ATGGCTGG	11
AGCCCAGG/CCTGGGCT	1
AGCCCCGC/CGGGGCTG	1
AGCCCCGG/CCGGGGCT	2
AGCCCCTC/AGGGGCTG	1
AGCCCCTG/AGGGGCTC	1
AGCCCGGG/CCCGGGCT	1
AGCCCTCG/AGGGCTCG	1
AGCCCTGG/AGGGCTCC	2
AGCCGCCC/CGGCTGGG	1
AGCCGGGG/CCCCGGCT	1
AGCCTGAT/AGGCTATC	1
AGCGCCCC/CGCTGGGG	1
AGCGCCTC/AGGCGCTG	1
AGCGCCTG/AGGCGCTC	1
AGCGCGGG/CCCGCGCT	1
AGCGGGCC/CCCGCTGG	1
AGCTCCCC/AGCTGGGG	2
AGCTGCCC/AGCTGGGC	1
AGGAGGCC/CCTCCTGG	2
AGGAGGGC/CCCTCCTG	1
AGGAGGGG/CCCCTCCT	3
AGGATGGG/ATCCTCCC	4
AGGCAGGG/CCCTGCCT	4
AGGCCCCC/CCTGGGGG	1
AGGCCCCG/CCTCGGGG	1
AGGCCCTC/AGGGCCTG	2
AGGCCGGC/CCGGCCTG	1
AGGCCTCC/AGGCCTGG	1
AGGCGGGC/CCCGCCTG	3
AGGCGGGG/CCCCGCCT	2
AGGGATAT/ATATCCCT	1
AGGGATCC/ATCCCTGG	1
AGGGATGC/ATCCCTGC	1
AGGGATGG/ATCCCTCC	4
AGGGCATG/ATGCCCTC	1
AGGGCCCC/CCCTGGGG	2
AGGGCGCG/CCCTCGCG	1
AGGGGCCC/CCCCTGGG	2
AGGGGCGG/CCCCTCCG	3
AGGGGGCG/CCCCCTCG	3
AGGGGGGC/CCCCCCTG	3
AGGGGGGG/CCCCCCCT	2
ATATATCC/ATATATGG	1
ATATATGC/ATATATGC	2
ATCATCCC/ATGATGGG	3
ATCATGCC/ATGATGGC	2
ATCATGGG/ATCCCATG	1
ATCCATGC/ATGCATGG	1
ATCCCCCC/ATGGGGGG	1
ATCCGCCG/ATCGGCGG	1
ATCCGCGC/ATGCGCGG	1
CCCCCCCG/CGGGGGGG	10
CCCCCCGG/CCGGGGGG	1
CCCCCGCG/CGCGGGGG	3
CCCCGCCG/CGGCGGGG	3
CCCCGCGG/CCGCGGGG	1
CCCCGGCG/CCGGGGCG	1
CCCGCGCG/CGCGCGGG	2
CCCGGCCG/CCGGGCGG	1
CCCGGCGG/CCGCCGGG	1
CCGCCGCG/CGCGGCGG	1

## Sheet: Horse
Motif	Number
A/T	211768
C/G	16447
AC/GT	98919
AG/CT	41377
AT/AT	41456
CG/CG	480
AAC/GTT	4699
AAG/CTT	7544
AAT/ATT	8624
ACC/GGT	2219
ACG/CGT	35
ACT/AGT	313
AGC/CTG	2409
AGG/CCT	3331
ATC/ATG	3644
CCG/CGG	664
AAAC/GTTT	1459
AAAG/CTTT	2419
AAAT/ATTT	5246
AACC/GGTT	181
AACG/CGTT	2
AACT/AGTT	30
AAGC/CTTG	41
AAGG/CCTT	1362
AAGT/ACTT	14
AATC/ATTG	256
AATG/ATTC	2855
AATT/AATT	374
ACAG/CTGT	507
ACAT/ATGT	395
ACCC/GGGT	71
ACCG/CGGT	1
ACCT/AGGT	95
ACGC/CGTG	48
ACGG/CCGT	15
ACTC/AGTG	91
ACTG/AGTC	54
AGAT/ATCT	3148
AGCC/CTGG	84
AGCG/CGCT	15
AGCT/AGCT	21
AGGC/CCTG	82
AGGG/CCCT	623
ATCC/ATGG	2763
ATCG/ATCG	4
ATGC/ATGC	29
CCCG/CGGG	17
AAAAC/GTTTT	2743
AAAAG/CTTTT	1263
AAAAT/ATTTT	1854
AAACC/GGTTT	187
AAACG/CGTTT	1
AAACT/AGTTT	27
AAAGC/CTTTG	23
AAAGG/CCTTT	43
AAAGT/ACTTT	9
AAATC/ATTTG	47
AAATG/ATTTC	32
AAATT/AATTT	211
AACAC/GTGTT	26
AACAG/CTGTT	18
AACAT/ATGTT	12
AACCC/GGGTT	14
AACCG/CGGTT	1
AACCT/AGGTT	3
AACGT/ACGTT	2
AACTC/AGTTG	6
AACTG/AGTTC	8
AACTT/AAGTT	3
AAGAC/CTTGT	5
AAGAG/CTCTT	58
AAGAT/ATCTT	4
AAGCC/CTTGG	15
AAGCT/AGCTT	5
AAGGC/CCTTG	5
AAGGG/CCCTT	76
AAGGT/ACCTT	3
AAGTC/ACTTG	1
AAGTG/ACTTC	4
AATAC/ATTGT	23
AATAG/ATTCT	75
AATAT/ATATT	139
AATCC/ATTGG	9
AATCG/ATTCG	1
AATCT/AGATT	16
AATGC/ATTGC	2
AATGG/ATTCC	22
AATGT/ACATT	23
AATTC/AATTG	61
ACACC/GGTGT	16
ACACT/AGTGT	2
ACAGC/CTGTG	13
ACAGG/CCTGT	14
ACAGT/ACTGT	3
ACATC/ATGTG	16
ACATG/ATGTC	7
ACCAG/CTGGT	6
ACCAT/ATGGT	6
ACCCC/GGGGT	198
ACCCG/CGGGT	2
ACCCT/AGGGT	4
ACCGC/CGGTG	2
ACCTC/AGGTG	14
ACCTG/AGGTC	8
ACGAG/CGTCT	1
ACGGG/CCCGT	6
ACGTC/ACGTG	2
ACTAG/AGTCT	5
ACTAT/AGTAT	25
ACTCC/AGTGG	14
ACTCT/AGAGT	4
ACTGC/AGTGC	2
ACTGG/AGTCC	7
AGAGC/CTCTG	29
AGAGG/CCTCT	109
AGATC/ATCTG	7
AGATG/ATCTC	18
AGCAT/ATGCT	4
AGCCC/CTGGG	133
AGCCG/CGGCT	4
AGCCT/AGGCT	7
AGCGG/CCGCT	1
AGCTC/AGCTG	27
AGGAT/ATCCT	13
AGGCC/CCTGG	33
AGGCG/CCTCG	5
AGGGC/CCCTG	68
AGGGG/CCCCT	168
ATATC/ATATG	30
ATCCC/ATGGG	42
ATCCG/ATCGG	1
ATGCC/ATGGC	6
CCCCG/CGGGG	117
CCCGG/CCGGG	21
CCGCG/CGCGG	6
AAAAAC/GTTTTT	337
AAAAAG/CTTTTT	106
AAAAAT/ATTTTT	72
AAAACC/GGTTTT	29
AAAACT/AGTTTT	1
AAAAGC/CTTTTG	1
AAAAGG/CCTTTT	8
AAAAGT/ACTTTT	1
AAAATC/ATTTTG	5
AAAATG/ATTTTC	4
AAAATT/AATTTT	8
AAACAC/GTGTTT	8
AAACAG/CTGTTT	1
AAACCC/GGGTTT	1
AAACGG/CCGTTT	1
AAACTC/AGTTTG	1
AAAGAC/CTTTGT	2
AAAGAG/CTCTTT	15
AAAGAT/ATCTTT	1
AAAGGC/CCTTTG	1
AAAGTG/ACTTTC	2
AAATAC/ATTTGT	1
AAATAG/ATTTCT	1
AAATAT/ATATTT	17
AAATCC/ATTTGG	1
AAATCT/AGATTT	1
AAATGG/ATTTCC	3
AAATGT/ACATTT	3
AAATTC/AATTTG	3
AAATTG/AATTTC	1
AAATTT/AAATTT	10
AACAAG/CTTGTT	7
AACAAT/ATTGTT	2
AACACC/GGTGTT	2
AACACT/AGTGTT	1
AACAGC/CTGTTG	1
AACAGT/ACTGTT	1
AACATT/AATGTT	1
AACCAG/CTGGTT	2
AACCAT/ATGGTT	2
AACCCC/GGGGTT	3
AACCCG/CGGGTT	2
AACCCT/AGGGTT	90
AACCGG/CCGGTT	1
AACCTT/AAGGTT	1
AACGGC/CCGTTG	1
AACTAC/AGTTGT	1
AACTAG/AGTTCT	2
AACTAT/AGTTAT	1
AAGAAT/ATTCTT	6
AAGACG/CGTCTT	2
AAGAGG/CCTCTT	18
AAGATC/ATCTTG	2
AAGATG/ATCTTC	3
AAGCAG/CTGCTT	7
AAGCCC/CTTGGG	1
AAGCTC/AGCTTG	1
AAGCTG/AGCTTC	2
AAGGAC/CCTTGT	3
AAGGAG/CCTTCT	26
AAGGCC/CCTTGG	1
AAGGGC/CCCTTG	4
AAGGGG/CCCCTT	7
AAGGTC/ACCTTG	7
AAGTAT/ACTTAT	1
AATACC/ATTGGT	1
AATACT/AGTATT	3
AATAGC/ATTGCT	1
AATAGG/ATTCCT	1
AATAGT/ACTATT	2
AATATC/ATATTG	1
AATATG/ATATTC	3
AATATT/AATATT	2
AATCAG/ATTCTG	3
AATCAT/ATGATT	8
AATCTG/AGATTC	3
AATGAC/ATTGTC	1
AATGAT/ATCATT	2
AATGCC/ATTGGC	1
AATGGC/ATTGCC	1
AATGGG/ATTCCC	1
AATGGT/ACCATT	1
AATGTC/ACATTG	1
AATTAC/AATTGT	1
AATTAG/AATTCT	3
AATTAT/AATTAT	2
AATTCC/AATTGG	2
ACACAG/CTGTGT	16
ACACAT/ATGTGT	15
ACACCC/GGGTGT	21
ACACCG/CGGTGT	1
ACACCT/AGGTGT	1
ACACGC/CGTGTG	27
ACACGG/CCGTGT	1
ACACTC/AGTGTG	11
ACACTG/AGTGTC	1
ACAGAG/CTCTGT	105
ACAGAT/ATCTGT	18
ACAGCC/CTGTGG	4
ACAGTG/ACTGTC	2
ACATAG/ATGTCT	2
ACATAT/ATATGT	32
ACATCC/ATGTGG	1
ACATCT/AGATGT	5
ACATGC/ATGTGC	3
ACCAGC/CTGGTG	7
ACCAGG/CCTGGT	2
ACCATC/ATGGTG	21
ACCATG/ATGGTC	1
ACCCCC/GGGGGT	68
ACCCCG/CGGGGT	4
ACCCCT/AGGGGT	3
ACCCGC/CGGGTG	1
ACCCGG/CCGGGT	2
ACCCGT/ACGGGT	1
ACCCTC/AGGGTG	3
ACCCTG/AGGGTC	11
ACCGCC/CGGTGG	3
ACCGGC/CCGGTG	3
ACCGGG/CCCGGT	2
ACCGTC/ACGGTG	2
ACCTAT/AGGTAT	2
ACCTCC/AGGTGG	4
ACCTCG/AGGTCG	1
ACCTGC/AGGTGC	2
ACCTGG/AGGTCC	2
ACGAGG/CCTCGT	2
ACGATG/ATCGTC	1
ACGCCC/CGTGGG	1
ACGCGC/CGCGTG	2
ACGCTC/AGCGTG	1
ACGCTG/AGCGTC	1
ACGGAG/CCGTCT	1
ACGGCC/CCGTGG	5
ACGGGG/CCCCGT	3
ACGTAG/ACGTCT	1
ACTATG/AGTCAT	1
ACTCAG/AGTCTG	3
ACTCAT/AGTATG	1
ACTCTC/AGAGTG	2
ACTCTG/AGAGTC	1
ACTGAT/AGTATC	1
ACTGCC/AGTGGC	6
ACTGCT/AGCAGT	1
ACTGGC/AGTGCC	1
AGAGAT/ATCTCT	20
AGAGCC/CTCTGG	11
AGAGCG/CGCTCT	8
AGAGGC/CCTCTG	2
AGAGGG/CCCTCT	6
AGATAT/ATATCT	158
AGATCC/ATCTGG	1
AGATGC/ATCTGC	2
AGATGG/ATCTCC	2
AGCAGG/CCTGCT	3
AGCATC/ATGCTG	14
AGCCAT/ATGGCT	2
AGCCCC/CTGGGG	29
AGCCCG/CGGGCT	4
AGCCCT/AGGGCT	12
AGCCGC/CGGCTG	12
AGCCGG/CCGGCT	8
AGCCTC/AGGCTG	2
AGCCTG/AGGCTC	4
AGCGGC/CCGCTG	5
AGCGGG/CCCGCT	2
AGCTCC/AGCTGG	7
AGGATG/ATCCTC	5
AGGCCC/CCTGGG	19
AGGCCG/CCTCGG	2
AGGCGC/CCTGCG	3
AGGCGG/CCGCCT	3
AGGGCC/CCCTGG	10
AGGGCG/CCCTCG	3
AGGGGC/CCCCTG	22
AGGGGG/CCCCCT	16
ATATCC/ATATGG	4
ATCGCC/ATGGCG	1
CCCCCG/CGGGGG	22
CCCCGG/CCGGGG	9
CCCGCG/CGCGGG	4
AAAAAAC/GTTTTTT	401
AAAAAAG/CTTTTTT	238
AAAAAAT/ATTTTTT	221
AAAAACC/GGTTTTT	27
AAAAACT/AGTTTTT	3
AAAAAGC/CTTTTTG	3
AAAAAGG/CCTTTTT	7
AAAAAGT/ACTTTTT	5
AAAAATC/ATTTTTG	2
AAAAATG/ATTTTTC	7
AAAAATT/AATTTTT	28
AAAACAC/GTGTTTT	6
AAAACAG/CTGTTTT	3
AAAACAT/ATGTTTT	5
AAAACCC/GGGTTTT	1
AAAACCT/AGGTTTT	1
AAAACTC/AGTTTTG	1
AAAACTG/AGTTTTC	2
AAAAGAC/CTTTTGT	2
AAAAGAG/CTCTTTT	8
AAAAGAT/ATCTTTT	3
AAAAGGG/CCCTTTT	2
AAAAGTC/ACTTTTG	1
AAAAGTG/ACTTTTC	1
AAAAGTT/AACTTTT	2
AAAATAC/ATTTTGT	6
AAAATAG/ATTTTCT	3
AAAATAT/ATATTTT	15
AAAATCT/AGATTTT	4
AAAATGC/ATTTTGC	1
AAAATGG/ATTTTCC	3
AAAATGT/ACATTTT	5
AAAATTC/AATTTTG	7
AAAATTG/AATTTTC	4
AAAATTT/AAATTTT	18
AAACAAC/GTTGTTT	2
AAACAAG/CTTGTTT	2
AAACAAT/ATTGTTT	3
AAACAGG/CCTGTTT	3
AAACAGT/ACTGTTT	2
AAACATC/ATGTTTG	1
AAACATT/AATGTTT	5
AAACCAC/GGTTTGT	3
AAACCAG/CTGGTTT	2
AAACCAT/ATGGTTT	1
AAACCCC/GGGGTTT	2
AAACCCT/AGGGTTT	5
AAACCTC/AGGTTTG	3
AAACCTG/AGGTTTC	2
AAACGCC/CGTTTGG	1
AAACTAG/AGTTTCT	2
AAACTAT/AGTTTAT	2
AAACTCC/AGTTTGG	2
AAACTCT/AGAGTTT	1
AAACTGC/AGTTTGC	1
AAACTGG/AGTTTCC	1
AAACTTT/AAAGTTT	2
AAAGAAC/CTTTGTT	6
AAAGAAG/CTTCTTT	17
AAAGAAT/ATTCTTT	1
AAAGACC/CTTTGGT	1
AAAGACT/AGTCTTT	1
AAAGAGC/CTCTTTG	1
AAAGAGG/CCTCTTT	2
AAAGATT/AATCTTT	3
AAAGCAC/CTTTGTG	2
AAAGCAT/ATGCTTT	2
AAAGCCC/CTTTGGG	1
AAAGCTG/AGCTTTC	1
AAAGGAC/CCTTTGT	3
AAAGGAG/CCTTTCT	3
AAAGGAT/ATCCTTT	1
AAAGGCC/CCTTTGG	3
AAAGGCT/AGCCTTT	1
AAAGGGC/CCCTTTG	8
AAAGGGG/CCCCTTT	1
AAAGGGT/ACCCTTT	1
AAAGGTT/AACCTTT	2
AAAGTAC/ACTTTGT	1
AAAGTAG/ACTTTCT	1
AAAGTAT/ACTTTAT	3
AAAGTCC/ACTTTGG	2
AAAGTCT/ACTTTAG	2
AAAGTTC/AACTTTG	2
AAAGTTG/AACTTTC	1
AAATAAC/ATTTGTT	2
AAATAAG/ATTTCTT	3
AAATAAT/ATTATTT	29
AAATACC/ATTTGGT	1
AAATACT/AGTATTT	5
AAATAGT/ACTATTT	8
AAATATC/ATATTTG	1
AAATATG/ATATTTC	6
AAATATT/AATATTT	8
AAATCAC/ATTTGTG	4
AAATCAG/ATTTCTG	2
AAATCAT/ATGATTT	1
AAATCCT/AGGATTT	4
AAATCTC/AGATTTG	2
AAATCTT/AAGATTT	3
AAATGAC/ATTTGTC	1
AAATGAG/ATTTCTC	2
AAATGAT/ATCATTT	1
AAATGCC/ATTTGGC	1
AAATGCT/AGCATTT	2
AAATGGC/ATTTGCC	2
AAATGGG/ATTTCCC	1
AAATGTC/ACATTTG	2
AAATGTG/ACATTTC	2
AAATGTT/AACATTT	5
AAATTAC/AATTTGT	4
AAATTAG/AATTTCT	2
AAATTAT/AATTTAT	8
AAATTCC/AATTTGG	4
AAATTCT/AATTTAG	7
AAATTGT/AATTTAC	3
AAATTTC/AAATTTG	5
AACAACT/AGTTGTT	1
AACAAGG/CCTTGTT	2
AACAATG/ATTGTTC	2
AACACAC/GTGTGTT	5
AACACAG/CTGTGTT	2
AACACTC/AGTGTTG	1
AACACTG/AGTGTTC	3
AACAGAC/CTGTTGT	1
AACAGAG/CTCTGTT	3
AACAGCC/CTGTTGG	3
AACAGGC/CCTGTTG	1
AACAGGG/CCCTGTT	2
AACAGGT/ACCTGTT	1
AACATAC/ATGTTGT	2
AACATAT/ATATGTT	3
AACATCT/AGATGTT	1
AACATGG/ATGTTCC	1
AACATGT/ACATGTT	1
AACCAAG/CTTGGTT	2
AACCAAT/ATTGGTT	1
AACCACC/GGTGGTT	2
AACCACT/AGTGGTT	1
AACCAGC/CTGGTTG	1
AACCAGG/CCTGGTT	3
AACCAGT/ACTGGTT	1
AACCATC/ATGGTTG	1
AACCCAC/GGGTTGT	2
AACCCAT/ATGGGTT	1
AACCCCC/GGGGGTT	9
AACCCCT/AGGGGTT	3
AACCCTG/AGGGTTC	4
AACCGGC/CCGGTTG	1
AACCTCC/AGGTTGG	1
AACCTCT/AGAGGTT	1
AACCTGG/AGGTTCC	1
AACGCCC/CGTTGGG	1
AACGTCT/ACGTTAG	1
AACTACT/AGTAGTT	2
AACTAGT/ACTAGTT	2
AACTATG/AGTTCAT	1
AACTCAC/AGTTGTG	1
AACTCAG/AGTTCTG	2
AACTCCC/AGTTGGG	1
AACTCCT/AGGAGTT	1
AACTCTC/AGAGTTG	1
AACTCTG/AGAGTTC	1
AACTGAG/AGTTCTC	2
AACTGAT/AGTTATC	1
AACTGCC/AGTTGGC	1
AACTGGG/AGTTCCC	3
AACTGTC/ACAGTTG	1
AACTTAC/AAGTTGT	1
AACTTAG/AAGTTCT	2
AACTTAT/AAGTTAT	1
AACTTCC/AAGTTGG	1
AACTTCT/AAGTTAG	3
AACTTGC/AAGTTGC	1
AACTTGT/AAGTTAC	2
AAGAAGC/CTTCTTG	3
AAGAAGG/CCTTCTT	21
AAGAATC/ATTCTTG	2
AAGAATG/ATTCTTC	4
AAGAATT/AATTCTT	3
AAGACAC/CTTGTGT	1
AAGACAG/CTGTCTT	3
AAGACCC/CTTGGGT	2
AAGACGG/CCGTCTT	1
AAGACTC/AGTCTTG	1
AAGACTT/AAGTCTT	1
AAGAGAC/CTCTTGT	1
AAGAGAG/CTCTCTT	11
AAGAGAT/ATCTCTT	1
AAGAGCC/CTCTTGG	5
AAGAGGC/CCTCTTG	1
AAGAGGG/CCCTCTT	4
AAGAGTC/ACTCTTG	1
AAGATAC/ATCTTGT	4
AAGATAG/ATCTTCT	1
AAGATAT/ATATCTT	3
AAGATCC/ATCTTGG	2
AAGATCT/AGATCTT	1
AAGATGC/ATCTTGC	1
AAGATGG/ATCTTCC	2
AAGATGT/ACATCTT	2
AAGATTC/AATCTTG	3
AAGCACC/CTTGGTG	2
AAGCAGC/CTGCTTG	1
AAGCAGG/CCTGCTT	7
AAGCATG/ATGCTTC	2
AAGCCAC/CTTGTGG	1
AAGCCAG/CTGGCTT	3
AAGCCCC/CTTGGGG	2
AAGCCCT/AGGGCTT	4
AAGCCGG/CCGGCTT	2
AAGCCTC/AGGCTTG	1
AAGCCTG/AGGCTTC	1
AAGCCTT/AAGGCTT	1
AAGCGGG/CCCGCTT	3
AAGCTCC/AGCTTGG	1
AAGCTCT/AGAGCTT	1
AAGCTGG/AGCTTCC	2
AAGGAAT/ATTCCTT	2
AAGGACT/AGTCCTT	1
AAGGAGC/CCTTGCT	2
AAGGAGG/CCTCCTT	18
AAGGATC/ATCCTTG	1
AAGGATG/ATCCTTC	2
AAGGATT/AATCCTT	1
AAGGCAG/CCTTCTG	1
AAGGCAT/ATGCCTT	1
AAGGCCC/CCTTGGG	1
AAGGCCT/AGGCCTT	1
AAGGCTC/AGCCTTG	3
AAGGCTG/AGCCTTC	2
AAGGGAG/CCCTTCT	6
AAGGGAT/ATCCCTT	1
AAGGGGC/CCCCTTG	5
AAGGGGG/CCCCCTT	3
AAGGGTC/ACCCTTG	1
AAGGGTG/ACCCTTC	2
AAGGTAC/ACCTTGT	1
AAGGTAG/ACCTTCT	1
AAGGTAT/ACCTTAT	1
AAGGTCG/ACCTTCG	1
AAGGTCT/ACCTTAG	2
AAGGTGG/ACCTTCC	1
AAGGTGT/ACACCTT	2
AAGTAAT/ACTTATT	1
AAGTACC/ACTTGGT	2
AAGTACT/ACTTAGT	1
AAGTAGC/ACTTGCT	1
AAGTAGG/ACTTCCT	1
AAGTATG/ACTTCAT	3
AAGTATT/AATACTT	1
AAGTCAC/ACTTGTG	1
AAGTCAT/ACTTATG	2
AAGTCTG/ACTTCAG	1
AAGTGAC/ACTTGTC	2
AAGTGCT/ACTTAGC	1
AAGTGGC/ACTTGCC	1
AAGTGGG/ACTTCCC	3
AAGTGTC/ACACTTG	1
AATAATG/ATTATTC	1
AATAATT/AATTATT	13
AATACAC/ATTGTGT	2
AATACAG/ATTCTGT	1
AATACAT/ATGTATT	3
AATACGT/ACGTATT	1
AATAGAC/ATTGTCT	1
AATAGAT/ATCTATT	5
AATAGCT/AGCTATT	1
AATAGGT/ACCTATT	2
AATAGTG/ACTATTC	1
AATATAC/ATATTGT	6
AATATAG/ATATTCT	6
AATATAT/ATATATT	79
AATATCC/ATATTGG	3
AATATCT/AGATATT	2
AATATGC/ATATTGC	1
AATATGG/ATATTCC	3
AATATGT/ACATATT	4
AATCACT/AGTGATT	1
AATCAGC/ATTGCTG	1
AATCAGT/ACTGATT	2
AATCATG/ATGATTC	1
AATCATT/AATGATT	6
AATCCAG/ATTCTGG	2
AATCCAT/ATGGATT	1
AATCCCC/ATTGGGG	1
AATCCCT/AGGGATT	1
AATCCTG/AGGATTC	1
AATCTAG/AGATTCT	3
AATCTAT/AGATTAT	4
AATCTCT/AGAGATT	1
AATCTGT/ACAGATT	2
AATGACT/AGTCATT	2
AATGAGG/ATTCCTC	1
AATGATG/ATCATTC	7
AATGCAT/ATGCATT	1
AATGCCC/ATTGGGC	1
AATGCCT/AGGCATT	1
AATGCTG/AGCATTC	1
AATGGAC/ATTGTCC	1
AATGGAT/ATCCATT	2
AATGGCC/ATTGGCC	1
AATGGGG/ATTCCCC	3
AATGGTC/ACCATTG	1
AATGGTG/ACCATTC	1
AATGTAC/ACATTGT	2
AATGTAG/ACATTCT	1
AATGTAT/ACATTAT	4
AATGTCC/ACATTGG	1
AATGTCT/ACATTAG	1
AATGTGG/ACATTCC	1
AATGTGT/ACACATT	3
AATTACC/AATTGGT	1
AATTACT/AATTAGT	5
AATTAGG/AATTCCT	3
AATTATC/AATTGAT	1
AATTATG/AATTCAT	2
AATTCAC/AATTGTG	2
AATTCCC/AATTGGG	1
AATTCTC/AATTGAG	1
AATTGAC/AATTGTC	1
ACACACC/GGTGTGT	10
ACACAGC/CTGTGTG	3
ACACAGG/CCTGTGT	4
ACACATC/ATGTGTG	6
ACACATG/ATGTGTC	1
ACACCAT/ATGGTGT	3
ACACCCC/GGGGTGT	5
ACACCCT/AGGGTGT	2
ACACCTC/AGGTGTG	1
ACACGGC/CCGTGTG	2
ACACGGG/CCCGTGT	2
ACACTCC/AGTGTGG	3
ACACTCT/AGAGTGT	1
ACACTGC/AGTGTGC	1
ACACTGG/AGTGTCC	1
ACACTGT/ACAGTGT	1
ACAGACC/CTGTGGT	4
ACAGAGC/CTCTGTG	3
ACAGAGG/CCTCTGT	4
ACAGATC/ATCTGTG	4
ACAGCAG/CTGCTGT	2
ACAGCCC/CTGTGGG	6
ACAGCTC/AGCTGTG	1
ACAGCTG/AGCTGTC	1
ACAGGAG/CCTGTCT	3
ACAGGAT/ATCCTGT	1
ACAGGCC/CCTGTGG	1
ACAGGCG/CCTGTCG	1
ACAGGGC/CCCTGTG	3
ACAGGGG/CCCCTGT	2
ACAGGTC/ACCTGTG	3
ACAGGTG/ACCTGTC	1
ACAGTAG/ACTGTCT	1
ACAGTAT/ACTGTAT	3
ACAGTCC/ACTGTGG	4
ACAGTCG/ACTGTCG	1
ACAGTCT/ACTGTAG	4
ACAGTGG/ACTGTCC	1
ACATACC/ATGTGGT	2
ACATACT/AGTATGT	3
ACATAGC/ATGTGCT	2
ACATAGT/ACTATGT	4
ACATATC/ATATGTG	2
ACATATG/ATATGTC	2
ACATCAG/ATGTCTG	1
ACATCCC/ATGTGGG	23
ACATCTC/AGATGTG	1
ACATGAG/ATGTCTC	4
ACATGAT/ATCATGT	1
ACATGCC/ATGTGGC	7
ACATGCT/AGCATGT	1
ACATGGC/ATGTGCC	1
ACATGGG/ATGTCCC	2
ACATGGT/ACCATGT	2
ACATGTC/ACATGTG	2
ACCACCC/GGGTGGT	12
ACCACCG/CGGTGGT	1
ACCACCT/AGGTGGT	2
ACCACTC/AGTGGTG	1
ACCACTG/AGTGGTC	3
ACCAGAT/ATCTGGT	1
ACCAGCC/CTGGTGG	1
ACCAGCT/AGCTGGT	1
ACCAGGC/CCTGGTG	3
ACCAGGG/CCCTGGT	3
ACCATAG/ATGGTCT	1
ACCATCC/ATGGTGG	21
ACCATCG/ATGGTCG	1
ACCATCT/AGATGGT	1
ACCATGC/ATGGTGC	2
ACCCACG/CGTGGGT	1
ACCCAGC/CTGGGTG	17
ACCCAGG/CCTGGGT	5
ACCCAGT/ACTGGGT	1
ACCCATC/ATGGGTG	1
ACCCCAG/CTGGGGT	5
ACCCCAT/ATGGGGT	1
ACCCCCC/GGGGGGT	76
ACCCCCG/CGGGGGT	22
ACCCCCT/AGGGGGT	2
ACCCCGC/CGGGGTG	2
ACCCCTC/AGGGGTG	6
ACCCCTG/AGGGGTC	9
ACCCGCC/CGGGTGG	3
ACCCTAG/AGGGTCT	1
ACCCTCC/AGGGTGG	6
ACCCTCG/AGGGTCG	2
ACCCTGG/AGGGTCC	6
ACCGAGC/CGGTGCT	3
ACCGAGG/CCTCGGT	1
ACCGCCC/CGGTGGG	2
ACCGCTG/AGCGGTC	1
ACCGGGC/CCCGGTG	2
ACCGTCC/ACGGTGG	2
ACCTACT/AGGTAGT	1
ACCTAGC/AGGTGCT	1
ACCTAGG/AGGTCCT	2
ACCTAGT/ACTAGGT	1
ACCTATG/AGGTCAT	1
ACCTCCC/AGGTGGG	19
ACCTCCT/AGGAGGT	2
ACCTCGG/AGGTCCG	1
ACCTCTC/AGAGGTG	1
ACCTCTG/AGAGGTC	14
ACCTGCC/AGGTGGC	4
ACCTGCT/AGCAGGT	2
ACCTGGC/AGGTGCC	2
ACCTGGG/AGGTCCC	3
ACGAGAG/CGTCTCT	2
ACGAGCT/AGCTCGT	1
ACGCCCC/CGTGGGG	1
ACGCCCG/CGGGCGT	1
ACGCCGC/CGGCGTG	2
ACGCGCC/CGCGTGG	1
ACGGAGC/CCGTGCT	3
ACGGCCC/CCGTGGG	1
ACGGCTG/AGCCGTC	1
ACGGGAG/CCCGTCT	1
ACGGGGG/CCCCCGT	1
ACGTCCC/ACGTGGG	3
ACTACTG/AGTAGTC	1
ACTAGAT/AGTATCT	2
ACTAGCC/AGTGGCT	1
ACTAGCT/AGCTAGT	1
ACTAGGC/AGTGCCT	2
ACTAGTC/ACTAGTG	1
ACTATAG/AGTCTAT	1
ACTATAT/AGTATAT	11
ACTATGG/AGTCCAT	1
ACTCAGC/AGTGCTG	2
ACTCAGG/AGTCCTG	2
ACTCAGT/ACTGAGT	2
ACTCCAG/AGTCTGG	1
ACTCCCC/AGTGGGG	9
ACTCCTC/AGGAGTG	2
ACTCCTG/AGGAGTC	1
ACTCGAG/AGTCTCG	2
ACTCGCC/AGTGGCG	1
ACTCGGG/AGTCCCG	1
ACTCTAT/AGAGTAT	1
ACTCTGG/AGAGTCC	1
ACTGAGC/AGTGCTC	2
ACTGCCC/AGTGGGC	3
ACTGCTC/AGCAGTG	2
ACTGGAG/AGTCTCC	2
ACTGGAT/AGTATCC	1
ACTGGCC/AGTGGCC	2
ACTGGCG/AGTCGCC	1
ACTGGGC/AGTGCCC	2
AGAGAGC/CTCTCTG	3
AGAGAGG/CCTCTCT	9
AGAGATC/ATCTCTG	1
AGAGATG/ATCTCTC	3
AGAGCAT/ATGCTCT	1
AGAGCCC/CTCTGGG	9
AGAGCCG/CGGCTCT	1
AGAGCCT/AGGCTCT	1
AGAGCGC/CGCTCTG	1
AGAGCTC/AGCTCTG	2
AGAGCTG/AGCTCTC	2
AGAGGCC/CCTCTGG	10
AGAGGCG/CCTCTCG	1
AGAGGGC/CCCTCTG	49
AGAGGGG/CCCCTCT	4
AGATATC/ATATCTG	2
AGATCCC/ATCTGGG	4
AGATCGC/ATCTGCG	1
AGATGAT/ATCATCT	55
AGATGCC/ATCTGGC	1
AGATGGC/ATCTGCC	1
AGATGGG/ATCTCCC	3
AGCAGCC/CTGCTGG	7
AGCAGCG/CGCTGCT	2
AGCAGGC/CCTGCTG	5
AGCAGGG/CCCTGCT	8
AGCATCC/ATGCTGG	3
AGCATGG/ATGCTCC	1
AGCCAGG/CCTGGCT	9
AGCCATG/ATGGCTC	3
AGCCCCC/CTGGGGG	41
AGCCCCG/CGGGGCT	4
AGCCCCT/AGGGGCT	3
AGCCCGC/CGGGCTG	11
AGCCCGG/CCGGGCT	4
AGCCCTC/AGGGCTG	5
AGCCCTG/AGGGCTC	2
AGCCGCG/CGCGGCT	1
AGCCGGG/CCCGGCT	5
AGCCTAT/AGGCTAT	2
AGCCTCC/AGGCTGG	13
AGCCTGC/AGGCTGC	10
AGCCTGG/AGGCTCC	6
AGCGAGG/CCTCGCT	1
AGCGGCC/CCGCTGG	1
AGCGGCG/CCGCTCG	1
AGCGGGC/CCCGCTG	4
AGCGGGG/CCCCGCT	3
AGCTCCC/AGCTGGG	8
AGCTGCC/AGCTGGC	2
AGGAGGC/CCTCCTG	14
AGGAGGG/CCCTCCT	28
AGGATAT/ATATCCT	1
AGGATCC/ATCCTGG	5
AGGATGC/ATCCTGC	1
AGGATGG/ATCCTCC	3
AGGCATG/ATGCCTC	3
AGGCCCC/CCTGGGG	14
AGGCCCG/CCTCGGG	1
AGGCCTC/AGGCCTG	4
AGGCGGC/CCGCCTG	2
AGGCGGG/CCCGCCT	5
AGGGATG/ATCCCTC	2
AGGGCCC/CCCTGGG	10
AGGGCCG/CCCTCGG	2
AGGGCGC/CCCTGCG	1
AGGGCGG/CCCTCCG	6
AGGGGCC/CCCCTGG	10
AGGGGCG/CCCCTCG	4
AGGGGGC/CCCCCTG	25
AGGGGGG/CCCCCCT	26
ATATATC/ATATATG	7
ATCATCC/ATGATGG	25
ATCCCCC/ATGGGGG	7
ATCCCGC/ATGCGGG	3
ATCCCGG/ATCCGGG	1
ATCGGCC/ATGGCCG	1
ATCGGGC/ATGCCCG	1
ATGCCCC/ATGGGGC	2
ATGGCCC/ATGGGCC	2
CCCCCCG/CGGGGGG	33
CCCCCGG/CCGGGGG	8
CCCCGCG/CGCGGGG	10
CCCCGGG/CCCGGGG	1
CCCGCCG/CGGCGGG	4
CCGCCGG/CCGGCGG	2
CCGCGCG/CGCGCGG	1
AAAAAAAC/GTTTTTTT	59
AAAAAAAG/CTTTTTTT	23
AAAAAAAT/ATTTTTTT	85
AAAAAACC/GGTTTTTT	4
AAAAAAGC/CTTTTTTG	1
AAAAAAGG/CCTTTTTT	1
AAAAAAGT/ACTTTTTT	1
AAAAAATC/ATTTTTTG	2
AAAAAATG/ATTTTTTC	2
AAAAAATT/AATTTTTT	17
AAAAACTC/AGTTTTTG	1
AAAAAGAC/CTTTTTGT	1
AAAAAGAT/ATCTTTTT	1
AAAAAGGG/CCCTTTTT	1
AAAAATAG/ATTTTTCT	2
AAAAATAT/ATATTTTT	1
AAAAATGT/ACATTTTT	1
AAAAATTC/AATTTTTG	1
AAAAATTT/AAATTTTT	8
AAAACAAC/GTTGTTTT	1
AAAACTAT/AGTTTTAT	1
AAAAGAAC/CTTTTGTT	1
AAAAGAAG/CTTCTTTT	4
AAAAGCAG/CTGCTTTT	1
AAAAGGGC/CCCTTTTG	1
AAAAGGTC/ACCTTTTG	1
AAAAGTTG/AACTTTTC	1
AAAATAAC/ATTTTGTT	1
AAAATAAT/ATTATTTT	6
AAAATAGC/ATTTTGCT	1
AAAATAGG/ATTTTCCT	1
AAAATATC/ATATTTTG	1
AAAATATG/ATATTTTC	1
AAAATATT/AATATTTT	1
AAAATCAG/ATTTTCTG	1
AAAATCTG/AGATTTTC	1
AAAATCTT/AAGATTTT	1
AAAATGGG/ATTTTCCC	1
AAAATGTT/AACATTTT	1
AAAATTAG/AATTTTCT	1
AAAATTCC/AATTTTGG	1
AAAATTCT/AATTTTAG	1
AAAATTGG/AATTTTCC	1
AAAATTTC/AAATTTTG	1
AAACAAAG/CTTTGTTT	7
AAACAAAT/ATTTGTTT	2
AAACAACT/AGTTGTTT	2
AAACAAGT/ACTTGTTT	1
AAACAATG/ATTGTTTC	1
AAACAATT/AATTGTTT	1
AAACACAC/GTGTGTTT	5
AAACATAG/ATGTTTCT	1
AAACATTT/AAATGTTT	1
AAACCAAC/GGTTTGTT	1
AAACCAAG/CTTGGTTT	1
AAACCAAT/ATTGGTTT	1
AAACCCCC/GGGGGTTT	1
AAACCTCC/AGGTTTGG	1
AAACGCCC/CGTTTGGG	1
AAACTAAC/AGTTTGTT	1
AAACTAAG/AGTTTCTT	2
AAACTAAT/AGTTTATT	1
AAACTCAG/AGTTTCTG	1
AAACTGGC/AGTTTGCC	1
AAACTGGT/ACCAGTTT	1
AAACTTAC/AAGTTTGT	1
AAAGAAAT/ATTTCTTT	3
AAAGAAGG/CCTTCTTT	21
AAAGACAT/ATGTCTTT	1
AAAGAGAG/CTCTCTTT	31
AAAGAGCC/CTCTTTGG	1
AAAGAGGG/CCCTCTTT	1
AAAGATAC/ATCTTTGT	1
AAAGATCT/AGATCTTT	1
AAAGATGG/ATCTTTCC	1
AAAGATTC/AATCTTTG	1
AAAGCATC/ATGCTTTG	1
AAAGCCCC/CTTTGGGG	1
AAAGCTTC/AAGCTTTG	3
AAAGGAAC/CCTTTGTT	1
AAAGGAAG/CCTTTCTT	7
AAAGGAGG/CCTCCTTT	2
AAAGGATG/ATCCTTTC	1
AAAGGGAC/CCCTTTGT	1
AAAGGGAG/CCCTTTCT	1
AAAGGGGG/CCCCCTTT	1
AAAGGGGT/ACCCCTTT	3
AAAGTCAC/ACTTTGTG	1
AAAGTGAG/ACTTTCTC	1
AAAGTGGG/ACTTTCCC	2
AAAGTTGC/AACTTTGC	1
AAATAACT/AGTTATTT	1
AAATAAGT/ACTTATTT	5
AAATAATC/ATTATTTG	2
AAATAATT/AATTATTT	1
AAATACAG/ATTTCTGT	1
AAATACAT/ATGTATTT	2
AAATAGAT/ATCTATTT	2
AAATAGGG/ATTTCCCT	1
AAATATAT/ATATATTT	16
AAATATTC/AATATTTG	2
AAATATTG/AATATTTC	1
AAATATTT/AAATATTT	3
AAATCAAG/ATTTCTTG	1
AAATCAAT/ATTGATTT	1
AAATCCAC/ATTTGTGG	1
AAATCCCC/ATTTGGGG	1
AAATGAAT/ATTCATTT	4
AAATGACC/ATTTGGTC	1
AAATGAGT/ACTCATTT	1
AAATGCTG/AGCATTTC	1
AAATGGAT/ATCCATTT	3
AAATGGTT/AACCATTT	1
AAATGTAC/ACATTTGT	1
AAATGTAT/ACATTTAT	3
AAATGTCC/ACATTTGG	1
AAATTAAT/AATTTATT	2
AAATTAGT/AATTTACT	1
AAATTATC/AATTTGAT	1
AAATTCCC/AATTTGGG	1
AAATTCGC/AATTTGCG	1
AAATTGAT/AATTTATC	1
AAATTGTC/AATTTGAC	1
AAATTGTT/AACAATTT	2
AAATTTAC/AAATTTGT	1
AAATTTAG/AAATTTCT	1
AACAACTT/AAGTTGTT	1
AACAAGAC/CTTGTTGT	1
AACAAGGG/CCCTTGTT	1
AACAATAT/ATATTGTT	1
AACAATGT/ACATTGTT	1
AACACCAG/CTGGTGTT	1
AACATATC/ATATGTTG	1
AACATATG/ATATGTTC	2
AACATGAT/ATCATGTT	1
AACATGGG/ATGTTCCC	1
AACATTCC/AATGTTGG	1
AACATTGC/AATGTTGC	1
AACCAAGC/CTTGGTTG	1
AACCAGAG/CTCTGGTT	1
AACCAGCC/CTGGTTGG	2
AACCAGCG/CGCTGGTT	2
AACCAGCT/AGCTGGTT	1
AACCAGGG/CCCTGGTT	1
AACCAGTG/ACTGGTTC	1
AACCATAT/ATATGGTT	1
AACCATCC/ATGGTTGG	1
AACCATTC/AATGGTTG	1
AACCCACC/GGGTTGGT	3
AACCCCAC/GGGGTTGT	1
AACCCCAT/ATGGGGTT	1
AACCCGCG/CGCGGGTT	1
AACCCGGG/CCCGGGTT	1
AACCCGTG/ACGGGTTC	1
AACCCTAC/AGGGTTGT	1
AACCCTGG/AGGGTTCC	1
AACCGGAG/CCGGTTCT	1
AACCTCCG/AGGTTCGG	1
AACCTGTC/ACAGGTTG	1
AACCTTCT/AAGGTTAG	1
AACTAAGG/AGTTCCTT	1
AACTAAGT/ACTTAGTT	1
AACTACAC/AGTTGTGT	1
AACTATAG/AGTTCTAT	1
AACTCAAG/AGTTCTTG	1
AACTCCCT/AGGGAGTT	1
AACTGCTT/AAGCAGTT	1
AAGAAGAG/CTCTTCTT	1
AAGAAGAT/ATCTTCTT	1
AAGAAGGG/CCCTTCTT	1
AAGAAGTG/ACTTCTTC	2
AAGAATTC/AATTCTTG	1
AAGACATT/AATGTCTT	1
AAGACCTT/AAGGTCTT	1
AAGACTAT/AGTCTTAT	2
AAGAGAAT/ATTCTCTT	1
AAGAGGGG/CCCCTCTT	2
AAGATATT/AATATCTT	2
AAGATGGG/ATCTTCCC	2
AAGATTCC/AATCTTGG	1
AAGATTCT/AATCTTAG	1
AAGATTGT/AATCTTAC	1
AAGCAAGG/CCTTGCTT	1
AAGCAGAG/CTCTGCTT	1
AAGCAGGC/CCTGCTTG	1
AAGCAGGG/CCCTGCTT	1
AAGCATGC/ATGCTTGC	2
AAGCCAGG/CCTGGCTT	1
AAGCCATC/ATGGCTTG	2
AAGCCCAC/CTTGTGGG	1
AAGCCCTC/AGGGCTTG	1
AAGCTCCG/AGCTTCGG	1
AAGCTGAC/AGCTTGTC	1
AAGCTGAG/AGCTTCTC	1
AAGCTTCC/AAGCTTGG	1
AAGGAATG/ATTCCTTC	3
AAGGAGAG/CCTTCTCT	3
AAGGAGCT/AGCTCCTT	1
AAGGAGGG/CCCTCCTT	15
AAGGAGTG/ACTCCTTC	1
AAGGATGG/ATCCTTCC	7
AAGGCAGG/CCTGCCTT	11
AAGGCAGT/ACTGCCTT	1
AAGGCGAG/CCTTCTCG	1
AAGGCGCC/CCTTGGCG	2
AAGGCGTG/ACGCCTTC	1
AAGGCTAC/AGCCTTGT	1
AAGGCTGG/AGCCTTCC	1
AAGGGACC/CCCTTGGT	1
AAGGGAGG/CCCTTCCT	31
AAGGGATG/ATCCCTTC	1
AAGGGCTG/AGCCCTTC	1
AAGGGGAG/CCCCTTCT	3
AAGGGGGG/CCCCCCTT	1
AAGGGGTG/ACCCCTTC	1
AAGGGTGG/ACCCTTCC	1
AAGGTACC/ACCTTGGT	1
AAGGTGGG/ACCTTCCC	1
AAGTACAG/ACTTCTGT	1
AAGTAGAG/ACTTCTCT	1
AAGTAGGT/ACCTACTT	1
AAGTATAT/ACTTATAT	1
AAGTCTGT/ACAGACTT	1
AAGTGACT/ACTTAGTC	1
AAGTGGGC/ACTTGCCC	1
AAGTGGGG/ACTTCCCC	1
AAGTGGGT/ACCCACTT	1
AAGTGGTC/ACCACTTG	1
AATAATAC/ATTATTGT	3
AATAATAT/ATATTATT	2
AATAATCT/AGATTATT	1
AATAATGG/ATTATTCC	1
AATAATGT/ACATTATT	2
AATACAGT/ACTGTATT	1
AATACTAG/AGTATTCT	1
AATACTGC/AGTATTGC	1
AATAGATG/ATCTATTC	1
AATAGATT/AATCTATT	1
AATAGTGG/ACTATTCC	1
AATATACT/AGTATATT	1
AATATAGT/ACTATATT	2
AATATATC/ATATATTG	1
AATATATG/ATATATTC	1
AATATATT/AATATATT	1
AATATCCC/ATATTGGG	1
AATATCTG/AGATATTC	1
AATCAATG/ATTCATTG	6
AATCACAG/ATTCTGTG	2
AATCACCT/AGGTGATT	1
AATCAGAC/ATTGTCTG	1
AATCAGGG/ATTCCCTG	1
AATCATCC/ATGATTGG	1
AATCCACT/AGTGGATT	1
AATCCATT/AATGGATT	1
AATCCCAG/ATTCTGGG	1
AATCGATC/ATCGATTG	1
AATCTCAG/AGATTCTG	1
AATGAATT/AATTCATT	3
AATGAGAG/ATTCTCTC	1
AATGAGGG/ATTCCCTC	1
AATGAGTC/ACTCATTG	1
AATGAGTG/ACTCATTC	7
AATGATAT/ATATCATT	1
AATGCACT/AGTGCATT	1
AATGCCTC/AGGCATTG	1
AATGGACG/ATTCGTCC	1
AATGGATG/ATCCATTC	6
AATGGCCT/AGGCCATT	1
AATGGGTG/ACCCATTC	1
AATGGTAT/ACCATTAT	1
AATGGTCT/ACCATTAG	1
AATGGTGG/ACCATTCC	2
AATGTCTG/ACATTCAG	1
AATGTGGC/ACATTGCC	1
AATTACTG/AATTCAGT	1
AATTAGCT/AATTAGCT	1
AATTATAT/AATTATAT	1
AATTCAGC/AATTGCTG	1
AATTCTAC/AATTGTAG	2
ACACACAG/CTGTGTGT	38
ACACACAT/ATGTGTGT	22
ACACACCC/GGGTGTGT	3
ACACACGC/CGTGTGTG	23
ACACACTC/AGTGTGTG	8
ACACAGAG/CTCTGTGT	7
ACACAGTG/ACTGTGTC	1
ACACATAG/ATGTGTCT	1
ACACATAT/ATATGTGT	2
ACACATGC/ATGTGTGC	6
ACACCCCC/GGGGGTGT	2
ACACCGAT/ATCGGTGT	1
ACACCGCC/CGGTGTGG	1
ACACCTCT/AGAGGTGT	1
ACACGGAG/CCGTGTCT	1
ACACGTGC/ACGTGTGC	2
ACACTCAT/AGTGTATG	1
ACACTGGG/AGTGTCCC	1
ACAGACAT/ATGTCTGT	1
ACAGACCC/CTGTGGGT	1
ACAGACGC/CGTCTGTG	1
ACAGACGG/CCGTCTGT	1
ACAGACTC/AGTCTGTG	1
ACAGAGAG/CTCTCTGT	64
ACAGAGGG/CCCTCTGT	2
ACAGATAG/ATCTGTCT	14
ACAGATAT/ATATCTGT	1
ACAGATGG/ATCTGTCC	1
ACAGCACC/CTGTGGTG	2
ACAGCAGC/CTGCTGTG	1
ACAGCCAG/CTGGCTGT	1
ACAGCCCC/CTGTGGGG	5
ACAGCCCT/AGGGCTGT	1
ACAGCCGG/CCGGCTGT	1
ACAGCGAG/CGCTGTCT	1
ACAGGACC/CCTGTGGT	1
ACAGGCAG/CCTGTCTG	2
ACAGGCGC/CCTGTGCG	1
ACAGGCGG/CCGCCTGT	2
ACAGGTGC/ACCTGTGC	1
ACAGGTGG/ACCTGTCC	1
ACAGTCAT/ACTGTATG	1
ACAGTCTC/ACTGTGAG	1
ACAGTGCC/ACTGTGGC	1
ACAGTGGT/ACCACTGT	1
ACATACGT/ACGTATGT	1
ACATAGAT/ATCTATGT	16
ACATATAG/ATATGTCT	1
ACATATAT/ATATATGT	20
ACATCCCC/ATGTGGGG	1
ACATCTCC/AGATGTGG	1
ACATGCAG/ATGTCTGC	1
ACATGCGC/ATGTGCGC	1
ACATGGAT/ATCCATGT	1
ACATGGGG/ATGTCCCC	1
ACCACCCC/GGGGTGGT	2
ACCACGTG/ACGTGGTC	1
ACCAGATG/ATCTGGTC	1
ACCAGCTC/AGCTGGTG	1
ACCAGGGC/CCCTGGTG	1
ACCAGGGG/CCCCTGGT	1
ACCAGGTC/ACCTGGTG	3
ACCATAGG/ATGGTCCT	1
ACCATATC/ATATGGTG	1
ACCATCCC/ATGGTGGG	1
ACCATGAT/ATCATGGT	1
ACCATGCT/AGCATGGT	1
ACCATGGG/ATGGTCCC	1
ACCCACTC/AGTGGGTG	2
ACCCAGAG/CTCTGGGT	1
ACCCAGCC/CTGGGTGG	1
ACCCAGGC/CCTGGGTG	1
ACCCAGGG/CCCTGGGT	2
ACCCATCC/ATGGGTGG	71
ACCCATCT/AGATGGGT	2
ACCCCACT/AGTGGGGT	1
ACCCCAGC/CTGGGGTG	2
ACCCCCAT/ATGGGGGT	1
ACCCCCCC/GGGGGGGT	27
ACCCCCTG/AGGGGGTC	1
ACCCCGCC/CGGGGTGG	1
ACCCCTCC/AGGGGTGG	4
ACCCCTGG/AGGGGTCC	1
ACCCGAGG/CCTCGGGT	1
ACCCGGGG/CCCCGGGT	1
ACCCGTCC/ACGGGTGG	1
ACCCTCAG/AGGGTCTG	1
ACCCTCCC/AGGGTGGG	2
ACCCTGCC/AGGGTGGC	1
ACCCTGCG/AGGGTCGC	1
ACCCTGGG/AGGGTCCC	2
ACCGCAGG/CCTGCGGT	1
ACCGCCAT/ATGGCGGT	1
ACCGCCCC/CGGTGGGG	2
ACCGCCTC/AGGCGGTG	1
ACCGCTCC/AGCGGTGG	1
ACCGGGAG/CCCGGTCT	1
ACCTATCT/AGATAGGT	5
ACCTCAGC/AGGTGCTG	1
ACCTCAGG/AGGTCCTG	2
ACCTCCCC/AGGTGGGG	4
ACCTCCTC/AGGAGGTG	1
ACCTCTGC/AGAGGTGC	1
ACCTCTGG/AGAGGTCC	1
ACCTGCCC/AGGTGGGC	2
ACCTGCTG/AGCAGGTC	2
ACCTGGGC/AGGTGCCC	2
ACCTGGGG/AGGTCCCC	1
ACGCGCCG/CGCGTCGG	2
ACGCGGGG/CCCCGCGT	1
ACGCTCCC/AGCGTGGG	1
ACGGACTG/AGTCCGTC	2
ACGGAGGG/CCCTCCGT	1
ACGGATAG/ATCCGTCT	1
ACGGATGG/ATCCGTCC	6
ACGGGAGG/CCCGTCCT	3
ACGGGGAG/CCCCGTCT	1
ACGGGGCT/AGCCCCGT	1
ACGGGGGG/CCCCCCGT	1
ACGTCCCC/ACGTGGGG	1
ACGTGCCC/ACGTGGGC	1
ACTACTCC/AGTAGTGG	1
ACTAGATC/AGTGATCT	1
ACTAGGCC/AGTGGCCT	1
ACTAGGCT/AGCCTAGT	1
ACTATATC/AGTGATAT	1
ACTATGAG/AGTCTCAT	2
ACTCAGAG/AGTCTCTG	1
ACTCAGGG/AGTCCCTG	1
ACTCAGTC/ACTGAGTG	1
ACTCATCC/AGTGGATG	3
ACTCCCTC/AGGGAGTG	2
ACTCCCTG/AGGGAGTC	1
ACTCCTAT/AGGAGTAT	1
ACTCCTCC/AGGAGTGG	1
ACTCGCCC/AGTGGGCG	1
ACTCTCAG/AGAGTCTG	1
ACTCTCTC/AGAGAGTG	2
ACTCTGGG/AGAGTCCC	1
ACTGAGCG/AGTCGCTC	1
ACTGAGCT/AGCTCAGT	1
ACTGCATC/AGTGATGC	2
ACTGCCCC/AGTGGGGC	2
ACTGCTCT/AGAGCAGT	1
ACTGGCCC/AGTGGGCC	1
ACTGGGAG/AGTCTCCC	1
ACTGGGCC/AGTGGCCC	4
ACTGGGGG/AGTCCCCC	1
AGAGAGAT/ATCTCTCT	7
AGAGAGCG/CGCTCTCT	7
AGAGAGGC/CCTCTCTG	1
AGAGAGGG/CCCTCTCT	45
AGAGATGC/ATCTCTGC	3
AGAGATGG/ATCTCTCC	2
AGAGCAGG/CCTGCTCT	2
AGAGCCCC/CTCTGGGG	1
AGAGCGGG/CCCGCTCT	1
AGAGCTGG/AGCTCTCC	1
AGAGGAGG/CCTCCTCT	1
AGAGGCTG/AGCCTCTC	2
AGAGGGGC/CCCCTCTG	2
AGAGGGGG/CCCCCTCT	3
AGATAGCT/AGCTATCT	3
AGATATAT/ATATATCT	32
AGATGCTG/AGCATCTC	2
AGATGGAT/ATCCATCT	25
AGCAGCCG/CGGCTGCT	1
AGCAGCTC/AGCTGCTG	1
AGCAGGGG/CCCCTGCT	1
AGCATATG/ATATGCTC	1
AGCATCAT/ATGATGCT	1
AGCATCCC/ATGCTGGG	2
AGCATCGG/ATGCTCCG	1
AGCCAGGC/CCTGGCTG	1
AGCCAGGG/CCCTGGCT	4
AGCCATAT/ATATGGCT	1
AGCCATCC/ATGGCTGG	5
AGCCATGG/ATGGCTCC	3
AGCCCAGG/CCTGGGCT	1
AGCCCATG/ATGGGCTC	1
AGCCCCCC/CTGGGGGG	2
AGCCCCCG/CGGGGGCT	1
AGCCCCGC/CGGGGCTG	5
AGCCCCTG/AGGGGCTC	2
AGCCCGCC/CGGGCTGG	2
AGCCCTGC/AGGGCTGC	2
AGCCCTGG/AGGGCTCC	2
AGCCGAGG/CCTCGGCT	3
AGCCGCCC/CGGCTGGG	2
AGCCGGGC/CCCGGCTG	1
AGCCGGGG/CCCCGGCT	1
AGCCTCCC/AGGCTGGG	4
AGCCTGCC/AGGCTGGC	2
AGCCTGGC/AGGCTGCC	2
AGCCTGGG/AGGCTCCC	2
AGCGAGGC/CCTCGCTG	1
AGCGATGC/ATCGCTGC	1
AGCGCAGG/CCTGCGCT	1
AGCGGGGC/CCCCGCTG	1
AGCTATGG/AGCTCCAT	1
AGCTCCCC/AGCTGGGG	2
AGCTGCCC/AGCTGGGC	1
AGGAGGCC/CCTCCTGG	3
AGGAGGGC/CCCTCCTG	1
AGGAGGGG/CCCCTCCT	9
AGGATCCC/ATCCTGGG	1
AGGATGGC/ATCCTGCC	1
AGGATGGG/ATCCTCCC	1
AGGCAGGG/CCCTGCCT	4
AGGCCATG/ATGGCCTC	1
AGGCCCCC/CCTGGGGG	2
AGGCGGGC/CCCGCCTG	3
AGGGATGC/ATCCCTGC	1
AGGGATGG/ATCCCTCC	11
AGGGCCCC/CCCTGGGG	3
AGGGCGCC/CCCTGGCG	1
AGGGCGGC/CCCTGCCG	2
AGGGGATG/ATCCCCTC	1
AGGGGCCC/CCCCTGGG	2
AGGGGCCG/CCCCTCGG	3
AGGGGCGG/CCCCTCCG	3
AGGGGGCC/CCCCCTGG	1
AGGGGGGC/CCCCCCTG	1
AGGGGGGG/CCCCCCCT	5
ATCATCCC/ATGATGGG	1
ATCCATCG/ATCGATGG	2
ATCCATGC/ATGCATGG	6
ATGGCCCC/ATGGGGCC	2
CCCCCCCG/CGGGGGGG	2
CCCCCCGG/CCGGGGGG	1
CCCCCGCG/CGCGGGGG	1
CCCCCGGG/CCCGGGGG	1
CCCCGCCG/CGGCGGGG	6
CCCCGCGG/CCGCGGGG	1
CCCGGCCG/CCGGGCGG	1

## Sheet: Human
Motif	Number
A/T	714310
C/G	3627
AC/GT	173427
AG/CT	77910
AT/AT	95217
CG/CG	1049
AAC/GTT	22777
AAG/CTT	6750
AAT/ATT	28592
ACC/GGT	4304
ACG/CGT	57
ACT/AGT	761
AGC/CTG	2942
AGG/CCT	6608
ATC/ATG	4400
CCG/CGG	2429
AAAC/GTTT	17273
AAAG/CTTT	15833
AAAT/ATTT	31676
AACC/GGTT	429
AACG/CGTT	5
AACT/AGTT	87
AAGC/CTTG	275
AAGG/CCTT	11177
AAGT/ACTT	64
AATC/ATTG	930
AATG/ATTC	3502
AATT/AATT	1008
ACAG/CTGT	884
ACAT/ATGT	1679
ACCC/GGGT	221
ACCG/CGGT	2
ACCT/AGGT	261
ACGC/CGTG	50
ACGG/CCGT	47
ACGT/ACGT	2
ACTC/AGTG	185
ACTG/AGTC	45
AGAT/ATCT	7747
AGCC/CTGG	276
AGCG/CGCT	20
AGCT/AGCT	43
AGGC/CCTG	432
AGGG/CCCT	3995
ATCC/ATGG	5281
ATCG/ATCG	2
ATGC/ATGC	24
CCCG/CGGG	48
CCGG/CCGG	1
AAAAC/GTTTT	19092
AAAAG/CTTTT	6862
AAAAT/ATTTT	12382
AAACC/GGTTT	363
AAACG/CGTTT	3
AAACT/AGTTT	116
AAAGC/CTTTG	65
AAAGG/CCTTT	828
AAAGT/ACTTT	11
AAATC/ATTTG	58
AAATG/ATTTC	240
AAATT/AATTT	753
AACAC/GTGTT	67
AACAG/CTGTT	77
AACAT/ATGTT	211
AACCC/GGGTT	8
AACCG/CGGTT	2
AACCT/AGGTT	11
AACGC/CGTTG	2
AACGG/CCGTT	29
AACGT/ACGTT	9
AACTC/AGTTG	6
AACTG/AGTTC	6
AAGAC/CTTGT	38
AAGAG/CTCTT	378
AAGAT/ATCTT	18
AAGCC/CTTGG	11
AAGCT/AGCTT	3
AAGGC/CCTTG	74
AAGGG/CCCTT	965
AAGGT/ACCTT	9
AAGTC/ACTTG	1
AAGTG/ACTTC	8
AATAC/ATTGT	157
AATAG/ATTCT	199
AATAT/ATATT	521
AATCC/ATTGG	8
AATCG/ATTCG	4
AATCT/AGATT	28
AATGC/ATTGC	26
AATGG/ATTCC	8719
AATGT/ACATT	47
AATTC/AATTG	65
ACACC/GGTGT	40
ACACG/CGTGT	1
ACACT/AGTGT	28
ACAGC/CTGTG	65
ACAGG/CCTGT	64
ACAGT/ACTGT	19
ACATC/ATGTG	34
ACATG/ATGTC	15
ACCAG/CTGGT	23
ACCAT/ATGGT	18
ACCCC/GGGGT	238
ACCCG/CGGGT	1
ACCCT/AGGGT	20
ACCGC/CGGTG	5
ACCGT/ACGGT	1
ACCTC/AGGTG	15
ACCTG/AGGTC	2
ACGAG/CGTCT	3
ACGAT/ATCGT	5
ACGCC/CGTGG	8
ACGCT/AGCGT	2
ACGGC/CCGTG	1
ACGGG/CCCGT	16
ACGTC/ACGTG	9
ACTAG/AGTCT	20
ACTAT/AGTAT	87
ACTCC/AGTGG	678
ACTCT/AGAGT	20
ACTGC/AGTGC	23
ACTGG/AGTCC	5
AGAGC/CTCTG	32
AGAGG/CCTCT	489
AGATC/ATCTG	7
AGATG/ATCTC	117
AGCAT/ATGCT	47
AGCCC/CTGGG	250
AGCCG/CGGCT	12
AGCCT/AGGCT	5
AGCGC/CGCTG	4
AGCGG/CCGCT	6
AGCTC/AGCTG	53
AGGAT/ATCCT	62
AGGCC/CCTGG	43
AGGCG/CCTCG	20
AGGGC/CCCTG	253
AGGGG/CCCCT	1608
ATATC/ATATG	70
ATCCC/ATGGG	106
ATCCG/ATCGG	1
ATCGC/ATGCG	2
ATGCC/ATGGC	17
CCCCG/CGGGG	253
CCCGG/CCGGG	75
CCGCG/CGCGG	26
AAAAAC/GTTTTT	3282
AAAAAG/CTTTTT	851
AAAAAT/ATTTTT	1295
AAAACC/GGTTTT	68
AAAACT/AGTTTT	4
AAAAGC/CTTTTG	7
AAAAGG/CCTTTT	35
AAAATC/ATTTTG	4
AAAATG/ATTTTC	5
AAAATT/AATTTT	86
AAACAC/GTGTTT	5
AAACAG/CTGTTT	8
AAACAT/ATGTTT	3
AAACCC/GGGTTT	2
AAACCT/AGGTTT	2
AAACTC/AGTTTG	2
AAAGAC/CTTTGT	1
AAAGAG/CTCTTT	50
AAAGAT/ATCTTT	2
AAAGCC/CTTTGG	4
AAAGGC/CCTTTG	1
AAAGGG/CCCTTT	53
AAAGGT/ACCTTT	1
AAAGTC/ACTTTG	2
AAAGTG/ACTTTC	1
AAATAC/ATTTGT	8
AAATAG/ATTTCT	6
AAATAT/ATATTT	56
AAATCC/ATTTGG	2
AAATCT/AGATTT	2
AAATGC/ATTTGC	2
AAATGG/ATTTCC	2
AAATGT/ACATTT	3
AAATTC/AATTTG	2
AAATTG/AATTTC	6
AAATTT/AAATTT	17
AACAAG/CTTGTT	2
AACAAT/ATTGTT	9
AACACC/GGTGTT	5
AACACT/AGTGTT	3
AACAGC/CTGTTG	6
AACATC/ATGTTG	6
AACATG/ATGTTC	3
AACATT/AATGTT	1
AACCAC/GGTTGT	6
AACCAT/ATGGTT	2
AACCCC/GGGGTT	30
AACCCG/CGGGTT	9
AACCCT/AGGGTT	268
AACCTC/AGGTTG	1
AACCTG/AGGTTC	1
AACTAG/AGTTCT	4
AACTAT/AGTTAT	1
AACTCC/AGTTGG	2
AACTCT/AGAGTT	4
AAGAAT/ATTCTT	11
AAGAGC/CTCTTG	1
AAGAGG/CCTCTT	132
AAGATG/ATCTTC	7
AAGATT/AATCTT	1
AAGCAC/CTTGTG	1
AAGCAG/CTGCTT	12
AAGCCC/CTTGGG	1
AAGCCG/CGGCTT	2
AAGCTG/AGCTTC	1
AAGGAG/CCTTCT	245
AAGGAT/ATCCTT	8
AAGGCC/CCTTGG	4
AAGGCG/CCTTCG	2
AAGGGC/CCCTTG	4
AAGGGG/CCCCTT	125
AAGGTG/ACCTTC	1
AAGTAG/ACTTCT	1
AAGTAT/ACTTAT	1
AAGTCC/ACTTGG	1
AAGTGG/ACTTCC	2
AATACC/ATTGGT	2
AATACT/AGTATT	20
AATAGC/ATTGCT	4
AATAGG/ATTCCT	2
AATAGT/ACTATT	2
AATATC/ATATTG	6
AATATG/ATATTC	4
AATATT/AATATT	5
AATCAT/ATGATT	34
AATCCC/ATTGGG	1
AATCCT/AGGATT	1
AATCTC/AGATTG	1
AATCTG/AGATTC	2
AATGAG/ATTCTC	4
AATGAT/ATCATT	12
AATGCC/ATTGGC	1
AATGCT/AGCATT	1
AATGGG/ATTCCC	5
AATGGT/ACCATT	2
AATGTC/ACATTG	3
AATGTG/ACATTC	1
AATTAG/AATTCT	2
AATTAT/AATTAT	20
ACACAG/CTGTGT	24
ACACAT/ATGTGT	93
ACACCC/GGGTGT	29
ACACCT/AGGTGT	1
ACACGC/CGTGTG	11
ACACGT/ACGTGT	1
ACACTC/AGTGTG	6
ACAGAG/CTCTGT	113
ACAGAT/ATCTGT	8
ACAGCC/CTGTGG	8
ACAGCT/AGCTGT	1
ACAGGC/CCTGTG	3
ACAGGG/CCCTGT	20
ACAGGT/ACCTGT	2
ACATAG/ATGTCT	14
ACATAT/ATATGT	204
ACATCC/ATGTGG	6
ACATCT/AGATGT	2
ACATGC/ATGTGC	4
ACCAGC/CTGGTG	7
ACCAGG/CCTGGT	2
ACCAGT/ACTGGT	5
ACCATC/ATGGTG	82
ACCATG/ATGGTC	1
ACCCAG/CTGGGT	5
ACCCAT/ATGGGT	1
ACCCCC/GGGGGT	106
ACCCCG/CGGGGT	6
ACCCCT/AGGGGT	12
ACCCGC/CGGGTG	3
ACCCGG/CCGGGT	1
ACCCTC/AGGGTG	26
ACCCTG/AGGGTC	35
ACCGCC/CGGTGG	18
ACCGTC/ACGGTG	1
ACCTAT/AGGTAT	11
ACCTCC/AGGTGG	23
ACCTCT/AGAGGT	11
ACCTGC/AGGTGC	5
ACCTGG/AGGTCC	3
ACGAGG/CCTCGT	1
ACGATC/ATCGTG	1
ACGCCC/CGTGGG	1
ACGCTC/AGCGTG	1
ACGGAG/CCGTCT	15
ACGGCC/CCGTGG	1
ACGGCG/CCGTCG	2
ACGGGG/CCCCGT	4
ACGTAT/ACGTAT	3
ACGTCC/ACGTGG	2
ACTAGG/AGTCCT	1
ACTATC/AGTGAT	1
ACTATG/AGTCAT	1
ACTCAG/AGTCTG	2
ACTCCC/AGTGGG	6
ACTCCT/AGGAGT	2
ACTCGG/AGTCCG	1
ACTCTC/AGAGTG	6
ACTCTG/AGAGTC	2
ACTGAG/AGTCTC	1
ACTGCC/AGTGGC	12
ACTGCT/AGCAGT	6
ACTGGG/AGTCCC	6
AGAGAT/ATCTCT	94
AGAGCC/CTCTGG	12
AGAGCG/CGCTCT	8
AGAGCT/AGCTCT	1
AGAGGC/CCTCTG	47
AGAGGG/CCCTCT	955
AGATAT/ATATCT	423
AGATCC/ATCTGG	1
AGATCT/AGATCT	3
AGATGG/ATCTCC	10
AGCAGG/CCTGCT	14
AGCATC/ATGCTG	13
AGCCAT/ATGGCT	1
AGCCCC/CTGGGG	137
AGCCCG/CGGGCT	6
AGCCCT/AGGGCT	10
AGCCGC/CGGCTG	6
AGCCGG/CCGGCT	18
AGCCTC/AGGCTG	18
AGCCTG/AGGCTC	2
AGCGCC/CGCTGG	3
AGCGGC/CCGCTG	15
AGCGGG/CCCGCT	6
AGCTAT/AGCTAT	2
AGCTCC/AGCTGG	25
AGCTGC/AGCTGC	2
AGGATG/ATCCTC	4
AGGCCC/CCTGGG	12
AGGCCG/CCTCGG	5
AGGCGC/CCTGCG	5
AGGCGG/CCGCCT	19
AGGGAT/ATCCCT	6
AGGGCC/CCCTGG	52
AGGGCG/CCCTCG	9
AGGGGC/CCCCTG	64
AGGGGG/CCCCCT	221
ATATCC/ATATGG	6
ATATGC/ATATGC	1
ATCATG/ATCATG	2
ATCCCC/ATGGGG	17
ATCCCG/ATCGGG	1
ATCCGC/ATGCGG	2
ATCGCC/ATGGCG	1
ATGCCC/ATGGGC	2
CCCCCG/CGGGGG	62
CCCCGG/CCGGGG	54
CCCGCG/CGCGGG	4
AAAAAAC/GTTTTTT	3653
AAAAAAG/CTTTTTT	1134
AAAAAAT/ATTTTTT	1933
AAAAACC/GGTTTTT	74
AAAAACT/AGTTTTT	18
AAAAAGC/CTTTTTG	7
AAAAAGG/CCTTTTT	19
AAAAAGT/ACTTTTT	4
AAAAATC/ATTTTTG	6
AAAAATG/ATTTTTC	15
AAAAATT/AATTTTT	187
AAAACAC/GTGTTTT	8
AAAACAG/CTGTTTT	4
AAAACAT/ATGTTTT	4
AAAACCC/GGGTTTT	5
AAAACCT/AGGTTTT	10
AAAACTC/AGTTTTG	4
AAAACTG/AGTTTTC	1
AAAAGAG/CTCTTTT	14
AAAAGAT/ATCTTTT	2
AAAAGCC/CTTTTGG	3
AAAAGGC/CCTTTTG	3
AAAAGGG/CCCTTTT	8
AAAAGGT/ACCTTTT	1
AAAAGTC/ACTTTTG	3
AAAAGTG/ACTTTTC	2
AAAAGTT/AACTTTT	1
AAAATAC/ATTTTGT	27
AAAATAG/ATTTTCT	9
AAAATAT/ATATTTT	48
AAAATCC/ATTTTGG	24
AAAATCT/AGATTTT	4
AAAATGC/ATTTTGC	4
AAAATGG/ATTTTCC	7
AAAATGT/ACATTTT	10
AAAATTC/AATTTTG	21
AAAATTG/AATTTTC	2
AAAATTT/AAATTTT	37
AAACAAC/GTTGTTT	20
AAACAAG/CTTGTTT	2
AAACAAT/ATTGTTT	5
AAACACC/GGTGTTT	1
AAACAGC/CTGTTTG	1
AAACAGG/CCTGTTT	4
AAACAGT/ACTGTTT	1
AAACATC/ATGTTTG	1
AAACATG/ATGTTTC	2
AAACATT/AATGTTT	2
AAACCAG/CTGGTTT	3
AAACCAT/ATGGTTT	1
AAACCCC/GGGGTTT	8
AAACCCT/AGGGTTT	5
AAACCTC/AGGTTTG	2
AAACCTG/AGGTTTC	1
AAACCTT/AAGGTTT	2
AAACGTC/ACGTTTG	1
AAACTAC/AGTTTGT	1
AAACTAG/AGTTTCT	5
AAACTAT/AGTTTAT	43
AAACTCC/AGTTTGG	4
AAACTGG/AGTTTCC	1
AAACTTG/AAGTTTC	3
AAACTTT/AAAGTTT	4
AAAGAAC/CTTTGTT	2
AAAGAAG/CTTCTTT	201
AAAGAAT/ATTCTTT	2
AAAGACC/CTTTGGT	3
AAAGACT/AGTCTTT	1
AAAGAGC/CTCTTTG	1
AAAGAGG/CCTCTTT	2
AAAGATG/ATCTTTC	3
AAAGCAG/CTGCTTT	2
AAAGCAT/ATGCTTT	1
AAAGCCC/CTTTGGG	2
AAAGCCG/CGGCTTT	1
AAAGCCT/AGGCTTT	1
AAAGCTC/AGCTTTG	1
AAAGGAC/CCTTTGT	1
AAAGGAG/CCTTTCT	33
AAAGGAT/ATCCTTT	3
AAAGGCC/CCTTTGG	2
AAAGGGC/CCCTTTG	13
AAAGGGG/CCCCTTT	17
AAAGGTG/ACCTTTC	3
AAAGGTT/AACCTTT	1
AAAGTAC/ACTTTGT	1
AAAGTAG/ACTTTCT	1
AAAGTAT/ACTTTAT	2
AAAGTCC/ACTTTGG	8
AAAGTCT/ACTTTAG	1
AAAGTGC/ACTTTGC	1
AAAGTGG/ACTTTCC	1
AAAGTTC/AACTTTG	1
AAAGTTG/AACTTTC	1
AAATAAC/ATTTGTT	4
AAATAAG/ATTTCTT	2
AAATAAT/ATTATTT	73
AAATACC/ATTTGGT	3
AAATACT/AGTATTT	8
AAATAGC/ATTTGCT	1
AAATATC/ATATTTG	2
AAATATG/ATATTTC	6
AAATATT/AATATTT	15
AAATCAC/ATTTGTG	1
AAATCAG/ATTTCTG	1
AAATCAT/ATGATTT	4
AAATCCC/ATTTGGG	7
AAATCCT/AGGATTT	1
AAATCTC/AGATTTG	3
AAATCTG/AGATTTC	12
AAATGAC/ATTTGTC	4
AAATGAG/ATTTCTC	4
AAATGAT/ATCATTT	3
AAATGCC/ATTTGGC	2
AAATGCT/AGCATTT	1
AAATGGC/ATTTGCC	2
AAATGGG/ATTTCCC	1
AAATGGT/ACCATTT	3
AAATGTC/ACATTTG	2
AAATGTG/ACATTTC	4
AAATGTT/AACATTT	7
AAATTAC/AATTTGT	3
AAATTAG/AATTTCT	10
AAATTAT/AATTTAT	17
AAATTCC/AATTTGG	3
AAATTCT/AATTTAG	2
AAATTGC/AATTTGC	1
AAATTGG/AATTTCC	4
AAATTGT/AATTTAC	1
AAATTTC/AAATTTG	5
AACAAGT/ACTTGTT	1
AACAATC/ATTGTTG	2
AACAATG/ATTGTTC	1
AACAATT/AATTGTT	2
AACACAC/GTGTGTT	34
AACACAG/CTGTGTT	1
AACACAT/ATGTGTT	1
AACACCC/GGGTGTT	5
AACACCT/AGGTGTT	2
AACAGAC/CTGTTGT	1
AACAGAG/CTCTGTT	1
AACAGCC/CTGTTGG	1
AACAGGC/CCTGTTG	2
AACAGGT/ACCTGTT	1
AACAGTG/ACTGTTC	1
AACAGTT/AACTGTT	3
AACATAC/ATGTTGT	2
AACATAT/ATATGTT	12
AACATCT/AGATGTT	4
AACATGG/ATGTTCC	1
AACATGT/ACATGTT	2
AACATTC/AATGTTG	3
AACCAAG/CTTGGTT	1
AACCAAT/ATTGGTT	3
AACCAGG/CCTGGTT	2
AACCATG/ATGGTTC	1
AACCATT/AATGGTT	1
AACCCAC/GGGTTGT	1
AACCCAG/CTGGGTT	3
AACCCAT/ATGGGTT	1
AACCCCC/GGGGGTT	21
AACCCCG/CGGGGTT	3
AACCCCT/AGGGGTT	81
AACCCGG/CCGGGTT	1
AACCCTC/AGGGTTG	1
AACCCTG/AGGGTTC	1
AACCCTT/AAGGGTT	6
AACCGTG/ACGGTTC	1
AACCTAT/AGGTTAT	2
AACCTCC/AGGTTGG	4
AACCTCT/AGAGGTT	2
AACCTGC/AGGTTGC	1
AACCTGG/AGGTTCC	2
AACCTGT/ACAGGTT	2
AACGCCC/CGTTGGG	1
AACTAAG/AGTTCTT	1
AACTAAT/AGTTATT	2
AACTACC/AGTTGGT	1
AACTACT/AGTAGTT	1
AACTAGT/ACTAGTT	1
AACTATC/AGTTGAT	1
AACTATG/AGTTCAT	1
AACTATT/AATAGTT	4
AACTCCC/AGTTGGG	1
AACTCTG/AGAGTTC	1
AACTCTT/AAGAGTT	1
AACTGAT/AGTTATC	1
AACTGGC/AGTTGCC	2
AACTGGG/AGTTCCC	2
AACTGTC/ACAGTTG	1
AACTGTG/ACAGTTC	2
AACTTAG/AAGTTCT	2
AACTTGC/AAGTTGC	2
AACTTGG/AAGTTCC	2
AAGAAGC/CTTCTTG	1
AAGAAGG/CCTTCTT	91
AAGAAGT/ACTTCTT	1
AAGAATG/ATTCTTC	2
AAGAATT/AATTCTT	2
AAGACAC/CTTGTGT	1
AAGACAG/CTGTCTT	1
AAGACAT/ATGTCTT	1
AAGACCC/CTTGGGT	1
AAGACGG/CCGTCTT	1
AAGACTC/AGTCTTG	4
AAGACTG/AGTCTTC	4
AAGACTT/AAGTCTT	2
AAGAGAG/CTCTCTT	34
AAGAGAT/ATCTCTT	1
AAGAGGC/CCTCTTG	1
AAGAGGG/CCCTCTT	17
AAGAGTC/ACTCTTG	1
AAGAGTG/ACTCTTC	2
AAGATAC/ATCTTGT	1
AAGATAG/ATCTTCT	2
AAGATAT/ATATCTT	2
AAGATCC/ATCTTGG	1
AAGATCT/AGATCTT	2
AAGATGG/ATCTTCC	1
AAGATGT/ACATCTT	1
AAGATTC/AATCTTG	1
AAGCAAT/ATTGCTT	1
AAGCACC/CTTGGTG	1
AAGCACT/AGTGCTT	1
AAGCAGC/CTGCTTG	2
AAGCAGG/CCTGCTT	8
AAGCAGT/ACTGCTT	1
AAGCCAC/CTTGTGG	1
AAGCCAG/CTGGCTT	3
AAGCCCC/CTTGGGG	3
AAGCCCT/AGGGCTT	7
AAGCCTC/AGGCTTG	3
AAGCGGC/CCGCTTG	1
AAGCTAG/AGCTTCT	3
AAGCTAT/AGCTTAT	2
AAGCTCC/AGCTTGG	6
AAGCTCT/AGAGCTT	1
AAGCTGC/AGCTTGC	2
AAGCTGG/AGCTTCC	3
AAGCTGT/ACAGCTT	1
AAGGAAT/ATTCCTT	3
AAGGACT/AGTCCTT	2
AAGGAGC/CCTTGCT	3
AAGGAGG/CCTCCTT	94
AAGGATC/ATCCTTG	2
AAGGATG/ATCCTTC	1
AAGGCAC/CCTTGTG	2
AAGGCAG/CCTTCTG	14
AAGGCAT/ATGCCTT	1
AAGGCCC/CCTTGGG	2
AAGGCCT/AGGCCTT	1
AAGGCGG/CCGCCTT	4
AAGGCTC/AGCCTTG	1
AAGGCTG/AGCCTTC	1
AAGGGAC/CCCTTGT	1
AAGGGAG/CCCTTCT	19
AAGGGCG/CCCTTCG	1
AAGGGGC/CCCCTTG	2
AAGGGGG/CCCCCTT	49
AAGGGGT/ACCCCTT	1
AAGGGTC/ACCCTTG	2
AAGGGTG/ACCCTTC	4
AAGGTAG/ACCTTCT	2
AAGGTAT/ACCTTAT	3
AAGGTCC/ACCTTGG	5
AAGGTGG/ACCTTCC	41
AAGTAAT/ACTTATT	1
AAGTACT/ACTTAGT	2
AAGTAGG/ACTTCCT	1
AAGTAGT/ACTACTT	2
AAGTATG/ACTTCAT	3
AAGTATT/AATACTT	1
AAGTCAG/ACTTCTG	2
AAGTCCC/ACTTGGG	1
AAGTCCT/ACTTAGG	1
AAGTCGG/ACTTCCG	1
AAGTCTC/ACTTGAG	1
AAGTGAC/ACTTGTC	2
AAGTGAG/ACTTCTC	1
AAGTGAT/ACTTATC	2
AAGTGCT/ACTTAGC	3
AAGTGGC/ACTTGCC	1
AAGTGGG/ACTTCCC	1
AAGTGGT/ACCACTT	1
AAGTGTC/ACACTTG	1
AAGTGTG/ACACTTC	1
AATAATC/ATTATTG	1
AATAATG/ATTATTC	5
AATAATT/AATTATT	15
AATACAC/ATTGTGT	2
AATACAG/ATTCTGT	3
AATACAT/ATGTATT	9
AATACCT/AGGTATT	2
AATACTC/AGTATTG	3
AATACTG/AGTATTC	1
AATAGAT/ATCTATT	11
AATAGGT/ACCTATT	1
AATAGTG/ACTATTC	1
AATATAC/ATATTGT	7
AATATAG/ATATTCT	8
AATATAT/ATATATT	2155
AATATCC/ATATTGG	2
AATATCT/AGATATT	3
AATATGC/ATATTGC	1
AATATGG/ATATTCC	2
AATATGT/ACATATT	10
AATATTC/AATATTG	3
AATCACC/ATTGGTG	1
AATCACT/AGTGATT	3
AATCAGC/ATTGCTG	1
AATCAGT/ACTGATT	1
AATCATC/ATGATTG	1
AATCATT/AATGATT	4
AATCCAG/ATTCTGG	4
AATCCAT/ATGGATT	1
AATCCGG/ATTCCGG	1
AATCCTG/AGGATTC	4
AATCTAC/AGATTGT	1
AATCTAG/AGATTCT	4
AATCTAT/AGATTAT	6
AATCTCC/AGATTGG	1
AATCTGG/AGATTCC	2
AATGACC/ATTGGTC	1
AATGACT/AGTCATT	1
AATGAGG/ATTCCTC	3
AATGAGT/ACTCATT	1
AATGATC/ATCATTG	2
AATGATG/ATCATTC	1
AATGCAG/ATTCTGC	3
AATGCTC/AGCATTG	1
AATGCTG/AGCATTC	2
AATGGAC/ATTGTCC	1
AATGGAG/ATTCTCC	4
AATGGAT/ATCCATT	2
AATGGCC/ATTGGCC	2
AATGGCT/AGCCATT	1
AATGGGC/ATTGCCC	3
AATGGGG/ATTCCCC	5
AATGGTG/ACCATTC	1
AATGTAC/ACATTGT	2
AATGTAT/ACATTAT	8
AATGTCC/ACATTGG	2
AATGTCT/ACATTAG	1
AATGTGC/ACATTGC	2
AATGTGG/ACATTCC	1
AATGTGT/ACACATT	7
AATTACC/AATTGGT	1
AATTATC/AATTGAT	1
AATTATG/AATTCAT	1
AATTCAC/AATTGTG	3
AATTCAG/AATTCTG	4
AATTCCC/AATTGGG	2
AATTCTC/AATTGAG	2
AATTGCC/AATTGGC	1
ACACACC/GGTGTGT	200
ACACACT/AGTGTGT	5
ACACAGC/CTGTGTG	19
ACACAGG/CCTGTGT	2
ACACAGT/ACTGTGT	3
ACACATC/ATGTGTG	12
ACACATG/ATGTGTC	2
ACACCAG/CTGGTGT	1
ACACCAT/ATGGTGT	2
ACACCCC/GGGGTGT	17
ACACCGC/CGGTGTG	1
ACACCGG/CCGGTGT	2
ACACCTC/AGGTGTG	4
ACACCTG/AGGTGTC	1
ACACGCC/CGTGTGG	2
ACACTAT/AGTGTAT	1
ACACTCC/AGTGTGG	2
ACACTCT/AGAGTGT	1
ACACTGC/AGTGTGC	4
ACACTGT/ACAGTGT	1
ACAGACC/CTGTGGT	4
ACAGACT/AGTCTGT	1
ACAGAGC/CTCTGTG	2
ACAGAGG/CCTCTGT	4
ACAGATC/ATCTGTG	8
ACAGATG/ATCTGTC	1
ACAGCAG/CTGCTGT	3
ACAGCAT/ATGCTGT	2
ACAGCCC/CTGTGGG	17
ACAGCTC/AGCTGTG	8
ACAGCTG/AGCTGTC	1
ACAGGAG/CCTGTCT	1
ACAGGCC/CCTGTGG	12
ACAGGGC/CCCTGTG	7
ACAGGGG/CCCCTGT	2
ACAGGTC/ACCTGTG	3
ACAGGTG/ACCTGTC	4
ACAGTAG/ACTGTCT	1
ACAGTAT/ACTGTAT	1
ACAGTCC/ACTGTGG	4
ACAGTGC/ACTGTGC	1
ACAGTGG/ACTGTCC	3
ACATACC/ATGTGGT	6
ACATACT/AGTATGT	4
ACATAGC/ATGTGCT	2
ACATAGT/ACTATGT	1
ACATATC/ATATGTG	5
ACATATG/ATATGTC	5
ACATCAT/ATGATGT	1
ACATCCC/ATGTGGG	2
ACATCCT/AGGATGT	1
ACATCTC/AGATGTG	1
ACATCTG/AGATGTC	2
ACATGAG/ATGTCTC	14
ACATGAT/ATCATGT	1
ACATGCC/ATGTGGC	2
ACATGCT/AGCATGT	1
ACATGGC/ATGTGCC	6
ACATGGG/ATGTCCC	3
ACATGGT/ACCATGT	2
ACCACCC/GGGTGGT	32
ACCACCG/CGGTGGT	1
ACCACCT/AGGTGGT	2
ACCACGC/CGTGGTG	1
ACCACGG/CCGTGGT	1
ACCACTC/AGTGGTG	20
ACCACTG/AGTGGTC	1
ACCAGCC/CTGGTGG	8
ACCAGCG/CGCTGGT	1
ACCAGGC/CCTGGTG	3
ACCAGGG/CCCTGGT	6
ACCAGGT/ACCTGGT	3
ACCAGTC/ACTGGTG	2
ACCATAG/ATGGTCT	4
ACCATAT/ATATGGT	21
ACCATCC/ATGGTGG	23
ACCATCT/AGATGGT	2
ACCATGC/ATGGTGC	1
ACCATGG/ATGGTCC	1
ACCCAGC/CTGGGTG	15
ACCCAGG/CCTGGGT	32
ACCCAGT/ACTGGGT	1
ACCCATC/ATGGGTG	4
ACCCATG/ATGGGTC	1
ACCCCAG/CTGGGGT	6
ACCCCAT/ATGGGGT	1
ACCCCCC/GGGGGGT	120
ACCCCCG/CGGGGGT	6
ACCCCCT/AGGGGGT	3
ACCCCGC/CGGGGTG	5
ACCCCGG/CCGGGGT	4
ACCCCTC/AGGGGTG	51
ACCCCTG/AGGGGTC	41
ACCCGAG/CGGGTCT	4
ACCCGCC/CGGGTGG	3
ACCCGCG/CGCGGGT	1
ACCCGGG/CCCGGGT	1
ACCCGTC/ACGGGTG	1
ACCCTAG/AGGGTCT	1
ACCCTAT/AGGGTAT	1
ACCCTCC/AGGGTGG	54
ACCCTCT/AGAGGGT	1
ACCCTGC/AGGGTGC	9
ACCCTGG/AGGGTCC	6
ACCGCCC/CGGTGGG	2
ACCGCTC/AGCGGTG	2
ACCGGGC/CCCGGTG	2
ACCTACT/AGGTAGT	1
ACCTAGC/AGGTGCT	1
ACCTAGG/AGGTCCT	1
ACCTATC/AGGTGAT	2
ACCTATG/AGGTCAT	2
ACCTCAG/AGGTCTG	4
ACCTCAT/AGGTATG	1
ACCTCCC/AGGTGGG	16
ACCTCCG/AGGTCGG	8
ACCTCCT/AGGAGGT	3
ACCTCGG/AGGTCCG	2
ACCTCTC/AGAGGTG	2
ACCTCTG/AGAGGTC	4
ACCTGAG/AGGTCTC	2
ACCTGCC/AGGTGGC	6
ACCTGCT/AGCAGGT	1
ACCTGGC/AGGTGCC	5
ACCTGGG/AGGTCCC	2
ACGCAGG/CCTGCGT	2
ACGCCCC/CGTGGGG	4
ACGCCCT/AGGGCGT	1
ACGCCGC/CGGCGTG	4
ACGCGGG/CCCGCGT	1
ACGGAGC/CCGTGCT	1
ACGGCCC/CCGTGGG	2
ACGGCGG/CCGCCGT	1
ACGGCTC/AGCCGTG	1
ACGGGAG/CCCGTCT	10
ACGGGGG/CCCCCGT	1
ACGTCAG/ACGTCTG	1
ACGTGCC/ACGTGGC	1
ACTAGAT/AGTATCT	3
ACTAGCC/AGTGGCT	2
ACTAGCT/AGCTAGT	1
ACTAGTC/ACTAGTG	2
ACTATAG/AGTCTAT	3
ACTATAT/AGTATAT	31
ACTATCC/AGTGGAT	1
ACTATCT/AGATAGT	2
ACTATGG/AGTCCAT	1
ACTCAGC/AGTGCTG	3
ACTCAGG/AGTCCTG	2
ACTCAGT/ACTGAGT	1
ACTCATC/AGTGATG	2
ACTCATG/AGTCATG	3
ACTCCAG/AGTCTGG	4
ACTCCAT/AGTATGG	4
ACTCCCC/AGTGGGG	13
ACTCCCG/AGTCGGG	1
ACTCCGG/AGTCCGG	1
ACTCCTC/AGGAGTG	4
ACTCCTG/AGGAGTC	2
ACTCGCC/AGTGGCG	1
ACTCGCT/AGCGAGT	1
ACTCTCC/AGAGTGG	5
ACTCTCT/AGAGAGT	1
ACTCTGC/AGAGTGC	5
ACTCTGG/AGAGTCC	3
ACTGAGG/AGTCCTC	2
ACTGATG/AGTCATC	1
ACTGCCC/AGTGGGC	8
ACTGCCT/AGGCAGT	2
ACTGCGG/AGTCCGC	7
ACTGCTC/AGCAGTG	3
ACTGCTG/AGCAGTC	1
ACTGGAG/AGTCTCC	1
ACTGGAT/AGTATCC	1
ACTGGCC/AGTGGCC	2
ACTGGGC/AGTGCCC	8
ACTGGGG/AGTCCCC	5
AGAGAGC/CTCTCTG	2
AGAGAGG/CCTCTCT	63
AGAGATC/ATCTCTG	1
AGAGATG/ATCTCTC	2
AGAGCCC/CTCTGGG	12
AGAGCCG/CGGCTCT	1
AGAGCGG/CCGCTCT	1
AGAGCTC/AGCTCTG	2
AGAGCTG/AGCTCTC	4
AGAGGCC/CCTCTGG	7
AGAGGCT/AGCCTCT	1
AGAGGGC/CCCTCTG	21
AGAGGGG/CCCCTCT	183
AGATATG/ATATCTC	1
AGATCCC/ATCTGGG	6
AGATCTC/AGATCTG	1
AGATGAT/ATCATCT	181
AGATGCC/ATCTGGC	2
AGATGGC/ATCTGCC	3
AGATGGG/ATCTCCC	3
AGCAGCC/CTGCTGG	15
AGCAGCG/CGCTGCT	1
AGCAGCT/AGCTGCT	2
AGCAGGC/CCTGCTG	17
AGCAGGG/CCCTGCT	3
AGCATAT/ATATGCT	2
AGCATCC/ATGCTGG	2
AGCATGC/ATGCTGC	1
AGCCAGG/CCTGGCT	7
AGCCATC/ATGGCTG	1
AGCCATG/ATGGCTC	5
AGCCCCC/CTGGGGG	58
AGCCCCG/CGGGGCT	12
AGCCCCT/AGGGGCT	3
AGCCCGC/CGGGCTG	5
AGCCCGG/CCGGGCT	5
AGCCCTC/AGGGCTG	10
AGCCCTG/AGGGCTC	15
AGCCGCC/CGGCTGG	2
AGCCGCG/CGCGGCT	1
AGCCGGC/CCGGCTG	1
AGCCGGG/CCCGGCT	6
AGCCTCC/AGGCTGG	17
AGCCTCG/AGGCTCG	1
AGCCTGC/AGGCTGC	10
AGCCTGG/AGGCTCC	13
AGCGAGG/CCTCGCT	5
AGCGCGG/CCGCGCT	1
AGCGGCG/CCGCTCG	1
AGCGGGC/CCCGCTG	2
AGCGGGG/CCCCGCT	10
AGCTAGG/AGCTCCT	1
AGCTCCC/AGCTGGG	12
AGCTCCG/AGCTCGG	1
AGCTCGC/AGCTGCG	2
AGCTGCC/AGCTGGC	2
AGGAGGC/CCTCCTG	15
AGGAGGG/CCCTCCT	91
AGGATAT/ATATCCT	1
AGGATCC/ATCCTGG	1
AGGATGG/ATCCTCC	6
AGGCATC/ATGCCTG	2
AGGCATG/ATGCCTC	3
AGGCCAT/ATGGCCT	1
AGGCCCC/CCTGGGG	18
AGGCCCT/AGGGCCT	1
AGGCCGG/CCGGCCT	2
AGGCCTC/AGGCCTG	4
AGGCGCG/CCTCGCG	1
AGGCGGC/CCGCCTG	3
AGGCGGG/CCCGCCT	22
AGGGATC/ATCCCTG	4
AGGGATG/ATCCCTC	5
AGGGCCC/CCCTGGG	16
AGGGCCG/CCCTCGG	4
AGGGCGC/CCCTGCG	4
AGGGCGG/CCCTCCG	14
AGGGGAT/ATCCCCT	1
AGGGGCC/CCCCTGG	14
AGGGGCG/CCCCTCG	14
AGGGGGC/CCCCCTG	29
AGGGGGG/CCCCCCT	358
ATATATC/ATATATG	46
ATATCCC/ATATGGG	2
ATATGCC/ATATGGC	1
ATCATCC/ATGATGG	21
ATCCCCC/ATGGGGG	17
ATCCCCG/ATCGGGG	2
ATCCCGC/ATGCGGG	2
ATCCGGC/ATGCCGG	1
ATGCCCC/ATGGGGC	5
ATGGCCC/ATGGGCC	3
CCCCCCG/CGGGGGG	63
CCCCCGG/CCGGGGG	13
CCCCGCG/CGCGGGG	32
CCCCGGG/CCCGGGG	1
CCCGCCG/CGGCGGG	42
CCCGCGG/CCGCGGG	6
CCCGGCG/CCGGGCG	4
CCGCCGG/CCGGCGG	3
CCGCGCG/CGCGCGG	1
AAAAAAAC/GTTTTTTT	675
AAAAAAAG/CTTTTTTT	249
AAAAAAAT/ATTTTTTT	367
AAAAAACC/GGTTTTTT	21
AAAAAAGC/CTTTTTTG	2
AAAAAAGG/CCTTTTTT	1
AAAAAAGT/ACTTTTTT	1
AAAAAATC/ATTTTTTG	5
AAAAAATT/AATTTTTT	63
AAAAACAC/GTGTTTTT	2
AAAAACGG/CCGTTTTT	1
AAAAACTG/AGTTTTTC	2
AAAAACTT/AAGTTTTT	1
AAAAAGAG/CTCTTTTT	2
AAAAATAC/ATTTTTGT	55
AAAAATAG/ATTTTTCT	1
AAAAATAT/ATATTTTT	5
AAAAATCC/ATTTTTGG	2
AAAAATGC/ATTTTTGC	1
AAAAATGG/ATTTTTCC	1
AAAAATGT/ACATTTTT	1
AAAAATTC/AATTTTTG	2
AAAAATTT/AAATTTTT	18
AAAACAAC/GTTGTTTT	1
AAAACAAT/ATTGTTTT	3
AAAACATT/AATGTTTT	2
AAAACCAT/ATGGTTTT	2
AAAACTAC/AGTTTTGT	1
AAAACTGT/ACAGTTTT	1
AAAAGAAC/CTTTTGTT	2
AAAAGAAG/CTTCTTTT	12
AAAAGAAT/ATTCTTTT	1
AAAAGACT/AGTCTTTT	1
AAAAGATG/ATCTTTTC	1
AAAAGCAG/CTGCTTTT	1
AAAAGGAG/CCTTTTCT	2
AAAAGGGG/CCCCTTTT	2
AAAAGGTG/ACCTTTTC	8
AAAAGTAT/ACTTTTAT	1
AAAAGTGT/ACACTTTT	1
AAAAGTTT/AAACTTTT	1
AAAATAAG/ATTTTCTT	1
AAAATAAT/ATTATTTT	16
AAAATACC/ATTTTGGT	2
AAAATACT/AGTATTTT	1
AAAATATC/ATATTTTG	1
AAAATATT/AATATTTT	2
AAAATCAC/ATTTTGTG	1
AAAATCAG/ATTTTCTG	1
AAAATCAT/ATGATTTT	2
AAAATCTG/AGATTTTC	1
AAAATGAG/ATTTTCTC	2
AAAATGCC/ATTTTGGC	1
AAAATGTG/ACATTTTC	1
AAAATTAC/AATTTTGT	1
AAAATTAT/AATTTTAT	11
AAAATTCC/AATTTTGG	1
AAAATTGC/AATTTTGC	1
AAAATTGG/AATTTTCC	2
AAAATTGT/AATTTTAC	2
AAAATTTC/AAATTTTG	3
AAAATTTG/AAATTTTC	1
AAAATTTT/AAAATTTT	5
AAACAAAG/CTTTGTTT	14
AAACAAAT/ATTTGTTT	4
AAACAACC/GGTTGTTT	1
AAACAATT/AATTGTTT	1
AAACACAC/GTGTGTTT	5
AAACAGAG/CTCTGTTT	1
AAACAGCG/CGCTGTTT	1
AAACATAG/ATGTTTCT	1
AAACATAT/ATATGTTT	1
AAACATCC/ATGTTTGG	1
AAACATGG/ATGTTTCC	1
AAACCAAC/GGTTTGTT	3
AAACCACC/GGTGGTTT	1
AAACCAGG/CCTGGTTT	1
AAACCATT/AATGGTTT	1
AAACCCAC/GGGTTTGT	1
AAACCCAT/ATGGGTTT	1
AAACCCTG/AGGGTTTC	1
AAACCTAC/AGGTTTGT	1
AAACCTAT/AGGTTTAT	1
AAACGGGG/CCCCGTTT	2
AAACTATT/AATAGTTT	1
AAACTCCG/AGTTTCGG	1
AAACTCCT/AGGAGTTT	1
AAACTGAT/AGTTTATC	1
AAACTGCT/AGCAGTTT	1
AAACTTAG/AAGTTTCT	1
AAACTTCC/AAGTTTGG	2
AAACTTTG/AAAGTTTC	1
AAAGAAAT/ATTTCTTT	1
AAAGAACG/CGTTCTTT	2
AAAGAAGG/CCTTCTTT	157
AAAGAATG/ATTCTTTC	1
AAAGACAC/CTTTGTGT	1
AAAGACAG/CTGTCTTT	3
AAAGAGAC/CTCTTTGT	1
AAAGAGAG/CTCTCTTT	153
AAAGAGGG/CCCTCTTT	5
AAAGAGTT/AACTCTTT	1
AAAGATAC/ATCTTTGT	1
AAAGATGC/ATCTTTGC	1
AAAGATTT/AAATCTTT	1
AAAGCAAG/CTTGCTTT	31
AAAGCAGC/CTGCTTTG	1
AAAGCAGG/CCTGCTTT	2
AAAGCAGT/ACTGCTTT	1
AAAGCCAG/CTGGCTTT	1
AAAGCCCC/CTTTGGGG	2
AAAGCGAG/CGCTTTCT	2
AAAGCGGG/CCCGCTTT	1
AAAGCTGC/AGCTTTGC	1
AAAGCTTC/AAGCTTTG	4
AAAGGAAC/CCTTTGTT	1
AAAGGAAG/CCTTTCTT	74
AAAGGAGG/CCTCCTTT	12
AAAGGATG/ATCCTTTC	1
AAAGGCAG/CCTTTCTG	3
AAAGGGAG/CCCTTTCT	8
AAAGGTAC/ACCTTTGT	1
AAAGGTAG/ACCTTTCT	1
AAAGGTGC/ACCTTTGC	1
AAAGTAAT/ACTTTATT	2
AAAGTAGG/ACTTTCCT	1
AAAGTATG/ACTTTCAT	1
AAAGTCAG/ACTTTCTG	1
AAAGTGGC/ACTTTGCC	1
AAAGTGGT/ACCACTTT	1
AAAGTTAC/AACTTTGT	1
AAAGTTAT/AACTTTAT	1
AAATAACT/AGTTATTT	2
AAATAAGC/ATTTGCTT	1
AAATAAGG/ATTTCCTT	1
AAATAATG/ATTATTTC	20
AAATAATT/AATTATTT	2
AAATACAT/ATGTATTT	14
AAATACCG/ATTTCGGT	1
AAATACTC/AGTATTTG	1
AAATACTG/AGTATTTC	1
AAATACTT/AAGTATTT	1
AAATAGAG/ATTTCTCT	1
AAATAGAT/ATCTATTT	2
AAATAGCT/AGCTATTT	2
AAATATAC/ATATTTGT	1
AAATATAG/ATATTTCT	1
AAATATAT/ATATATTT	254
AAATATCT/AGATATTT	2
AAATATGG/ATATTTCC	1
AAATATGT/ACATATTT	2
AAATATTC/AATATTTG	1
AAATATTT/AAATATTT	5
AAATCAAT/ATTGATTT	8
AAATCAGC/ATTTGCTG	2
AAATCCCT/AGGGATTT	1
AAATCCTT/AAGGATTT	1
AAATCTAT/AGATTTAT	2
AAATGAAT/ATTCATTT	8
AAATGATC/ATCATTTG	1
AAATGATG/ATCATTTC	220
AAATGCAG/ATTTCTGC	2
AAATGGAT/ATCCATTT	3
AAATGGCT/AGCCATTT	1
AAATGGGC/ATTTGCCC	1
AAATGTAT/ACATTTAT	1
AAATGTCC/ACATTTGG	1
AAATTAAC/AATTTGTT	1
AAATTAAG/AATTTCTT	1
AAATTAAT/AATTTATT	11
AAATTAGT/AATTTACT	1
AAATTATG/AATTTCAT	1
AAATTATT/AATAATTT	1
AAATTCAC/AATTTGTG	1
AAATTCAT/AATTTATG	1
AAATTCTC/AATTTGAG	1
AAATTGCC/AATTTGGC	2
AAATTGTT/AACAATTT	6
AAATTTAC/AAATTTGT	1
AAATTTAG/AAATTTCT	1
AAATTTAT/AAATTTAT	6
AAATTTCC/AAATTTGG	1
AACAACCC/GGGTTGTT	1
AACAATAT/ATATTGTT	1
AACACACC/GGTGTGTT	1
AACACATG/ATGTGTTC	2
AACACCAC/GGTGTTGT	1
AACACCCT/AGGGTGTT	1
AACACCTG/AGGTGTTC	1
AACACTCC/AGTGTTGG	1
AACAGAGC/CTCTGTTG	3
AACAGCCC/CTGTTGGG	1
AACAGCTC/AGCTGTTG	1
AACATAAG/ATGTTCTT	1
AACATATG/ATATGTTC	2
AACATCCC/ATGTTGGG	3
AACATGTT/AACATGTT	1
AACATTAC/AATGTTGT	1
AACCAAGC/CTTGGTTG	1
AACCAATC/ATTGGTTG	2
AACCACAG/CTGTGGTT	2
AACCACCC/GGGTGGTT	2
AACCAGCC/CTGGTTGG	2
AACCAGCT/AGCTGGTT	1
AACCAGGG/CCCTGGTT	4
AACCAGTT/AACTGGTT	1
AACCATCC/ATGGTTGG	3
AACCATTG/AATGGTTC	1
AACCCACC/GGGTTGGT	1
AACCCAGG/CCTGGGTT	1
AACCCATC/ATGGGTTG	4
AACCCATT/AATGGGTT	1
AACCCCAC/GGGGTTGT	2
AACCCCCC/GGGGGGTT	2
AACCCCCT/AGGGGGTT	1
AACCCCTG/AGGGGTTC	1
AACCCGAG/CGGGTTCT	1
AACCCTGC/AGGGTTGC	1
AACCCTGG/AGGGTTCC	1
AACCCTTC/AAGGGTTG	1
AACCGCCC/CGGTTGGG	1
AACCTCAG/AGGTTCTG	1
AACCTCCC/AGGTTGGG	1
AACCTGAG/AGGTTCTC	1
AACCTGCC/AGGTTGGC	2
AACCTTCC/AAGGTTGG	1
AACGAAGG/CCTTCGTT	4
AACGGCAG/CCGTTCTG	1
AACTAAGT/ACTTAGTT	1
AACTAATG/AGTTCATT	1
AACTAATT/AATTAGTT	1
AACTACAT/AGTTATGT	1
AACTACCT/AGGTAGTT	1
AACTATAT/AGTTATAT	2
AACTCCAG/AGTTCTGG	2
AACTCCTG/AGGAGTTC	2
AACTCTAT/AGAGTTAT	1
AACTCTCC/AGAGTTGG	1
AACTCTCT/AGAGAGTT	1
AACTCTGC/AGAGTTGC	2
AACTCTTG/AAGAGTTC	1
AACTGAGG/AGTTCCTC	1
AACTGCAT/AGTTATGC	1
AACTGGCC/AGTTGGCC	1
AACTTACC/AAGTTGGT	1
AACTTCAT/AAGTTATG	1
AACTTCCC/AAGTTGGG	1
AACTTCCT/AAGTTAGG	1
AACTTGTC/AAGTTGAC	1
AAGAAGAG/CTCTTCTT	4
AAGAAGGC/CCTTCTTG	2
AAGAAGGG/CCCTTCTT	7
AAGAATAT/ATATTCTT	2
AAGACAGG/CCTGTCTT	1
AAGACATC/ATGTCTTG	1
AAGACATG/ATGTCTTC	1
AAGACCCC/CTTGGGGT	1
AAGACCGG/CCGGTCTT	1
AAGACTAT/AGTCTTAT	3
AAGAGAGG/CCTCTCTT	4
AAGAGATC/ATCTCTTG	5
AAGAGCAG/CTCTTCTG	1
AAGAGGAG/CCTCTTCT	1
AAGAGGAT/ATCCTCTT	1
AAGAGGCT/AGCCTCTT	1
AAGAGGGC/CCCTCTTG	1
AAGAGGGG/CCCCTCTT	3
AAGAGGTC/ACCTCTTG	2
AAGATAGT/ACTATCTT	1
AAGATATC/ATATCTTG	1
AAGATATT/AATATCTT	1
AAGATCAC/ATCTTGTG	1
AAGATGGG/ATCTTCCC	2
AAGATTGT/AATCTTAC	1
AAGCAAGG/CCTTGCTT	3
AAGCAAGT/ACTTGCTT	1
AAGCACGC/CGTGCTTG	2
AAGCAGGC/CCTGCTTG	2
AAGCATAT/ATATGCTT	1
AAGCATTC/AATGCTTG	1
AAGCCAGG/CCTGGCTT	1
AAGCCATT/AATGGCTT	1
AAGCCCCC/CTTGGGGG	1
AAGCCTGG/AGGCTTCC	1
AAGCTAGG/AGCTTCCT	1
AAGCTATG/AGCTTCAT	1
AAGCTGAC/AGCTTGTC	1
AAGCTGAG/AGCTTCTC	1
AAGCTGGG/AGCTTCCC	1
AAGGAATG/ATTCCTTC	1
AAGGACCC/CCTTGGGT	1
AAGGACGG/CCGTCCTT	1
AAGGACTC/AGTCCTTG	1
AAGGAGAC/CCTTGTCT	1
AAGGAGAG/CCTTCTCT	11
AAGGAGCC/CCTTGGCT	1
AAGGAGCG/CCTTCGCT	1
AAGGAGGC/CCTCCTTG	1
AAGGAGGG/CCCTCCTT	159
AAGGAGTG/ACTCCTTC	1
AAGGATGC/ATCCTTGC	1
AAGGATGG/ATCCTTCC	4
AAGGATGT/ACATCCTT	1
AAGGCACG/CCTTCGTG	1
AAGGCAGG/CCTGCCTT	57
AAGGCGGG/CCCGCCTT	1
AAGGCTAG/AGCCTTCT	1
AAGGCTGT/ACAGCCTT	1
AAGGGAGC/CCCTTGCT	1
AAGGGAGG/CCCTTCCT	154
AAGGGCAC/CCCTTGTG	1
AAGGGCAG/CCCTTCTG	2
AAGGGCCG/CCCTTCGG	1
AAGGGGAC/CCCCTTGT	1
AAGGGGAG/CCCCTTCT	5
AAGGGGCG/CCCCTTCG	1
AAGGGGGC/CCCCCTTG	2
AAGGGGGG/CCCCCCTT	4
AAGGGGTG/ACCCCTTC	2
AAGGGTGC/ACCCTTGC	1
AAGGTACC/ACCTTGGT	1
AAGGTAGG/ACCTTCCT	1
AAGGTATG/ACCTTCAT	1
AAGGTCCC/ACCTTGGG	1
AAGGTCCT/ACCTTAGG	1
AAGGTCGG/ACCTTCCG	1
AAGGTCTC/ACCTTGAG	1
AAGGTGGC/ACCTTGCC	1
AAGGTGGG/ACCTTCCC	9
AAGTAATT/AATTACTT	1
AAGTACTG/ACTTCAGT	1
AAGTAGTG/ACTACTTC	1
AAGTATAG/ACTTCTAT	2
AAGTATGG/ACTTCCAT	1
AAGTCATT/AATGACTT	1
AAGTCCAG/ACTTCTGG	1
AAGTGACT/ACTTAGTC	1
AAGTGTCC/ACACTTGG	1
AATAATAT/ATATTATT	15
AATAATCC/ATTATTGG	1
AATAATCT/AGATTATT	1
AATACAGC/ATTGCTGT	1
AATACATT/AATGTATT	2
AATACTAC/AGTATTGT	1
AATACTAT/AGTATTAT	1
AATAGATT/AATCTATT	1
AATAGTAT/ACTATTAT	1
AATAGTGG/ACTATTCC	1
AATAGTGT/ACACTATT	1
AATATACC/ATATTGGT	1
AATATATG/ATATATTC	2
AATATATT/AATATATT	5
AATATCTC/AGATATTG	1
AATATGAC/ATATTGTC	1
AATATTAC/AATATTGT	1
AATATTAG/AATATTCT	1
AATATTAT/AATATTAT	6
AATCAATG/ATTCATTG	2
AATCACAC/ATTGTGTG	1
AATCAGCT/AGCTGATT	1
AATCAGTC/ACTGATTG	1
AATCCAGG/ATTCCTGG	1
AATCCATC/ATGGATTG	3
AATCCATG/ATGGATTC	2
AATCCATT/AATGGATT	3
AATCCCAT/ATGGGATT	1
AATCCTAT/AGGATTAT	1
AATCCTCC/AGGATTGG	2
AATCCTGC/AGGATTGC	1
AATCCTGG/AGGATTCC	1
AATCCTGT/ACAGGATT	2
AATCGAGT/ACTCGATT	1
AATCTAGG/AGATTCCT	1
AATCTATG/AGATTCAT	1
AATCTCTC/AGAGATTG	1
AATCTGCT/AGATTAGC	1
AATCTGGG/AGATTCCC	1
AATGAATT/AATTCATT	1
AATGACCC/ATTGGGTC	1
AATGAGAG/ATTCTCTC	1
AATGAGCC/ATTGGCTC	1
AATGAGTC/ACTCATTG	1
AATGAGTG/ACTCATTC	24
AATGATAC/ATCATTGT	1
AATGATGC/ATCATTGC	1
AATGCAGC/ATTGCTGC	1
AATGCAGT/ACTGCATT	1
AATGCCTG/AGGCATTC	1
AATGCTGG/AGCATTCC	1
AATGGACT/AGTCCATT	1
AATGGAGG/ATTCCTCC	1
AATGGATG/ATCCATTC	22
AATGGCAG/ATTCTGCC	2
AATGGCAT/ATGCCATT	1
AATGGGAG/ATTCTCCC	1
AATGGGGG/ATTCCCCC	1
AATGGGTG/ACCCATTC	1
AATGGTCC/ACCATTGG	1
AATGGTGC/ACCATTGC	1
AATGGTGG/ACCATTCC	1
AATGTACC/ACATTGGT	1
AATGTGAG/ACATTCTC	1
AATTACAG/AATTCTGT	1
AATTATAC/AATTGTAT	1
AATTATAT/AATTATAT	19
AATTATCC/AATTGGAT	1
AATTATGC/AATTGCAT	1
AATTCAGG/AATTCCTG	1
AATTCCCC/AATTGGGG	1
AATTCCTC/AATTGAGG	1
AATTCTCC/AATTGGAG	1
AATTGAGC/AATTGCTC	1
ACACACAG/CTGTGTGT	67
ACACACAT/ATGTGTGT	77
ACACACCC/GGGTGTGT	14
ACACACCT/AGGTGTGT	1
ACACACGC/CGTGTGTG	38
ACACACTC/AGTGTGTG	13
ACACACTG/AGTGTGTC	1
ACACAGAG/CTCTGTGT	8
ACACAGCC/CTGTGTGG	3
ACACAGGG/CCCTGTGT	1
ACACAGTC/ACTGTGTG	2
ACACATAT/ATATGTGT	47
ACACATCC/ATGTGTGG	3
ACACATGC/ATGTGTGC	17
ACACATGG/ATGTGTCC	2
ACACCACC/GGTGGTGT	2
ACACCAGC/CTGGTGTG	1
ACACCCAG/CTGGGTGT	4
ACACCCCC/GGGGGTGT	1
ACACCCTC/AGGGTGTG	1
ACACCCTG/AGGGTGTC	2
ACACCTAT/AGGTGTAT	1
ACACCTGC/AGGTGTGC	1
ACACCTGG/AGGTGTCC	1
ACACGCAG/CGTGTCTG	1
ACACGCGC/CGCGTGTG	1
ACACGTAT/ACGTGTAT	11
ACACGTGC/ACGTGTGC	1
ACACTACC/AGTGTGGT	1
ACACTCAG/AGTGTCTG	1
ACACTCTC/AGAGTGTG	1
ACACTGGC/AGTGTGCC	1
ACACTGGT/ACCAGTGT	2
ACAGACCC/CTGTGGGT	1
ACAGAGAG/CTCTCTGT	65
ACAGAGAT/ATCTCTGT	1
ACAGAGCG/CGCTCTGT	1
ACAGAGGC/CCTCTGTG	1
ACAGAGGG/CCCTCTGT	10
ACAGAGTC/ACTCTGTG	1
ACAGAGTG/ACTCTGTC	3
ACAGATAG/ATCTGTCT	3
ACAGATGG/ATCTGTCC	3
ACAGCACC/CTGTGGTG	1
ACAGCCCC/CTGTGGGG	1
ACAGCCGC/CGGCTGTG	2
ACAGCCTG/AGGCTGTC	1
ACAGCGGG/CCCGCTGT	1
ACAGCTAG/AGCTGTCT	1
ACAGCTAT/AGCTGTAT	1
ACAGCTGC/AGCTGTGC	2
ACAGCTGT/ACAGCTGT	1
ACAGGACC/CCTGTGGT	15
ACAGGATC/ATCCTGTG	1
ACAGGCAG/CCTGTCTG	5
ACAGGGAG/CCCTGTCT	1
ACAGGGGC/CCCCTGTG	1
ACAGGGGG/CCCCCTGT	1
ACAGGGTC/ACCCTGTG	1
ACAGGTCC/ACCTGTGG	1
ACAGTACC/ACTGTGGT	1
ACAGTATC/ACTGTGAT	2
ACAGTCAT/ACTGTATG	1
ACAGTGGT/ACCACTGT	1
ACATAGAT/ATCTATGT	54
ACATAGGG/ATGTCCCT	1
ACATAGTC/ACTATGTG	1
ACATATAT/ATATATGT	718
ACATATGC/ATATGTGC	2
ACATATGT/ACATATGT	2
ACATCCAT/ATGGATGT	1
ACATCCCC/ATGTGGGG	2
ACATCCCG/ATGTCGGG	1
ACATCCCT/AGGGATGT	1
ACATCCTC/AGGATGTG	1
ACATCTAT/AGATGTAT	1
ACATCTCT/AGAGATGT	1
ACATGAGG/ATGTCCTC	1
ACATGATG/ATCATGTC	1
ACATGCAT/ATGCATGT	2
ACATGCCC/ATGTGGGC	2
ACATGCTG/AGCATGTC	2
ACATGGCC/ATGTGGCC	1
ACATGGGG/ATGTCCCC	1
ACATGTAT/ACATGTAT	8
ACCACCAG/CTGGTGGT	1
ACCACCCC/GGGGTGGT	4
ACCACTGC/AGTGGTGC	12
ACCACTGG/AGTGGTCC	2
ACCAGCAG/CTGCTGGT	5
ACCAGCCC/CTGGTGGG	5
ACCAGCTG/AGCTGGTC	1
ACCAGGAG/CCTGGTCT	1
ACCAGGGG/CCCCTGGT	2
ACCATAGT/ACTATGGT	1
ACCATCCC/ATGGTGGG	1
ACCATCCT/AGGATGGT	1
ACCATGCC/ATGGTGGC	5
ACCATGGG/ATGGTCCC	1
ACCCACCT/AGGTGGGT	1
ACCCACTC/AGTGGGTG	17
ACCCAGAT/ATCTGGGT	1
ACCCAGCC/CTGGGTGG	4
ACCCAGCT/AGCTGGGT	1
ACCCAGGC/CCTGGGTG	1
ACCCAGGG/CCCTGGGT	3
ACCCAGTC/ACTGGGTG	1
ACCCATAT/ATATGGGT	1
ACCCATCC/ATGGGTGG	85
ACCCATCT/AGATGGGT	1
ACCCCAGC/CTGGGGTG	4
ACCCCCAG/CTGGGGGT	2
ACCCCCCC/GGGGGGGT	10
ACCCCCCT/AGGGGGGT	2
ACCCCCTC/AGGGGGTG	4
ACCCCCTG/AGGGGGTC	1
ACCCCGCC/CGGGGTGG	2
ACCCCGCG/CGCGGGGT	1
ACCCCGTG/ACGGGGTC	1
ACCCCTCC/AGGGGTGG	16
ACCCCTCG/AGGGGTCG	1
ACCCCTCT/AGAGGGGT	1
ACCCCTGC/AGGGGTGC	3
ACCCGAGG/CCTCGGGT	1
ACCCGCCT/AGGCGGGT	1
ACCCGCTC/AGCGGGTG	1
ACCCGGGG/CCCCGGGT	1
ACCCGTCC/ACGGGTGG	1
ACCCTCCC/AGGGTGGG	3
ACCCTCCT/AGGAGGGT	2
ACCCTCGG/AGGGTCCG	1
ACCCTCTG/AGAGGGTC	1
ACCCTGAG/AGGGTCTC	1
ACCCTGGC/AGGGTGCC	1
ACCCTGGG/AGGGTCCC	4
ACCGAGCC/CGGTGGCT	1
ACCGCCCC/CGGTGGGG	5
ACCTACTC/AGGTGAGT	1
ACCTAGCT/AGCTAGGT	1
ACCTATAT/AGGTATAT	3
ACCTATCT/AGATAGGT	7
ACCTCAGC/AGGTGCTG	1
ACCTCAGG/AGGTCCTG	1
ACCTCAGT/ACTGAGGT	1
ACCTCATC/AGGTGATG	1
ACCTCCAT/AGGTATGG	1
ACCTCCCC/AGGTGGGG	9
ACCTCCTC/AGGAGGTG	9
ACCTCCTG/AGGAGGTC	2
ACCTCTCG/AGAGGTCG	1
ACCTCTCT/AGAGAGGT	2
ACCTGCCC/AGGTGGGC	9
ACCTGCTG/AGCAGGTC	1
ACCTGGGC/AGGTGCCC	1
ACGAGCCC/CGTGGGCT	1
ACGATCTG/AGATCGTC	1
ACGCACGT/ACGTGCGT	1
ACGCAGCC/CGTGGCTG	1
ACGCATGC/ATGCGTGC	1
ACGCCCCC/CGTGGGGG	3
ACGCGAGG/CCTCGCGT	1
ACGCGGGG/CCCCGCGT	2
ACGGAGCC/CCGTGGCT	1
ACGGAGGG/CCCTCCGT	1
ACGGATGG/ATCCGTCC	4
ACGGCCCC/CCGTGGGG	2
ACGGCGGC/CCGCCGTG	1
ACGGGGCC/CCCCGTGG	1
ACGTATAT/ACGTATAT	15
ACGTCCCC/ACGTGGGG	1
ACTAGCCT/AGGCTAGT	1
ACTAGCTC/AGCTAGTG	1
ACTATATG/AGTCATAT	1
ACTATGCC/AGTGGCAT	1
ACTCACTG/AGTCAGTG	2
ACTCAGAG/AGTCTCTG	1
ACTCAGCC/AGTGGCTG	1
ACTCAGCT/AGCTGAGT	3
ACTCAGGC/AGTGCCTG	2
ACTCAGGG/AGTCCCTG	1
ACTCAGTC/ACTGAGTG	4
ACTCAGTG/ACTGAGTC	1
ACTCATCC/AGTGGATG	2
ACTCCAGC/AGTGCTGG	14
ACTCCATC/AGTGATGG	19
ACTCCCCC/AGTGGGGG	4
ACTCCCCT/AGGGGAGT	2
ACTCCCTC/AGGGAGTG	3
ACTCCTCC/AGGAGTGG	1
ACTCCTGC/AGGAGTGC	3
ACTCTAGG/AGAGTCCT	1
ACTCTATG/AGAGTCAT	1
ACTCTGCC/AGAGTGGC	3
ACTGAGCC/AGTGGCTC	2
ACTGAGGC/AGTGCCTC	1
ACTGATCG/AGTCGATC	1
ACTGATGG/AGTCCATC	1
ACTGCAGC/AGTGCTGC	3
ACTGCATG/AGTCATGC	2
ACTGCCAT/AGTATGGC	1
ACTGCCTC/AGGCAGTG	1
ACTGCGAG/AGTCTCGC	1
ACTGCTGC/AGCAGTGC	1
ACTGGCTC/AGCCAGTG	2
ACTGGCTG/AGCCAGTC	2
ACTGGGGC/AGTGCCCC	1
ACTGGGGG/AGTCCCCC	1
AGAGAGAT/ATCTCTCT	5
AGAGAGCC/CTCTCTGG	1
AGAGAGCG/CGCTCTCT	13
AGAGAGGC/CCTCTCTG	3
AGAGAGGG/CCCTCTCT	132
AGAGATAT/ATATCTCT	3
AGAGATGC/ATCTCTGC	1
AGAGATGG/ATCTCTCC	3
AGAGCAGC/CTCTGCTG	2
AGAGCAGG/CCTGCTCT	4
AGAGCCCC/CTCTGGGG	3
AGAGCCTG/AGGCTCTC	1
AGAGCGGG/CCCGCTCT	2
AGAGCTAT/AGCTCTAT	1
AGAGCTGC/AGCTCTGC	2
AGAGGAGG/CCTCCTCT	11
AGAGGATC/ATCCTCTG	1
AGAGGCCC/CCTCTGGG	2
AGAGGGCG/CCCTCTCG	1
AGAGGGCT/AGCCCTCT	1
AGAGGGGC/CCCCTCTG	3
AGAGGGGG/CCCCCTCT	22
AGATAGCT/AGCTATCT	4
AGATAGGC/ATCTGCCT	2
AGATATAT/ATATATCT	151
AGATATCT/AGATATCT	3
AGATCAGG/ATCTCCTG	2
AGATCATG/ATCTCATG	1
AGATCCCC/ATCTGGGG	1
AGATCCTC/AGGATCTG	1
AGATCCTG/AGGATCTC	1
AGATCTAT/AGATCTAT	2
AGATGAGC/ATCTGCTC	1
AGATGCCG/ATCTCGGC	1
AGATGCGC/ATCTGCGC	2
AGATGCTG/AGCATCTC	1
AGATGGAT/ATCCATCT	14
AGATGGCC/ATCTGGCC	1
AGATGGGG/ATCTCCCC	2
AGCAGCCC/CTGCTGGG	6
AGCAGCTC/AGCTGCTG	2
AGCAGGGC/CCCTGCTG	3
AGCAGGGG/CCCCTGCT	6
AGCATCCC/ATGCTGGG	2
AGCCAGGC/CCTGGCTG	1
AGCCAGGG/CCCTGGCT	1
AGCCATGG/ATGGCTCC	1
AGCCCAGG/CCTGGGCT	1
AGCCCCCC/CTGGGGGG	3
AGCCCCCG/CGGGGGCT	1
AGCCCCGC/CGGGGCTG	13
AGCCCCGG/CCGGGGCT	1
AGCCCCTC/AGGGGCTG	15
AGCCCGGG/CCCGGGCT	2
AGCCCTCC/AGGGCTGG	3
AGCCCTGC/AGGGCTGC	2
AGCCCTGG/AGGGCTCC	5
AGCCGCCC/CGGCTGGG	2
AGCCGCTG/AGCGGCTC	1
AGCCTCCC/AGGCTGGG	8
AGCCTGCC/AGGCTGGC	3
AGCCTGGC/AGGCTGCC	5
AGCCTGGG/AGGCTCCC	2
AGCGAGGG/CCCTCGCT	2
AGCGGAGG/CCGCTCCT	1
AGCGGGCG/CCCGCTCG	1
AGCTCAGG/AGCTCCTG	1
AGCTCCCC/AGCTGGGG	5
AGCTGCCC/AGCTGGGC	1
AGGAGGCC/CCTCCTGG	1
AGGAGGGC/CCCTCCTG	4
AGGAGGGG/CCCCTCCT	15
AGGATATG/ATATCCTC	1
AGGATGGC/ATCCTGCC	1
AGGATGGG/ATCCTCCC	3
AGGCAGGG/CCCTGCCT	34
AGGCATGC/ATGCCTGC	4
AGGCCCCC/CCTGGGGG	2
AGGCCCCG/CCTCGGGG	1
AGGCCCGG/CCGGGCCT	1
AGGCCGGG/CCCGGCCT	1
AGGCCTCC/AGGCCTGG	1
AGGCGCCC/CCTGGGCG	1
AGGCGCGG/CCGCGCCT	1
AGGCGGGC/CCCGCCTG	6
AGGCGGGG/CCCCGCCT	4
AGGGATGC/ATCCCTGC	1
AGGGATGG/ATCCCTCC	15
AGGGCATC/ATGCCCTG	1
AGGGCCCC/CCCTGGGG	1
AGGGCGCC/CCCTGGCG	1
AGGGCGCG/CCCTCGCG	2
AGGGCGGC/CCCTGCCG	5
AGGGCGGG/CCCGCCCT	4
AGGGGATG/ATCCCCTC	2
AGGGGCCG/CCCCTCGG	1
AGGGGCGC/CCCCTGCG	1
AGGGGCGG/CCCCTCCG	2
AGGGGGCC/CCCCCTGG	2
AGGGGGCG/CCCCCTCG	1
AGGGGGGC/CCCCCCTG	3
AGGGGGGG/CCCCCCCT	8
ATATATCC/ATATATGG	1
ATATATGC/ATATATGC	2
ATCATCCC/ATGATGGG	2
ATCCATGC/ATGCATGG	5
ATCCCCCC/ATGGGGGG	4
ATCCCCGC/ATGCGGGG	2
CCCCCCCG/CGGGGGGG	2
CCCCCCGG/CCGGGGGG	1
CCCCCGCG/CGCGGGGG	7
CCCCGCCG/CGGCGGGG	5
CCCCGCGG/CCGCGGGG	1
CCCGCCGG/CCGGCGGG	1
CCCGGCCG/CCGGGCGG	1
